# Supplementary material for: Gene Coexpression Analysis Identifies Genes Associated with Chlorophyll Content and Relative Water Content in Pearl Millet
Source: Plants (Basel). 2023 Mar 22;12(6):1412. doi: 10.3390/plants12061412 (PMC10057621; doi:10.3390/plants12061412)
Supplement: Supplementary file 1 [file plants-12-01412-s001.zip]

Archive with 7 entries (7 files):
- Supplementary Figure1.pdf
- Supplementary file S5.xlsx
- Supplementary file S4.xlsx
- Supplementary file S3.xlsx
- Supplementary file S2.xlsx
- Supplementary file S1.xlsx
- Supplementary Figure2.pdf
