# Supplementary material for: Gene Coexpression Analysis Identifies Genes Associated with Chlorophyll Content and Relative Water Content in Pearl Millet
Source: Plants (Basel). 2023 Mar 22;12(6):1412. doi: 10.3390/plants12061412 (PMC10057621; doi:10.3390/plants12061412)
Supplement: Supplementary file 1 [file plants-12-01412-s001.zip › Supplementary file S5.xlsx]

## Sheet: Clusters_Objects
Supplemental Table S5: List of pearl millet genes present in different clusters identified through clust. Clusters for relative water content.
C0 (3090 genes)	C1 (362 genes)	C2 (114 genes)	C3 (66 genes)	C4 (507 genes)	C5 (721 genes)	C6 (2901 genes)	C7 (520 genes)	C8 (96 genes)	C9 (68 genes)	C10 (691 genes)	C11 (828 genes)
Genes	Genes	Genes	Genes	Genes	Genes	Genes	Genes	Genes	Genes	Genes	Genes
Pgl_GLEAN_10000045	Pgl_GLEAN_10000221	Pgl_GLEAN_10000345	Pgl_GLEAN_10000162	Pgl_GLEAN_10000040	Pgl_GLEAN_10000147	Pgl_GLEAN_10000088	Pgl_GLEAN_10000108	Pgl_GLEAN_10000192	Pgl_GLEAN_10000431	Pgl_GLEAN_10000486	Pgl_GLEAN_10000125
Pgl_GLEAN_10000071	Pgl_GLEAN_10000295	Pgl_GLEAN_10000389	Pgl_GLEAN_10000165	Pgl_GLEAN_10000114	Pgl_GLEAN_10001564	Pgl_GLEAN_10000110	Pgl_GLEAN_10000128	Pgl_GLEAN_10000378	Pgl_GLEAN_10000445	Pgl_GLEAN_10000815	Pgl_GLEAN_10000237
Pgl_GLEAN_10000074	Pgl_GLEAN_10000357	Pgl_GLEAN_10001617	Pgl_GLEAN_10000168	Pgl_GLEAN_10000118	Pgl_GLEAN_10001602	Pgl_GLEAN_10000163	Pgl_GLEAN_10000233	Pgl_GLEAN_10000667	Pgl_GLEAN_10001133	Pgl_GLEAN_10000947	Pgl_GLEAN_10000428
Pgl_GLEAN_10000080	Pgl_GLEAN_10000392	Pgl_GLEAN_10001758	Pgl_GLEAN_10000463	Pgl_GLEAN_10000159	Pgl_GLEAN_10001607	Pgl_GLEAN_10000190	Pgl_GLEAN_10000350	Pgl_GLEAN_10000711	Pgl_GLEAN_10001424	Pgl_GLEAN_10000964	Pgl_GLEAN_10000792
Pgl_GLEAN_10000083	Pgl_GLEAN_10000393	Pgl_GLEAN_10001801	Pgl_GLEAN_10000658	Pgl_GLEAN_10000260	Pgl_GLEAN_10001612	Pgl_GLEAN_10000197	Pgl_GLEAN_10000625	Pgl_GLEAN_10000948	Pgl_GLEAN_10001598	Pgl_GLEAN_10000968	Pgl_GLEAN_10000953
Pgl_GLEAN_10000084	Pgl_GLEAN_10000519	Pgl_GLEAN_10001821	Pgl_GLEAN_10000909	Pgl_GLEAN_10000321	Pgl_GLEAN_10001625	Pgl_GLEAN_10000200	Pgl_GLEAN_10000626	Pgl_GLEAN_10001128	Pgl_GLEAN_10002255	Pgl_GLEAN_10000973	Pgl_GLEAN_10001100
Pgl_GLEAN_10000101	Pgl_GLEAN_10000630	Pgl_GLEAN_10001849	Pgl_GLEAN_10002393	Pgl_GLEAN_10000323	Pgl_GLEAN_10001666	Pgl_GLEAN_10000235	Pgl_GLEAN_10000759	Pgl_GLEAN_10001785	Pgl_GLEAN_10002352	Pgl_GLEAN_10001025	Pgl_GLEAN_10001212
Pgl_GLEAN_10000109	Pgl_GLEAN_10000666	Pgl_GLEAN_10002810	Pgl_GLEAN_10003483	Pgl_GLEAN_10000368	Pgl_GLEAN_10001698	Pgl_GLEAN_10000262	Pgl_GLEAN_10000878	Pgl_GLEAN_10001787	Pgl_GLEAN_10003119	Pgl_GLEAN_10001074	Pgl_GLEAN_10001400
Pgl_GLEAN_10000116	Pgl_GLEAN_10000677	Pgl_GLEAN_10002882	Pgl_GLEAN_10004060	Pgl_GLEAN_10000806	Pgl_GLEAN_10001729	Pgl_GLEAN_10000296	Pgl_GLEAN_10000903	Pgl_GLEAN_10002573	Pgl_GLEAN_10003233	Pgl_GLEAN_10001228	Pgl_GLEAN_10001402
Pgl_GLEAN_10000120	Pgl_GLEAN_10000743	Pgl_GLEAN_10003132	Pgl_GLEAN_10005261	Pgl_GLEAN_10001118	Pgl_GLEAN_10001734	Pgl_GLEAN_10000344	Pgl_GLEAN_10000935	Pgl_GLEAN_10002888	Pgl_GLEAN_10003303	Pgl_GLEAN_10001232	Pgl_GLEAN_10001433
Pgl_GLEAN_10000156	Pgl_GLEAN_10000756	Pgl_GLEAN_10003364	Pgl_GLEAN_10005262	Pgl_GLEAN_10001202	Pgl_GLEAN_10001744	Pgl_GLEAN_10000351	Pgl_GLEAN_10001218	Pgl_GLEAN_10003312	Pgl_GLEAN_10003873	Pgl_GLEAN_10001358	Pgl_GLEAN_10001546
Pgl_GLEAN_10000166	Pgl_GLEAN_10000924	Pgl_GLEAN_10003596	Pgl_GLEAN_10005737	Pgl_GLEAN_10001366	Pgl_GLEAN_10001781	Pgl_GLEAN_10000354	Pgl_GLEAN_10001241	Pgl_GLEAN_10003763	Pgl_GLEAN_10003938	Pgl_GLEAN_10001552	Pgl_GLEAN_10001570
Pgl_GLEAN_10000184	Pgl_GLEAN_10000979	Pgl_GLEAN_10003685	Pgl_GLEAN_10007440	Pgl_GLEAN_10001386	Pgl_GLEAN_10001798	Pgl_GLEAN_10000380	Pgl_GLEAN_10001418	Pgl_GLEAN_10003911	Pgl_GLEAN_10006891	Pgl_GLEAN_10001664	Pgl_GLEAN_10001595
Pgl_GLEAN_10000201	Pgl_GLEAN_10001198	Pgl_GLEAN_10004161	Pgl_GLEAN_10008787	Pgl_GLEAN_10001592	Pgl_GLEAN_10001803	Pgl_GLEAN_10000382	Pgl_GLEAN_10001437	Pgl_GLEAN_10003912	Pgl_GLEAN_10007554	Pgl_GLEAN_10001767	Pgl_GLEAN_10001631
Pgl_GLEAN_10000202	Pgl_GLEAN_10001199	Pgl_GLEAN_10004364	Pgl_GLEAN_10010459	Pgl_GLEAN_10001646	Pgl_GLEAN_10001875	Pgl_GLEAN_10000384	Pgl_GLEAN_10001445	Pgl_GLEAN_10003956	Pgl_GLEAN_10007875	Pgl_GLEAN_10001874	Pgl_GLEAN_10001673
Pgl_GLEAN_10000203	Pgl_GLEAN_10001245	Pgl_GLEAN_10004475	Pgl_GLEAN_10010902	Pgl_GLEAN_10001912	Pgl_GLEAN_10001944	Pgl_GLEAN_10000401	Pgl_GLEAN_10001449	Pgl_GLEAN_10003959	Pgl_GLEAN_10008242	Pgl_GLEAN_10001884	Pgl_GLEAN_10001728
Pgl_GLEAN_10000204	Pgl_GLEAN_10001396	Pgl_GLEAN_10005061	Pgl_GLEAN_10011562	Pgl_GLEAN_10001933	Pgl_GLEAN_10002134	Pgl_GLEAN_10000405	Pgl_GLEAN_10001481	Pgl_GLEAN_10003961	Pgl_GLEAN_10009109	Pgl_GLEAN_10001926	Pgl_GLEAN_10001759
Pgl_GLEAN_10000205	Pgl_GLEAN_10001593	Pgl_GLEAN_10005087	Pgl_GLEAN_10011605	Pgl_GLEAN_10001955	Pgl_GLEAN_10002162	Pgl_GLEAN_10000416	Pgl_GLEAN_10001558	Pgl_GLEAN_10005004	Pgl_GLEAN_10009933	Pgl_GLEAN_10001931	Pgl_GLEAN_10001774
Pgl_GLEAN_10000209	Pgl_GLEAN_10001704	Pgl_GLEAN_10005097	Pgl_GLEAN_10011755	Pgl_GLEAN_10001982	Pgl_GLEAN_10002252	Pgl_GLEAN_10000418	Pgl_GLEAN_10001574	Pgl_GLEAN_10005072	Pgl_GLEAN_10010096	Pgl_GLEAN_10002003	Pgl_GLEAN_10001817
Pgl_GLEAN_10000212	Pgl_GLEAN_10001721	Pgl_GLEAN_10006074	Pgl_GLEAN_10011830	Pgl_GLEAN_10002004	Pgl_GLEAN_10002258	Pgl_GLEAN_10000420	Pgl_GLEAN_10001703	Pgl_GLEAN_10006237	Pgl_GLEAN_10010253	Pgl_GLEAN_10002014	Pgl_GLEAN_10001831
Pgl_GLEAN_10000214	Pgl_GLEAN_10001739	Pgl_GLEAN_10006186	Pgl_GLEAN_10013194	Pgl_GLEAN_10002246	Pgl_GLEAN_10002275	Pgl_GLEAN_10000470	Pgl_GLEAN_10001708	Pgl_GLEAN_10006581	Pgl_GLEAN_10010387	Pgl_GLEAN_10002065	Pgl_GLEAN_10001858
Pgl_GLEAN_10000217	Pgl_GLEAN_10001763	Pgl_GLEAN_10006654	Pgl_GLEAN_10014125	Pgl_GLEAN_10002261	Pgl_GLEAN_10002354	Pgl_GLEAN_10000482	Pgl_GLEAN_10001716	Pgl_GLEAN_10006590	Pgl_GLEAN_10010564	Pgl_GLEAN_10002075	Pgl_GLEAN_10001899
Pgl_GLEAN_10000229	Pgl_GLEAN_10001976	Pgl_GLEAN_10007164	Pgl_GLEAN_10014559	Pgl_GLEAN_10002837	Pgl_GLEAN_10002356	Pgl_GLEAN_10000485	Pgl_GLEAN_10001760	Pgl_GLEAN_10006715	Pgl_GLEAN_10010833	Pgl_GLEAN_10002090	Pgl_GLEAN_10001908
Pgl_GLEAN_10000250	Pgl_GLEAN_10002164	Pgl_GLEAN_10007618	Pgl_GLEAN_10015410	Pgl_GLEAN_10003819	Pgl_GLEAN_10002379	Pgl_GLEAN_10000495	Pgl_GLEAN_10001807	Pgl_GLEAN_10006853	Pgl_GLEAN_10011840	Pgl_GLEAN_10002093	Pgl_GLEAN_10001942
Pgl_GLEAN_10000286	Pgl_GLEAN_10002361	Pgl_GLEAN_10007639	Pgl_GLEAN_10015795	Pgl_GLEAN_10003879	Pgl_GLEAN_10002426	Pgl_GLEAN_10000500	Pgl_GLEAN_10001928	Pgl_GLEAN_10006882	Pgl_GLEAN_10013155	Pgl_GLEAN_10002108	Pgl_GLEAN_10001949
Pgl_GLEAN_10000293	Pgl_GLEAN_10002373	Pgl_GLEAN_10007651	Pgl_GLEAN_10016523	Pgl_GLEAN_10003896	Pgl_GLEAN_10002454	Pgl_GLEAN_10000535	Pgl_GLEAN_10002045	Pgl_GLEAN_10006893	Pgl_GLEAN_10013767	Pgl_GLEAN_10002111	Pgl_GLEAN_10001951
Pgl_GLEAN_10000294	Pgl_GLEAN_10002383	Pgl_GLEAN_10007726	Pgl_GLEAN_10017109	Pgl_GLEAN_10004063	Pgl_GLEAN_10002465	Pgl_GLEAN_10000537	Pgl_GLEAN_10002048	Pgl_GLEAN_10007310	Pgl_GLEAN_10013783	Pgl_GLEAN_10002191	Pgl_GLEAN_10001991
Pgl_GLEAN_10000310	Pgl_GLEAN_10002386	Pgl_GLEAN_10008009	Pgl_GLEAN_10017219	Pgl_GLEAN_10004064	Pgl_GLEAN_10002524	Pgl_GLEAN_10000540	Pgl_GLEAN_10002148	Pgl_GLEAN_10007319	Pgl_GLEAN_10016364	Pgl_GLEAN_10002197	Pgl_GLEAN_10001993
Pgl_GLEAN_10000331	Pgl_GLEAN_10002413	Pgl_GLEAN_10008359	Pgl_GLEAN_10018023	Pgl_GLEAN_10004067	Pgl_GLEAN_10002536	Pgl_GLEAN_10000561	Pgl_GLEAN_10002181	Pgl_GLEAN_10007608	Pgl_GLEAN_10017089	Pgl_GLEAN_10002208	Pgl_GLEAN_10002030
Pgl_GLEAN_10000390	Pgl_GLEAN_10002597	Pgl_GLEAN_10008603	Pgl_GLEAN_10018244	Pgl_GLEAN_10004077	Pgl_GLEAN_10002902	Pgl_GLEAN_10000570	Pgl_GLEAN_10002227	Pgl_GLEAN_10007845	Pgl_GLEAN_10017106	Pgl_GLEAN_10002209	Pgl_GLEAN_10002064
Pgl_GLEAN_10000424	Pgl_GLEAN_10002608	Pgl_GLEAN_10008917	Pgl_GLEAN_10018567	Pgl_GLEAN_10004078	Pgl_GLEAN_10002914	Pgl_GLEAN_10000577	Pgl_GLEAN_10002266	Pgl_GLEAN_10008319	Pgl_GLEAN_10017291	Pgl_GLEAN_10002456	Pgl_GLEAN_10002238
Pgl_GLEAN_10000429	Pgl_GLEAN_10002752	Pgl_GLEAN_10008993	Pgl_GLEAN_10018778	Pgl_GLEAN_10004079	Pgl_GLEAN_10002926	Pgl_GLEAN_10000579	Pgl_GLEAN_10002316	Pgl_GLEAN_10008374	Pgl_GLEAN_10017464	Pgl_GLEAN_10003044	Pgl_GLEAN_10002239
Pgl_GLEAN_10000434	Pgl_GLEAN_10002862	Pgl_GLEAN_10009203	Pgl_GLEAN_10021025	Pgl_GLEAN_10004080	Pgl_GLEAN_10002945	Pgl_GLEAN_10000580	Pgl_GLEAN_10002394	Pgl_GLEAN_10008723	Pgl_GLEAN_10019486	Pgl_GLEAN_10003051	Pgl_GLEAN_10002257
Pgl_GLEAN_10000458	Pgl_GLEAN_10002884	Pgl_GLEAN_10009500	Pgl_GLEAN_10021292	Pgl_GLEAN_10004081	Pgl_GLEAN_10002979	Pgl_GLEAN_10000581	Pgl_GLEAN_10002412	Pgl_GLEAN_10009578	Pgl_GLEAN_10019617	Pgl_GLEAN_10003474	Pgl_GLEAN_10002271
Pgl_GLEAN_10000465	Pgl_GLEAN_10002890	Pgl_GLEAN_10009579	Pgl_GLEAN_10021429	Pgl_GLEAN_10004083	Pgl_GLEAN_10003001	Pgl_GLEAN_10000582	Pgl_GLEAN_10002435	Pgl_GLEAN_10009774	Pgl_GLEAN_10019744	Pgl_GLEAN_10003781	Pgl_GLEAN_10002274
Pgl_GLEAN_10000472	Pgl_GLEAN_10002921	Pgl_GLEAN_10010198	Pgl_GLEAN_10021915	Pgl_GLEAN_10004084	Pgl_GLEAN_10003147	Pgl_GLEAN_10000586	Pgl_GLEAN_10002478	Pgl_GLEAN_10010391	Pgl_GLEAN_10019958	Pgl_GLEAN_10003796	Pgl_GLEAN_10002279
Pgl_GLEAN_10000480	Pgl_GLEAN_10002946	Pgl_GLEAN_10010500	Pgl_GLEAN_10022285	Pgl_GLEAN_10004094	Pgl_GLEAN_10003155	Pgl_GLEAN_10000590	Pgl_GLEAN_10002505	Pgl_GLEAN_10011209	Pgl_GLEAN_10020136	Pgl_GLEAN_10003797	Pgl_GLEAN_10002281
Pgl_GLEAN_10000483	Pgl_GLEAN_10002978	Pgl_GLEAN_10010937	Pgl_GLEAN_10023011	Pgl_GLEAN_10004095	Pgl_GLEAN_10003181	Pgl_GLEAN_10000591	Pgl_GLEAN_10002540	Pgl_GLEAN_10012258	Pgl_GLEAN_10021396	Pgl_GLEAN_10003810	Pgl_GLEAN_10002284
Pgl_GLEAN_10000489	Pgl_GLEAN_10003037	Pgl_GLEAN_10011176	Pgl_GLEAN_10023173	Pgl_GLEAN_10004096	Pgl_GLEAN_10003189	Pgl_GLEAN_10000592	Pgl_GLEAN_10002682	Pgl_GLEAN_10012259	Pgl_GLEAN_10022419	Pgl_GLEAN_10003814	Pgl_GLEAN_10002292
Pgl_GLEAN_10000494	Pgl_GLEAN_10003089	Pgl_GLEAN_10011461	Pgl_GLEAN_10023186	Pgl_GLEAN_10004097	Pgl_GLEAN_10003195	Pgl_GLEAN_10000605	Pgl_GLEAN_10002801	Pgl_GLEAN_10012263	Pgl_GLEAN_10022431	Pgl_GLEAN_10003815	Pgl_GLEAN_10002293
Pgl_GLEAN_10000502	Pgl_GLEAN_10003161	Pgl_GLEAN_10011541	Pgl_GLEAN_10023483	Pgl_GLEAN_10004098	Pgl_GLEAN_10003200	Pgl_GLEAN_10000614	Pgl_GLEAN_10002950	Pgl_GLEAN_10012483	Pgl_GLEAN_10022560	Pgl_GLEAN_10003816	Pgl_GLEAN_10002294
Pgl_GLEAN_10000504	Pgl_GLEAN_10003164	Pgl_GLEAN_10012081	Pgl_GLEAN_10024137	Pgl_GLEAN_10004105	Pgl_GLEAN_10003213	Pgl_GLEAN_10000616	Pgl_GLEAN_10002956	Pgl_GLEAN_10013430	Pgl_GLEAN_10023012	Pgl_GLEAN_10003820	Pgl_GLEAN_10002333
Pgl_GLEAN_10000505	Pgl_GLEAN_10003216	Pgl_GLEAN_10012921	Pgl_GLEAN_10024299	Pgl_GLEAN_10004107	Pgl_GLEAN_10003235	Pgl_GLEAN_10000633	Pgl_GLEAN_10002990	Pgl_GLEAN_10013577	Pgl_GLEAN_10023195	Pgl_GLEAN_10003822	Pgl_GLEAN_10002343
Pgl_GLEAN_10000506	Pgl_GLEAN_10003372	Pgl_GLEAN_10013182	Pgl_GLEAN_10024441	Pgl_GLEAN_10004125	Pgl_GLEAN_10003293	Pgl_GLEAN_10000634	Pgl_GLEAN_10003097	Pgl_GLEAN_10013658	Pgl_GLEAN_10023736	Pgl_GLEAN_10003824	Pgl_GLEAN_10002344
Pgl_GLEAN_10000507	Pgl_GLEAN_10003377	Pgl_GLEAN_10013776	Pgl_GLEAN_10024826	Pgl_GLEAN_10004175	Pgl_GLEAN_10003315	Pgl_GLEAN_10000643	Pgl_GLEAN_10003416	Pgl_GLEAN_10013949	Pgl_GLEAN_10027616	Pgl_GLEAN_10003825	Pgl_GLEAN_10002353
Pgl_GLEAN_10000513	Pgl_GLEAN_10003458	Pgl_GLEAN_10013786	Pgl_GLEAN_10025273	Pgl_GLEAN_10004176	Pgl_GLEAN_10003323	Pgl_GLEAN_10000646	Pgl_GLEAN_10003450	Pgl_GLEAN_10014084	Pgl_GLEAN_10028049	Pgl_GLEAN_10003827	Pgl_GLEAN_10002358
Pgl_GLEAN_10000515	Pgl_GLEAN_10003545	Pgl_GLEAN_10014331	Pgl_GLEAN_10026998	Pgl_GLEAN_10004196	Pgl_GLEAN_10003345	Pgl_GLEAN_10000649	Pgl_GLEAN_10003452	Pgl_GLEAN_10014126	Pgl_GLEAN_10028659	Pgl_GLEAN_10003831	Pgl_GLEAN_10002360
Pgl_GLEAN_10000524	Pgl_GLEAN_10003617	Pgl_GLEAN_10015369	Pgl_GLEAN_10027060	Pgl_GLEAN_10004200	Pgl_GLEAN_10003402	Pgl_GLEAN_10000651	Pgl_GLEAN_10003488	Pgl_GLEAN_10014885	Pgl_GLEAN_10029045	Pgl_GLEAN_10003832	Pgl_GLEAN_10002369
Pgl_GLEAN_10000528	Pgl_GLEAN_10003635	Pgl_GLEAN_10015513	Pgl_GLEAN_10027180	Pgl_GLEAN_10004213	Pgl_GLEAN_10003439	Pgl_GLEAN_10000654	Pgl_GLEAN_10003523	Pgl_GLEAN_10015021	Pgl_GLEAN_10029396	Pgl_GLEAN_10003833	Pgl_GLEAN_10002370
Pgl_GLEAN_10000538	Pgl_GLEAN_10003789	Pgl_GLEAN_10015732	Pgl_GLEAN_10028438	Pgl_GLEAN_10004220	Pgl_GLEAN_10003441	Pgl_GLEAN_10000656	Pgl_GLEAN_10003567	Pgl_GLEAN_10015845	Pgl_GLEAN_10029464	Pgl_GLEAN_10003834	Pgl_GLEAN_10002375
Pgl_GLEAN_10000541	Pgl_GLEAN_10004023	Pgl_GLEAN_10016618	Pgl_GLEAN_10028580	Pgl_GLEAN_10004226	Pgl_GLEAN_10003509	Pgl_GLEAN_10000663	Pgl_GLEAN_10003595	Pgl_GLEAN_10016309	Pgl_GLEAN_10030056	Pgl_GLEAN_10003836	Pgl_GLEAN_10002376
Pgl_GLEAN_10000542	Pgl_GLEAN_10004112	Pgl_GLEAN_10016820	Pgl_GLEAN_10028633	Pgl_GLEAN_10004231	Pgl_GLEAN_10003517	Pgl_GLEAN_10000670	Pgl_GLEAN_10003657	Pgl_GLEAN_10016500	Pgl_GLEAN_10030694	Pgl_GLEAN_10003837	Pgl_GLEAN_10002378
Pgl_GLEAN_10000543	Pgl_GLEAN_10004164	Pgl_GLEAN_10016831	Pgl_GLEAN_10029063	Pgl_GLEAN_10004232	Pgl_GLEAN_10003518	Pgl_GLEAN_10000674	Pgl_GLEAN_10003660	Pgl_GLEAN_10016841	Pgl_GLEAN_10031089	Pgl_GLEAN_10003838	Pgl_GLEAN_10002381
Pgl_GLEAN_10000544	Pgl_GLEAN_10004315	Pgl_GLEAN_10016980	Pgl_GLEAN_10030682	Pgl_GLEAN_10004252	Pgl_GLEAN_10003520	Pgl_GLEAN_10000694	Pgl_GLEAN_10003665	Pgl_GLEAN_10017661	Pgl_GLEAN_10031749	Pgl_GLEAN_10003840	Pgl_GLEAN_10002385
Pgl_GLEAN_10000546	Pgl_GLEAN_10004369	Pgl_GLEAN_10017411	Pgl_GLEAN_10032629	Pgl_GLEAN_10004255	Pgl_GLEAN_10003524	Pgl_GLEAN_10000704	Pgl_GLEAN_10003670	Pgl_GLEAN_10017682	Pgl_GLEAN_10031896	Pgl_GLEAN_10003842	Pgl_GLEAN_10002389
Pgl_GLEAN_10000547	Pgl_GLEAN_10004450	Pgl_GLEAN_10017493	Pgl_GLEAN_10032773	Pgl_GLEAN_10004256	Pgl_GLEAN_10003525	Pgl_GLEAN_10000706	Pgl_GLEAN_10003843	Pgl_GLEAN_10017799	Pgl_GLEAN_10032059	Pgl_GLEAN_10003846	Pgl_GLEAN_10002396
Pgl_GLEAN_10000552	Pgl_GLEAN_10004591	Pgl_GLEAN_10018061	Pgl_GLEAN_10033381	Pgl_GLEAN_10004262	Pgl_GLEAN_10003529	Pgl_GLEAN_10000712	Pgl_GLEAN_10003928	Pgl_GLEAN_10018407	Pgl_GLEAN_10032344	Pgl_GLEAN_10003847	Pgl_GLEAN_10002397
Pgl_GLEAN_10000554	Pgl_GLEAN_10004652	Pgl_GLEAN_10018696	Pgl_GLEAN_10033811	Pgl_GLEAN_10004283	Pgl_GLEAN_10003532	Pgl_GLEAN_10000734	Pgl_GLEAN_10003929	Pgl_GLEAN_10019061	Pgl_GLEAN_10032674	Pgl_GLEAN_10003848	Pgl_GLEAN_10002401
Pgl_GLEAN_10000555	Pgl_GLEAN_10004662	Pgl_GLEAN_10018705	Pgl_GLEAN_10034751	Pgl_GLEAN_10004289	Pgl_GLEAN_10003533	Pgl_GLEAN_10000753	Pgl_GLEAN_10003933	Pgl_GLEAN_10019751	Pgl_GLEAN_10033806	Pgl_GLEAN_10003868	Pgl_GLEAN_10002405
Pgl_GLEAN_10000557	Pgl_GLEAN_10004727	Pgl_GLEAN_10019046	Pgl_GLEAN_10034804	Pgl_GLEAN_10004290	Pgl_GLEAN_10003534	Pgl_GLEAN_10000754	Pgl_GLEAN_10003935	Pgl_GLEAN_10019843	Pgl_GLEAN_10034195	Pgl_GLEAN_10003869	Pgl_GLEAN_10002407
Pgl_GLEAN_10000560	Pgl_GLEAN_10004753	Pgl_GLEAN_10019621	Pgl_GLEAN_10035381	Pgl_GLEAN_10004292	Pgl_GLEAN_10003536	Pgl_GLEAN_10000758	Pgl_GLEAN_10003941	Pgl_GLEAN_10021095	Pgl_GLEAN_10034716	Pgl_GLEAN_10003870	Pgl_GLEAN_10002410
Pgl_GLEAN_10000562	Pgl_GLEAN_10004760	Pgl_GLEAN_10019945	Pgl_GLEAN_10035415	Pgl_GLEAN_10004295	Pgl_GLEAN_10003543	Pgl_GLEAN_10000760	Pgl_GLEAN_10003945	Pgl_GLEAN_10021442	Pgl_GLEAN_10034781	Pgl_GLEAN_10003889	Pgl_GLEAN_10002422
Pgl_GLEAN_10000563	Pgl_GLEAN_10004815	Pgl_GLEAN_10020048	Pgl_GLEAN_10035655	Pgl_GLEAN_10004296	Pgl_GLEAN_10003544	Pgl_GLEAN_10000761	Pgl_GLEAN_10003950	Pgl_GLEAN_10021768	Pgl_GLEAN_10036129	Pgl_GLEAN_10003890	Pgl_GLEAN_10002423
Pgl_GLEAN_10000566	Pgl_GLEAN_10004829	Pgl_GLEAN_10020163	Pgl_GLEAN_10035678	Pgl_GLEAN_10004297	Pgl_GLEAN_10003574	Pgl_GLEAN_10000777	Pgl_GLEAN_10003957	Pgl_GLEAN_10021970	Pgl_GLEAN_10036291	Pgl_GLEAN_10003892	Pgl_GLEAN_10002425
Pgl_GLEAN_10000567	Pgl_GLEAN_10004894	Pgl_GLEAN_10020328	Pgl_GLEAN_10036776	Pgl_GLEAN_10004298	Pgl_GLEAN_10003585	Pgl_GLEAN_10000781	Pgl_GLEAN_10004075	Pgl_GLEAN_10023750	Pgl_GLEAN_10036510	Pgl_GLEAN_10003894	Pgl_GLEAN_10002427
Pgl_GLEAN_10000571	Pgl_GLEAN_10004930	Pgl_GLEAN_10020741	Pgl_GLEAN_10038171	Pgl_GLEAN_10004302	Pgl_GLEAN_10003614	Pgl_GLEAN_10000828	Pgl_GLEAN_10004179	Pgl_GLEAN_10023786	Pgl_GLEAN_10037690	Pgl_GLEAN_10003895	Pgl_GLEAN_10002429
Pgl_GLEAN_10000572	Pgl_GLEAN_10005135	Pgl_GLEAN_10021413		Pgl_GLEAN_10004303	Pgl_GLEAN_10003642	Pgl_GLEAN_10000846	Pgl_GLEAN_10004270	Pgl_GLEAN_10024451	Pgl_GLEAN_10037715	Pgl_GLEAN_10003898	Pgl_GLEAN_10002430
Pgl_GLEAN_10000573	Pgl_GLEAN_10005339	Pgl_GLEAN_10021571		Pgl_GLEAN_10004307	Pgl_GLEAN_10003643	Pgl_GLEAN_10000864	Pgl_GLEAN_10004438	Pgl_GLEAN_10025531	Pgl_GLEAN_10037841	Pgl_GLEAN_10003899	Pgl_GLEAN_10002436
Pgl_GLEAN_10000583	Pgl_GLEAN_10005946	Pgl_GLEAN_10021751		Pgl_GLEAN_10004308	Pgl_GLEAN_10003682	Pgl_GLEAN_10000873	Pgl_GLEAN_10004709	Pgl_GLEAN_10025753		Pgl_GLEAN_10003908	Pgl_GLEAN_10002440
Pgl_GLEAN_10000584	Pgl_GLEAN_10005951	Pgl_GLEAN_10022166		Pgl_GLEAN_10004309	Pgl_GLEAN_10003693	Pgl_GLEAN_10000879	Pgl_GLEAN_10004733	Pgl_GLEAN_10026113		Pgl_GLEAN_10003932	Pgl_GLEAN_10002445
Pgl_GLEAN_10000587	Pgl_GLEAN_10005968	Pgl_GLEAN_10022493		Pgl_GLEAN_10004313	Pgl_GLEAN_10003701	Pgl_GLEAN_10000891	Pgl_GLEAN_10004818	Pgl_GLEAN_10027191		Pgl_GLEAN_10004101	Pgl_GLEAN_10002449
Pgl_GLEAN_10000588	Pgl_GLEAN_10005971	Pgl_GLEAN_10023027		Pgl_GLEAN_10004317	Pgl_GLEAN_10003705	Pgl_GLEAN_10000894	Pgl_GLEAN_10004827	Pgl_GLEAN_10027376		Pgl_GLEAN_10004109	Pgl_GLEAN_10002469
Pgl_GLEAN_10000589	Pgl_GLEAN_10006063	Pgl_GLEAN_10023045		Pgl_GLEAN_10004320	Pgl_GLEAN_10003706	Pgl_GLEAN_10000899	Pgl_GLEAN_10004843	Pgl_GLEAN_10027825		Pgl_GLEAN_10004110	Pgl_GLEAN_10002474
Pgl_GLEAN_10000597	Pgl_GLEAN_10006318	Pgl_GLEAN_10023258		Pgl_GLEAN_10004322	Pgl_GLEAN_10003707	Pgl_GLEAN_10000966	Pgl_GLEAN_10004950	Pgl_GLEAN_10028114		Pgl_GLEAN_10004115	Pgl_GLEAN_10002556
Pgl_GLEAN_10000598	Pgl_GLEAN_10006369	Pgl_GLEAN_10023675		Pgl_GLEAN_10004323	Pgl_GLEAN_10003708	Pgl_GLEAN_10000986	Pgl_GLEAN_10005011	Pgl_GLEAN_10028732		Pgl_GLEAN_10004116	Pgl_GLEAN_10002631
Pgl_GLEAN_10000600	Pgl_GLEAN_10006453	Pgl_GLEAN_10024294		Pgl_GLEAN_10004326	Pgl_GLEAN_10003710	Pgl_GLEAN_10000989	Pgl_GLEAN_10005028	Pgl_GLEAN_10029088		Pgl_GLEAN_10004117	Pgl_GLEAN_10002726
Pgl_GLEAN_10000601	Pgl_GLEAN_10006531	Pgl_GLEAN_10024967		Pgl_GLEAN_10004327	Pgl_GLEAN_10003714	Pgl_GLEAN_10001015	Pgl_GLEAN_10005082	Pgl_GLEAN_10029492		Pgl_GLEAN_10004118	Pgl_GLEAN_10002972
Pgl_GLEAN_10000606	Pgl_GLEAN_10006658	Pgl_GLEAN_10025339		Pgl_GLEAN_10004334	Pgl_GLEAN_10003722	Pgl_GLEAN_10001021	Pgl_GLEAN_10005198	Pgl_GLEAN_10030651		Pgl_GLEAN_10004120	Pgl_GLEAN_10002980
Pgl_GLEAN_10000607	Pgl_GLEAN_10006663	Pgl_GLEAN_10025544		Pgl_GLEAN_10004335	Pgl_GLEAN_10003723	Pgl_GLEAN_10001026	Pgl_GLEAN_10005276	Pgl_GLEAN_10030889		Pgl_GLEAN_10004121	Pgl_GLEAN_10002982
Pgl_GLEAN_10000611	Pgl_GLEAN_10006781	Pgl_GLEAN_10026153		Pgl_GLEAN_10004339	Pgl_GLEAN_10003725	Pgl_GLEAN_10001028	Pgl_GLEAN_10005416	Pgl_GLEAN_10032080		Pgl_GLEAN_10004124	Pgl_GLEAN_10002989
Pgl_GLEAN_10000613	Pgl_GLEAN_10006978	Pgl_GLEAN_10027010		Pgl_GLEAN_10004341	Pgl_GLEAN_10003726	Pgl_GLEAN_10001034	Pgl_GLEAN_10005429	Pgl_GLEAN_10032452		Pgl_GLEAN_10004126	Pgl_GLEAN_10002997
Pgl_GLEAN_10000615	Pgl_GLEAN_10006989	Pgl_GLEAN_10027021		Pgl_GLEAN_10004342	Pgl_GLEAN_10003730	Pgl_GLEAN_10001039	Pgl_GLEAN_10005475	Pgl_GLEAN_10032989		Pgl_GLEAN_10004128	Pgl_GLEAN_10003000
Pgl_GLEAN_10000617	Pgl_GLEAN_10007059	Pgl_GLEAN_10027026		Pgl_GLEAN_10004343	Pgl_GLEAN_10003731	Pgl_GLEAN_10001045	Pgl_GLEAN_10005499	Pgl_GLEAN_10033069		Pgl_GLEAN_10004134	Pgl_GLEAN_10003008
Pgl_GLEAN_10000618	Pgl_GLEAN_10007119	Pgl_GLEAN_10027827		Pgl_GLEAN_10004571	Pgl_GLEAN_10003737	Pgl_GLEAN_10001049	Pgl_GLEAN_10005532	Pgl_GLEAN_10033786		Pgl_GLEAN_10004135	Pgl_GLEAN_10003009
Pgl_GLEAN_10000623	Pgl_GLEAN_10007143	Pgl_GLEAN_10027971		Pgl_GLEAN_10004589	Pgl_GLEAN_10003738	Pgl_GLEAN_10001052	Pgl_GLEAN_10005601	Pgl_GLEAN_10034198		Pgl_GLEAN_10004137	Pgl_GLEAN_10003010
Pgl_GLEAN_10000631	Pgl_GLEAN_10007174	Pgl_GLEAN_10027982		Pgl_GLEAN_10004648	Pgl_GLEAN_10003741	Pgl_GLEAN_10001076	Pgl_GLEAN_10005612	Pgl_GLEAN_10034335		Pgl_GLEAN_10004138	Pgl_GLEAN_10003011
Pgl_GLEAN_10000636	Pgl_GLEAN_10007262	Pgl_GLEAN_10028637		Pgl_GLEAN_10004696	Pgl_GLEAN_10003742	Pgl_GLEAN_10001089	Pgl_GLEAN_10005762	Pgl_GLEAN_10034667		Pgl_GLEAN_10004154	Pgl_GLEAN_10003018
Pgl_GLEAN_10000637	Pgl_GLEAN_10007427	Pgl_GLEAN_10029042		Pgl_GLEAN_10004751	Pgl_GLEAN_10003753	Pgl_GLEAN_10001094	Pgl_GLEAN_10005819	Pgl_GLEAN_10035014		Pgl_GLEAN_10004158	Pgl_GLEAN_10003020
Pgl_GLEAN_10000642	Pgl_GLEAN_10007442	Pgl_GLEAN_10029670		Pgl_GLEAN_10004755	Pgl_GLEAN_10003758	Pgl_GLEAN_10001106	Pgl_GLEAN_10005871	Pgl_GLEAN_10035015		Pgl_GLEAN_10004159	Pgl_GLEAN_10003021
Pgl_GLEAN_10000644	Pgl_GLEAN_10007544	Pgl_GLEAN_10029702		Pgl_GLEAN_10004803	Pgl_GLEAN_10003940	Pgl_GLEAN_10001122	Pgl_GLEAN_10005912	Pgl_GLEAN_10035167		Pgl_GLEAN_10004160	Pgl_GLEAN_10003022
Pgl_GLEAN_10000652	Pgl_GLEAN_10007601	Pgl_GLEAN_10029838		Pgl_GLEAN_10004840	Pgl_GLEAN_10004004	Pgl_GLEAN_10001129	Pgl_GLEAN_10005928	Pgl_GLEAN_10036412		Pgl_GLEAN_10004163	Pgl_GLEAN_10003027
Pgl_GLEAN_10000659	Pgl_GLEAN_10007859	Pgl_GLEAN_10029928		Pgl_GLEAN_10004868	Pgl_GLEAN_10004005	Pgl_GLEAN_10001135	Pgl_GLEAN_10005938	Pgl_GLEAN_10036541		Pgl_GLEAN_10004168	Pgl_GLEAN_10003029
Pgl_GLEAN_10000660	Pgl_GLEAN_10007860	Pgl_GLEAN_10030258		Pgl_GLEAN_10004925	Pgl_GLEAN_10004044	Pgl_GLEAN_10001155	Pgl_GLEAN_10005979	Pgl_GLEAN_10036807		Pgl_GLEAN_10004169	Pgl_GLEAN_10003030
Pgl_GLEAN_10000662	Pgl_GLEAN_10008528	Pgl_GLEAN_10030665		Pgl_GLEAN_10004932	Pgl_GLEAN_10004051	Pgl_GLEAN_10001161	Pgl_GLEAN_10006143	Pgl_GLEAN_10036993		Pgl_GLEAN_10004170	Pgl_GLEAN_10003031
Pgl_GLEAN_10000665	Pgl_GLEAN_10008662	Pgl_GLEAN_10030733		Pgl_GLEAN_10005022	Pgl_GLEAN_10004052	Pgl_GLEAN_10001167	Pgl_GLEAN_10006238	Pgl_GLEAN_10036995		Pgl_GLEAN_10004172	Pgl_GLEAN_10003033
Pgl_GLEAN_10000668	Pgl_GLEAN_10008717	Pgl_GLEAN_10030876		Pgl_GLEAN_10005023	Pgl_GLEAN_10004146	Pgl_GLEAN_10001170	Pgl_GLEAN_10006356	Pgl_GLEAN_10038385		Pgl_GLEAN_10004173	Pgl_GLEAN_10003040
Pgl_GLEAN_10000669	Pgl_GLEAN_10008733	Pgl_GLEAN_10031140		Pgl_GLEAN_10005026	Pgl_GLEAN_10004286	Pgl_GLEAN_10001171	Pgl_GLEAN_10006366			Pgl_GLEAN_10004174	Pgl_GLEAN_10003045
Pgl_GLEAN_10000671	Pgl_GLEAN_10008739	Pgl_GLEAN_10031161		Pgl_GLEAN_10005037	Pgl_GLEAN_10004354	Pgl_GLEAN_10001175	Pgl_GLEAN_10006381			Pgl_GLEAN_10004177	Pgl_GLEAN_10003046
Pgl_GLEAN_10000672	Pgl_GLEAN_10008764	Pgl_GLEAN_10031447		Pgl_GLEAN_10005055	Pgl_GLEAN_10004358	Pgl_GLEAN_10001178	Pgl_GLEAN_10006536			Pgl_GLEAN_10004182	Pgl_GLEAN_10003047
Pgl_GLEAN_10000678	Pgl_GLEAN_10008812	Pgl_GLEAN_10031673		Pgl_GLEAN_10005057	Pgl_GLEAN_10004568	Pgl_GLEAN_10001181	Pgl_GLEAN_10006629			Pgl_GLEAN_10004183	Pgl_GLEAN_10003050
Pgl_GLEAN_10000679	Pgl_GLEAN_10008832	Pgl_GLEAN_10031769		Pgl_GLEAN_10005059	Pgl_GLEAN_10004704	Pgl_GLEAN_10001182	Pgl_GLEAN_10006684			Pgl_GLEAN_10004189	Pgl_GLEAN_10003056
Pgl_GLEAN_10000680	Pgl_GLEAN_10009136	Pgl_GLEAN_10032013		Pgl_GLEAN_10005071	Pgl_GLEAN_10005126	Pgl_GLEAN_10001189	Pgl_GLEAN_10006807			Pgl_GLEAN_10004194	Pgl_GLEAN_10003057
Pgl_GLEAN_10000681	Pgl_GLEAN_10009230	Pgl_GLEAN_10032813		Pgl_GLEAN_10005089	Pgl_GLEAN_10005199	Pgl_GLEAN_10001190	Pgl_GLEAN_10006934			Pgl_GLEAN_10004197	Pgl_GLEAN_10003058
Pgl_GLEAN_10000684	Pgl_GLEAN_10009302	Pgl_GLEAN_10033492		Pgl_GLEAN_10005119	Pgl_GLEAN_10005479	Pgl_GLEAN_10001201	Pgl_GLEAN_10006951			Pgl_GLEAN_10004202	Pgl_GLEAN_10003061
Pgl_GLEAN_10000685	Pgl_GLEAN_10009363	Pgl_GLEAN_10034954		Pgl_GLEAN_10005131	Pgl_GLEAN_10005549	Pgl_GLEAN_10001215	Pgl_GLEAN_10007122			Pgl_GLEAN_10004215	Pgl_GLEAN_10003064
Pgl_GLEAN_10000686	Pgl_GLEAN_10009465	Pgl_GLEAN_10035155		Pgl_GLEAN_10005144	Pgl_GLEAN_10005602	Pgl_GLEAN_10001225	Pgl_GLEAN_10007204			Pgl_GLEAN_10004227	Pgl_GLEAN_10003072
Pgl_GLEAN_10000690	Pgl_GLEAN_10009492	Pgl_GLEAN_10035734		Pgl_GLEAN_10005159	Pgl_GLEAN_10005636	Pgl_GLEAN_10001236	Pgl_GLEAN_10007294			Pgl_GLEAN_10004228	Pgl_GLEAN_10003076
Pgl_GLEAN_10000693	Pgl_GLEAN_10009617	Pgl_GLEAN_10036136		Pgl_GLEAN_10005178	Pgl_GLEAN_10005639	Pgl_GLEAN_10001242	Pgl_GLEAN_10007336			Pgl_GLEAN_10004229	Pgl_GLEAN_10003079
Pgl_GLEAN_10000696	Pgl_GLEAN_10009650	Pgl_GLEAN_10036812		Pgl_GLEAN_10005195	Pgl_GLEAN_10005649	Pgl_GLEAN_10001257	Pgl_GLEAN_10007370			Pgl_GLEAN_10004236	Pgl_GLEAN_10003080
Pgl_GLEAN_10000697	Pgl_GLEAN_10009697	Pgl_GLEAN_10037464		Pgl_GLEAN_10005206	Pgl_GLEAN_10005661	Pgl_GLEAN_10001284	Pgl_GLEAN_10007660			Pgl_GLEAN_10004244	Pgl_GLEAN_10003081
Pgl_GLEAN_10000698	Pgl_GLEAN_10009727	Pgl_GLEAN_10037665		Pgl_GLEAN_10005743	Pgl_GLEAN_10005712	Pgl_GLEAN_10001298	Pgl_GLEAN_10007697			Pgl_GLEAN_10004249	Pgl_GLEAN_10003082
Pgl_GLEAN_10000700	Pgl_GLEAN_10009792	Pgl_GLEAN_10037805		Pgl_GLEAN_10005868	Pgl_GLEAN_10005732	Pgl_GLEAN_10001308	Pgl_GLEAN_10007703			Pgl_GLEAN_10004265	Pgl_GLEAN_10003086
Pgl_GLEAN_10000701	Pgl_GLEAN_10010175	Pgl_GLEAN_10038102		Pgl_GLEAN_10005914	Pgl_GLEAN_10005758	Pgl_GLEAN_10001311	Pgl_GLEAN_10008039			Pgl_GLEAN_10004291	Pgl_GLEAN_10003094
Pgl_GLEAN_10000703	Pgl_GLEAN_10010256	Pgl_GLEAN_10038454		Pgl_GLEAN_10006024	Pgl_GLEAN_10005772	Pgl_GLEAN_10001316	Pgl_GLEAN_10008074			Pgl_GLEAN_10004293	Pgl_GLEAN_10003096
Pgl_GLEAN_10000717	Pgl_GLEAN_10010379			Pgl_GLEAN_10006028	Pgl_GLEAN_10005775	Pgl_GLEAN_10001336	Pgl_GLEAN_10008100			Pgl_GLEAN_10004306	Pgl_GLEAN_10003101
Pgl_GLEAN_10000719	Pgl_GLEAN_10010551			Pgl_GLEAN_10006067	Pgl_GLEAN_10005782	Pgl_GLEAN_10001347	Pgl_GLEAN_10008245			Pgl_GLEAN_10004312	Pgl_GLEAN_10003102
Pgl_GLEAN_10000732	Pgl_GLEAN_10010767			Pgl_GLEAN_10006070	Pgl_GLEAN_10005794	Pgl_GLEAN_10001351	Pgl_GLEAN_10008361			Pgl_GLEAN_10004356	Pgl_GLEAN_10003106
Pgl_GLEAN_10000740	Pgl_GLEAN_10010859			Pgl_GLEAN_10006071	Pgl_GLEAN_10005807	Pgl_GLEAN_10001352	Pgl_GLEAN_10008363			Pgl_GLEAN_10004377	Pgl_GLEAN_10003110
Pgl_GLEAN_10000748	Pgl_GLEAN_10010985			Pgl_GLEAN_10006088	Pgl_GLEAN_10005821	Pgl_GLEAN_10001372	Pgl_GLEAN_10008570			Pgl_GLEAN_10004391	Pgl_GLEAN_10003113
Pgl_GLEAN_10000755	Pgl_GLEAN_10011087			Pgl_GLEAN_10006091	Pgl_GLEAN_10005825	Pgl_GLEAN_10001374	Pgl_GLEAN_10008663			Pgl_GLEAN_10004402	Pgl_GLEAN_10003114
Pgl_GLEAN_10000763	Pgl_GLEAN_10011189			Pgl_GLEAN_10006099	Pgl_GLEAN_10005826	Pgl_GLEAN_10001375	Pgl_GLEAN_10008708			Pgl_GLEAN_10004403	Pgl_GLEAN_10003117
Pgl_GLEAN_10000764	Pgl_GLEAN_10011267			Pgl_GLEAN_10006101	Pgl_GLEAN_10005855	Pgl_GLEAN_10001376	Pgl_GLEAN_10008736			Pgl_GLEAN_10004404	Pgl_GLEAN_10003118
Pgl_GLEAN_10000765	Pgl_GLEAN_10011328			Pgl_GLEAN_10006125	Pgl_GLEAN_10005884	Pgl_GLEAN_10001377	Pgl_GLEAN_10008800			Pgl_GLEAN_10004413	Pgl_GLEAN_10003121
Pgl_GLEAN_10000766	Pgl_GLEAN_10011335			Pgl_GLEAN_10006126	Pgl_GLEAN_10005897	Pgl_GLEAN_10001378	Pgl_GLEAN_10008848			Pgl_GLEAN_10004421	Pgl_GLEAN_10003122
Pgl_GLEAN_10000768	Pgl_GLEAN_10011637			Pgl_GLEAN_10006128	Pgl_GLEAN_10005903	Pgl_GLEAN_10001381	Pgl_GLEAN_10008936			Pgl_GLEAN_10004426	Pgl_GLEAN_10003123
Pgl_GLEAN_10000769	Pgl_GLEAN_10011676			Pgl_GLEAN_10006129	Pgl_GLEAN_10006004	Pgl_GLEAN_10001382	Pgl_GLEAN_10009001			Pgl_GLEAN_10004428	Pgl_GLEAN_10003124
Pgl_GLEAN_10000772	Pgl_GLEAN_10011732			Pgl_GLEAN_10006147	Pgl_GLEAN_10006020	Pgl_GLEAN_10001384	Pgl_GLEAN_10009072			Pgl_GLEAN_10004436	Pgl_GLEAN_10003125
Pgl_GLEAN_10000773	Pgl_GLEAN_10011808			Pgl_GLEAN_10006150	Pgl_GLEAN_10006053	Pgl_GLEAN_10001387	Pgl_GLEAN_10009102			Pgl_GLEAN_10004439	Pgl_GLEAN_10003134
Pgl_GLEAN_10000774	Pgl_GLEAN_10011901			Pgl_GLEAN_10006161	Pgl_GLEAN_10006119	Pgl_GLEAN_10001389	Pgl_GLEAN_10009104			Pgl_GLEAN_10004455	Pgl_GLEAN_10003138
Pgl_GLEAN_10000778	Pgl_GLEAN_10011968			Pgl_GLEAN_10006167	Pgl_GLEAN_10006134	Pgl_GLEAN_10001391	Pgl_GLEAN_10009163			Pgl_GLEAN_10004482	Pgl_GLEAN_10003139
Pgl_GLEAN_10000780	Pgl_GLEAN_10012014			Pgl_GLEAN_10006168	Pgl_GLEAN_10006280	Pgl_GLEAN_10001394	Pgl_GLEAN_10009190			Pgl_GLEAN_10004631	Pgl_GLEAN_10003140
Pgl_GLEAN_10000782	Pgl_GLEAN_10012186			Pgl_GLEAN_10006191	Pgl_GLEAN_10006295	Pgl_GLEAN_10001397	Pgl_GLEAN_10009198			Pgl_GLEAN_10004638	Pgl_GLEAN_10003145
Pgl_GLEAN_10000793	Pgl_GLEAN_10012203			Pgl_GLEAN_10006192	Pgl_GLEAN_10006309	Pgl_GLEAN_10001399	Pgl_GLEAN_10009248			Pgl_GLEAN_10004663	Pgl_GLEAN_10003188
Pgl_GLEAN_10000794	Pgl_GLEAN_10012320			Pgl_GLEAN_10006195	Pgl_GLEAN_10006328	Pgl_GLEAN_10001415	Pgl_GLEAN_10009558			Pgl_GLEAN_10004745	Pgl_GLEAN_10003250
Pgl_GLEAN_10000796	Pgl_GLEAN_10012479			Pgl_GLEAN_10006201	Pgl_GLEAN_10006362	Pgl_GLEAN_10001430	Pgl_GLEAN_10009583			Pgl_GLEAN_10004777	Pgl_GLEAN_10003257
Pgl_GLEAN_10000797	Pgl_GLEAN_10012515			Pgl_GLEAN_10006203	Pgl_GLEAN_10006375	Pgl_GLEAN_10001431	Pgl_GLEAN_10009625			Pgl_GLEAN_10004778	Pgl_GLEAN_10003258
Pgl_GLEAN_10000801	Pgl_GLEAN_10012614			Pgl_GLEAN_10006220	Pgl_GLEAN_10006390	Pgl_GLEAN_10001432	Pgl_GLEAN_10009631			Pgl_GLEAN_10004782	Pgl_GLEAN_10003260
Pgl_GLEAN_10000807	Pgl_GLEAN_10012684			Pgl_GLEAN_10006221	Pgl_GLEAN_10006398	Pgl_GLEAN_10001450	Pgl_GLEAN_10009660			Pgl_GLEAN_10004783	Pgl_GLEAN_10003262
Pgl_GLEAN_10000811	Pgl_GLEAN_10012937			Pgl_GLEAN_10006222	Pgl_GLEAN_10006403	Pgl_GLEAN_10001453	Pgl_GLEAN_10009889			Pgl_GLEAN_10004788	Pgl_GLEAN_10003265
Pgl_GLEAN_10000819	Pgl_GLEAN_10013022			Pgl_GLEAN_10006422	Pgl_GLEAN_10006405	Pgl_GLEAN_10001460	Pgl_GLEAN_10009924			Pgl_GLEAN_10004795	Pgl_GLEAN_10003269
Pgl_GLEAN_10000822	Pgl_GLEAN_10013069			Pgl_GLEAN_10006438	Pgl_GLEAN_10006416	Pgl_GLEAN_10001463	Pgl_GLEAN_10009928			Pgl_GLEAN_10004813	Pgl_GLEAN_10003273
Pgl_GLEAN_10000823	Pgl_GLEAN_10013190			Pgl_GLEAN_10007042	Pgl_GLEAN_10006423	Pgl_GLEAN_10001467	Pgl_GLEAN_10009937			Pgl_GLEAN_10004820	Pgl_GLEAN_10003282
Pgl_GLEAN_10000824	Pgl_GLEAN_10013225			Pgl_GLEAN_10007237	Pgl_GLEAN_10006424	Pgl_GLEAN_10001472	Pgl_GLEAN_10009966			Pgl_GLEAN_10004825	Pgl_GLEAN_10003283
Pgl_GLEAN_10000826	Pgl_GLEAN_10013296			Pgl_GLEAN_10007904	Pgl_GLEAN_10006425	Pgl_GLEAN_10001473	Pgl_GLEAN_10010120			Pgl_GLEAN_10004848	Pgl_GLEAN_10003284
Pgl_GLEAN_10000827	Pgl_GLEAN_10013361			Pgl_GLEAN_10007991	Pgl_GLEAN_10006426	Pgl_GLEAN_10001487	Pgl_GLEAN_10010152			Pgl_GLEAN_10004883	Pgl_GLEAN_10003285
Pgl_GLEAN_10000829	Pgl_GLEAN_10013768			Pgl_GLEAN_10008033	Pgl_GLEAN_10006427	Pgl_GLEAN_10001498	Pgl_GLEAN_10010233			Pgl_GLEAN_10004911	Pgl_GLEAN_10003292
Pgl_GLEAN_10000830	Pgl_GLEAN_10013801			Pgl_GLEAN_10008058	Pgl_GLEAN_10006428	Pgl_GLEAN_10001506	Pgl_GLEAN_10010353			Pgl_GLEAN_10004920	Pgl_GLEAN_10003297
Pgl_GLEAN_10000831	Pgl_GLEAN_10013840			Pgl_GLEAN_10008069	Pgl_GLEAN_10006429	Pgl_GLEAN_10001514	Pgl_GLEAN_10010515			Pgl_GLEAN_10004934	Pgl_GLEAN_10003299
Pgl_GLEAN_10000834	Pgl_GLEAN_10013904			Pgl_GLEAN_10008073	Pgl_GLEAN_10006440	Pgl_GLEAN_10001521	Pgl_GLEAN_10010535			Pgl_GLEAN_10004952	Pgl_GLEAN_10003301
Pgl_GLEAN_10000836	Pgl_GLEAN_10013910			Pgl_GLEAN_10008142	Pgl_GLEAN_10006464	Pgl_GLEAN_10001527	Pgl_GLEAN_10010570			Pgl_GLEAN_10004985	Pgl_GLEAN_10003304
Pgl_GLEAN_10000842	Pgl_GLEAN_10013998			Pgl_GLEAN_10008264	Pgl_GLEAN_10006465	Pgl_GLEAN_10001541	Pgl_GLEAN_10010673			Pgl_GLEAN_10004996	Pgl_GLEAN_10003305
Pgl_GLEAN_10000844	Pgl_GLEAN_10014065			Pgl_GLEAN_10008296	Pgl_GLEAN_10006473	Pgl_GLEAN_10001547	Pgl_GLEAN_10010769			Pgl_GLEAN_10005047	Pgl_GLEAN_10003310
Pgl_GLEAN_10000847	Pgl_GLEAN_10014194			Pgl_GLEAN_10008329	Pgl_GLEAN_10006474	Pgl_GLEAN_10001561	Pgl_GLEAN_10010935			Pgl_GLEAN_10005048	Pgl_GLEAN_10003320
Pgl_GLEAN_10000848	Pgl_GLEAN_10014275			Pgl_GLEAN_10008331	Pgl_GLEAN_10006477	Pgl_GLEAN_10001588	Pgl_GLEAN_10010938			Pgl_GLEAN_10005095	Pgl_GLEAN_10003333
Pgl_GLEAN_10000849	Pgl_GLEAN_10014411			Pgl_GLEAN_10008424	Pgl_GLEAN_10006478	Pgl_GLEAN_10001603	Pgl_GLEAN_10010955			Pgl_GLEAN_10005171	Pgl_GLEAN_10003335
Pgl_GLEAN_10000853	Pgl_GLEAN_10014449			Pgl_GLEAN_10008433	Pgl_GLEAN_10006480	Pgl_GLEAN_10001606	Pgl_GLEAN_10011063			Pgl_GLEAN_10005366	Pgl_GLEAN_10003373
Pgl_GLEAN_10000855	Pgl_GLEAN_10014482			Pgl_GLEAN_10008435	Pgl_GLEAN_10006494	Pgl_GLEAN_10001619	Pgl_GLEAN_10011169			Pgl_GLEAN_10005551	Pgl_GLEAN_10003380
Pgl_GLEAN_10000856	Pgl_GLEAN_10014578			Pgl_GLEAN_10008437	Pgl_GLEAN_10006502	Pgl_GLEAN_10001629	Pgl_GLEAN_10011287			Pgl_GLEAN_10005558	Pgl_GLEAN_10003382
Pgl_GLEAN_10000857	Pgl_GLEAN_10014609			Pgl_GLEAN_10008441	Pgl_GLEAN_10006526	Pgl_GLEAN_10001633	Pgl_GLEAN_10011346			Pgl_GLEAN_10005585	Pgl_GLEAN_10003383
Pgl_GLEAN_10000859	Pgl_GLEAN_10014918			Pgl_GLEAN_10008481	Pgl_GLEAN_10006527	Pgl_GLEAN_10001643	Pgl_GLEAN_10011370			Pgl_GLEAN_10005605	Pgl_GLEAN_10003385
Pgl_GLEAN_10000872	Pgl_GLEAN_10014944			Pgl_GLEAN_10008484	Pgl_GLEAN_10006534	Pgl_GLEAN_10001658	Pgl_GLEAN_10011428			Pgl_GLEAN_10005697	Pgl_GLEAN_10003386
Pgl_GLEAN_10000889	Pgl_GLEAN_10015019			Pgl_GLEAN_10008499	Pgl_GLEAN_10006537	Pgl_GLEAN_10001659	Pgl_GLEAN_10011654			Pgl_GLEAN_10005738	Pgl_GLEAN_10003389
Pgl_GLEAN_10000908	Pgl_GLEAN_10015050			Pgl_GLEAN_10008500	Pgl_GLEAN_10006539	Pgl_GLEAN_10001660	Pgl_GLEAN_10011720			Pgl_GLEAN_10005787	Pgl_GLEAN_10003397
Pgl_GLEAN_10000934	Pgl_GLEAN_10015298			Pgl_GLEAN_10008532	Pgl_GLEAN_10006543	Pgl_GLEAN_10001699	Pgl_GLEAN_10011745			Pgl_GLEAN_10005879	Pgl_GLEAN_10003399
Pgl_GLEAN_10000958	Pgl_GLEAN_10015336			Pgl_GLEAN_10008539	Pgl_GLEAN_10006544	Pgl_GLEAN_10001701	Pgl_GLEAN_10011781			Pgl_GLEAN_10005898	Pgl_GLEAN_10003400
Pgl_GLEAN_10000977	Pgl_GLEAN_10015390			Pgl_GLEAN_10008548	Pgl_GLEAN_10006545	Pgl_GLEAN_10001705	Pgl_GLEAN_10011818			Pgl_GLEAN_10005939	Pgl_GLEAN_10003438
Pgl_GLEAN_10000978	Pgl_GLEAN_10015443			Pgl_GLEAN_10008562	Pgl_GLEAN_10006546	Pgl_GLEAN_10001718	Pgl_GLEAN_10011918			Pgl_GLEAN_10005953	Pgl_GLEAN_10003482
Pgl_GLEAN_10000980	Pgl_GLEAN_10015550			Pgl_GLEAN_10008597	Pgl_GLEAN_10006550	Pgl_GLEAN_10001747	Pgl_GLEAN_10012084			Pgl_GLEAN_10005960	Pgl_GLEAN_10003493
Pgl_GLEAN_10000981	Pgl_GLEAN_10015635			Pgl_GLEAN_10008628	Pgl_GLEAN_10006551	Pgl_GLEAN_10001752	Pgl_GLEAN_10012085			Pgl_GLEAN_10005985	Pgl_GLEAN_10003497
Pgl_GLEAN_10000999	Pgl_GLEAN_10015645			Pgl_GLEAN_10008686	Pgl_GLEAN_10006554	Pgl_GLEAN_10001754	Pgl_GLEAN_10012175			Pgl_GLEAN_10005987	Pgl_GLEAN_10003504
Pgl_GLEAN_10001004	Pgl_GLEAN_10015664			Pgl_GLEAN_10008691	Pgl_GLEAN_10006555	Pgl_GLEAN_10001756	Pgl_GLEAN_10012365			Pgl_GLEAN_10005988	Pgl_GLEAN_10003515
Pgl_GLEAN_10001013	Pgl_GLEAN_10015915			Pgl_GLEAN_10008712	Pgl_GLEAN_10006557	Pgl_GLEAN_10001783	Pgl_GLEAN_10012435			Pgl_GLEAN_10005993	Pgl_GLEAN_10003528
Pgl_GLEAN_10001033	Pgl_GLEAN_10015974			Pgl_GLEAN_10008840	Pgl_GLEAN_10006565	Pgl_GLEAN_10001804	Pgl_GLEAN_10012541			Pgl_GLEAN_10005994	Pgl_GLEAN_10003546
Pgl_GLEAN_10001042	Pgl_GLEAN_10015977			Pgl_GLEAN_10008846	Pgl_GLEAN_10006566	Pgl_GLEAN_10001812	Pgl_GLEAN_10012611			Pgl_GLEAN_10005997	Pgl_GLEAN_10003564
Pgl_GLEAN_10001044	Pgl_GLEAN_10016013			Pgl_GLEAN_10008858	Pgl_GLEAN_10006567	Pgl_GLEAN_10001815	Pgl_GLEAN_10012635			Pgl_GLEAN_10005999	Pgl_GLEAN_10003565
Pgl_GLEAN_10001111	Pgl_GLEAN_10016172			Pgl_GLEAN_10008997	Pgl_GLEAN_10006589	Pgl_GLEAN_10001819	Pgl_GLEAN_10012713			Pgl_GLEAN_10006001	Pgl_GLEAN_10003597
Pgl_GLEAN_10001113	Pgl_GLEAN_10016437			Pgl_GLEAN_10009007	Pgl_GLEAN_10006592	Pgl_GLEAN_10001830	Pgl_GLEAN_10012722			Pgl_GLEAN_10006018	Pgl_GLEAN_10003599
Pgl_GLEAN_10001121	Pgl_GLEAN_10017162			Pgl_GLEAN_10009008	Pgl_GLEAN_10006594	Pgl_GLEAN_10001851	Pgl_GLEAN_10012829			Pgl_GLEAN_10006060	Pgl_GLEAN_10003604
Pgl_GLEAN_10001126	Pgl_GLEAN_10017330			Pgl_GLEAN_10009030	Pgl_GLEAN_10006595	Pgl_GLEAN_10001872	Pgl_GLEAN_10012908			Pgl_GLEAN_10006080	Pgl_GLEAN_10003605
Pgl_GLEAN_10001131	Pgl_GLEAN_10017575			Pgl_GLEAN_10009033	Pgl_GLEAN_10006608	Pgl_GLEAN_10001877	Pgl_GLEAN_10012915			Pgl_GLEAN_10006132	Pgl_GLEAN_10003606
Pgl_GLEAN_10001132	Pgl_GLEAN_10017635			Pgl_GLEAN_10009036	Pgl_GLEAN_10006614	Pgl_GLEAN_10001882	Pgl_GLEAN_10013004			Pgl_GLEAN_10006146	Pgl_GLEAN_10003607
Pgl_GLEAN_10001134	Pgl_GLEAN_10017729			Pgl_GLEAN_10009039	Pgl_GLEAN_10006615	Pgl_GLEAN_10001916	Pgl_GLEAN_10013012			Pgl_GLEAN_10006152	Pgl_GLEAN_10003608
Pgl_GLEAN_10001136	Pgl_GLEAN_10017730			Pgl_GLEAN_10009065	Pgl_GLEAN_10006616	Pgl_GLEAN_10001922	Pgl_GLEAN_10013021			Pgl_GLEAN_10006180	Pgl_GLEAN_10003620
Pgl_GLEAN_10001137	Pgl_GLEAN_10018139			Pgl_GLEAN_10009068	Pgl_GLEAN_10006618	Pgl_GLEAN_10001952	Pgl_GLEAN_10013103			Pgl_GLEAN_10006184	Pgl_GLEAN_10003621
Pgl_GLEAN_10001140	Pgl_GLEAN_10018187			Pgl_GLEAN_10009080	Pgl_GLEAN_10006637	Pgl_GLEAN_10001966	Pgl_GLEAN_10013104			Pgl_GLEAN_10006202	Pgl_GLEAN_10003623
Pgl_GLEAN_10001143	Pgl_GLEAN_10018262			Pgl_GLEAN_10009243	Pgl_GLEAN_10006686	Pgl_GLEAN_10001967	Pgl_GLEAN_10013253			Pgl_GLEAN_10006219	Pgl_GLEAN_10003625
Pgl_GLEAN_10001144	Pgl_GLEAN_10018312			Pgl_GLEAN_10009403	Pgl_GLEAN_10006690	Pgl_GLEAN_10001970	Pgl_GLEAN_10013279			Pgl_GLEAN_10006285	Pgl_GLEAN_10003627
Pgl_GLEAN_10001150	Pgl_GLEAN_10018405			Pgl_GLEAN_10009404	Pgl_GLEAN_10006706	Pgl_GLEAN_10001975	Pgl_GLEAN_10013455			Pgl_GLEAN_10007732	Pgl_GLEAN_10003632
Pgl_GLEAN_10001152	Pgl_GLEAN_10018464			Pgl_GLEAN_10009406	Pgl_GLEAN_10006780	Pgl_GLEAN_10002000	Pgl_GLEAN_10013509			Pgl_GLEAN_10007892	Pgl_GLEAN_10003634
Pgl_GLEAN_10001165	Pgl_GLEAN_10018803			Pgl_GLEAN_10009413	Pgl_GLEAN_10006791	Pgl_GLEAN_10002020	Pgl_GLEAN_10013678			Pgl_GLEAN_10007914	Pgl_GLEAN_10003637
Pgl_GLEAN_10001166	Pgl_GLEAN_10018936			Pgl_GLEAN_10009423	Pgl_GLEAN_10006811	Pgl_GLEAN_10002023	Pgl_GLEAN_10013691			Pgl_GLEAN_10008026	Pgl_GLEAN_10003638
Pgl_GLEAN_10001168	Pgl_GLEAN_10019047			Pgl_GLEAN_10009432	Pgl_GLEAN_10006815	Pgl_GLEAN_10002050	Pgl_GLEAN_10013740			Pgl_GLEAN_10008170	Pgl_GLEAN_10003639
Pgl_GLEAN_10001169	Pgl_GLEAN_10019361			Pgl_GLEAN_10009481	Pgl_GLEAN_10006816	Pgl_GLEAN_10002060	Pgl_GLEAN_10013765			Pgl_GLEAN_10008183	Pgl_GLEAN_10003644
Pgl_GLEAN_10001172	Pgl_GLEAN_10019586			Pgl_GLEAN_10009485	Pgl_GLEAN_10006817	Pgl_GLEAN_10002086	Pgl_GLEAN_10013798			Pgl_GLEAN_10008288	Pgl_GLEAN_10003689
Pgl_GLEAN_10001173	Pgl_GLEAN_10019627			Pgl_GLEAN_10009496	Pgl_GLEAN_10006818	Pgl_GLEAN_10002096	Pgl_GLEAN_10013828			Pgl_GLEAN_10008342	Pgl_GLEAN_10003698
Pgl_GLEAN_10001174	Pgl_GLEAN_10019653			Pgl_GLEAN_10009506	Pgl_GLEAN_10006821	Pgl_GLEAN_10002097	Pgl_GLEAN_10013909			Pgl_GLEAN_10008382	Pgl_GLEAN_10003745
Pgl_GLEAN_10001183	Pgl_GLEAN_10019838			Pgl_GLEAN_10009514	Pgl_GLEAN_10006870	Pgl_GLEAN_10002104	Pgl_GLEAN_10013932			Pgl_GLEAN_10008403	Pgl_GLEAN_10003750
Pgl_GLEAN_10001192	Pgl_GLEAN_10019908			Pgl_GLEAN_10009546	Pgl_GLEAN_10006872	Pgl_GLEAN_10002121	Pgl_GLEAN_10014066			Pgl_GLEAN_10008428	Pgl_GLEAN_10004006
Pgl_GLEAN_10001193	Pgl_GLEAN_10019981			Pgl_GLEAN_10009560	Pgl_GLEAN_10006873	Pgl_GLEAN_10002125	Pgl_GLEAN_10014138			Pgl_GLEAN_10008432	Pgl_GLEAN_10004038
Pgl_GLEAN_10001195	Pgl_GLEAN_10020034			Pgl_GLEAN_10009566	Pgl_GLEAN_10006876	Pgl_GLEAN_10002133	Pgl_GLEAN_10014255			Pgl_GLEAN_10008503	Pgl_GLEAN_10004257
Pgl_GLEAN_10001196	Pgl_GLEAN_10020086			Pgl_GLEAN_10009593	Pgl_GLEAN_10006880	Pgl_GLEAN_10002135	Pgl_GLEAN_10014473			Pgl_GLEAN_10008514	Pgl_GLEAN_10004492
Pgl_GLEAN_10001197	Pgl_GLEAN_10020132			Pgl_GLEAN_10009607	Pgl_GLEAN_10006881	Pgl_GLEAN_10002137	Pgl_GLEAN_10014543			Pgl_GLEAN_10008545	Pgl_GLEAN_10004619
Pgl_GLEAN_10001200	Pgl_GLEAN_10020301			Pgl_GLEAN_10009615	Pgl_GLEAN_10006884	Pgl_GLEAN_10002146	Pgl_GLEAN_10014562			Pgl_GLEAN_10008594	Pgl_GLEAN_10004720
Pgl_GLEAN_10001203	Pgl_GLEAN_10020376			Pgl_GLEAN_10009791	Pgl_GLEAN_10006889	Pgl_GLEAN_10002151	Pgl_GLEAN_10014566			Pgl_GLEAN_10008605	Pgl_GLEAN_10004794
Pgl_GLEAN_10001210	Pgl_GLEAN_10020631			Pgl_GLEAN_10009829	Pgl_GLEAN_10006896	Pgl_GLEAN_10002171	Pgl_GLEAN_10014606			Pgl_GLEAN_10008607	Pgl_GLEAN_10004903
Pgl_GLEAN_10001221	Pgl_GLEAN_10020666			Pgl_GLEAN_10009868	Pgl_GLEAN_10006897	Pgl_GLEAN_10002175	Pgl_GLEAN_10014843			Pgl_GLEAN_10008645	Pgl_GLEAN_10004939
Pgl_GLEAN_10001238	Pgl_GLEAN_10020904			Pgl_GLEAN_10009892	Pgl_GLEAN_10006898	Pgl_GLEAN_10002200	Pgl_GLEAN_10014970			Pgl_GLEAN_10008647	Pgl_GLEAN_10004972
Pgl_GLEAN_10001239	Pgl_GLEAN_10020938			Pgl_GLEAN_10009898	Pgl_GLEAN_10006900	Pgl_GLEAN_10002202	Pgl_GLEAN_10014990			Pgl_GLEAN_10008673	Pgl_GLEAN_10005060
Pgl_GLEAN_10001250	Pgl_GLEAN_10021011			Pgl_GLEAN_10009899	Pgl_GLEAN_10006908	Pgl_GLEAN_10002204	Pgl_GLEAN_10015027			Pgl_GLEAN_10008676	Pgl_GLEAN_10005102
Pgl_GLEAN_10001253	Pgl_GLEAN_10021071			Pgl_GLEAN_10009914	Pgl_GLEAN_10006909	Pgl_GLEAN_10002211	Pgl_GLEAN_10015063			Pgl_GLEAN_10008681	Pgl_GLEAN_10005160
Pgl_GLEAN_10001254	Pgl_GLEAN_10021155			Pgl_GLEAN_10009936	Pgl_GLEAN_10006911	Pgl_GLEAN_10002216	Pgl_GLEAN_10015096			Pgl_GLEAN_10008687	Pgl_GLEAN_10005161
Pgl_GLEAN_10001255	Pgl_GLEAN_10021223			Pgl_GLEAN_10009954	Pgl_GLEAN_10006933	Pgl_GLEAN_10002228	Pgl_GLEAN_10015098			Pgl_GLEAN_10008701	Pgl_GLEAN_10005163
Pgl_GLEAN_10001259	Pgl_GLEAN_10021229			Pgl_GLEAN_10009958	Pgl_GLEAN_10006939	Pgl_GLEAN_10002231	Pgl_GLEAN_10015115			Pgl_GLEAN_10008728	Pgl_GLEAN_10005166
Pgl_GLEAN_10001261	Pgl_GLEAN_10021291			Pgl_GLEAN_10009968	Pgl_GLEAN_10006940	Pgl_GLEAN_10002241	Pgl_GLEAN_10015161			Pgl_GLEAN_10008777	Pgl_GLEAN_10005175
Pgl_GLEAN_10001262	Pgl_GLEAN_10021330			Pgl_GLEAN_10009979	Pgl_GLEAN_10006941	Pgl_GLEAN_10002242	Pgl_GLEAN_10015399			Pgl_GLEAN_10008782	Pgl_GLEAN_10005176
Pgl_GLEAN_10001263	Pgl_GLEAN_10021359			Pgl_GLEAN_10009987	Pgl_GLEAN_10006942	Pgl_GLEAN_10002243	Pgl_GLEAN_10015458			Pgl_GLEAN_10008785	Pgl_GLEAN_10005234
Pgl_GLEAN_10001264	Pgl_GLEAN_10021386			Pgl_GLEAN_10010024	Pgl_GLEAN_10006944	Pgl_GLEAN_10002256	Pgl_GLEAN_10015466			Pgl_GLEAN_10008793	Pgl_GLEAN_10005269
Pgl_GLEAN_10001265	Pgl_GLEAN_10021390			Pgl_GLEAN_10010025	Pgl_GLEAN_10006946	Pgl_GLEAN_10002283	Pgl_GLEAN_10015531			Pgl_GLEAN_10008797	Pgl_GLEAN_10005275
Pgl_GLEAN_10001266	Pgl_GLEAN_10021455			Pgl_GLEAN_10010059	Pgl_GLEAN_10006954	Pgl_GLEAN_10002288	Pgl_GLEAN_10015578			Pgl_GLEAN_10008822	Pgl_GLEAN_10005282
Pgl_GLEAN_10001267	Pgl_GLEAN_10021468			Pgl_GLEAN_10010065	Pgl_GLEAN_10006957	Pgl_GLEAN_10002300	Pgl_GLEAN_10015594			Pgl_GLEAN_10008853	Pgl_GLEAN_10005301
Pgl_GLEAN_10001268	Pgl_GLEAN_10021542			Pgl_GLEAN_10010257	Pgl_GLEAN_10006959	Pgl_GLEAN_10002305	Pgl_GLEAN_10015805			Pgl_GLEAN_10009086	Pgl_GLEAN_10005316
Pgl_GLEAN_10001269	Pgl_GLEAN_10021754			Pgl_GLEAN_10010258	Pgl_GLEAN_10006964	Pgl_GLEAN_10002306	Pgl_GLEAN_10015806			Pgl_GLEAN_10009271	Pgl_GLEAN_10005328
Pgl_GLEAN_10001270	Pgl_GLEAN_10021796			Pgl_GLEAN_10010309	Pgl_GLEAN_10006967	Pgl_GLEAN_10002349	Pgl_GLEAN_10015826			Pgl_GLEAN_10009277	Pgl_GLEAN_10005337
Pgl_GLEAN_10001272	Pgl_GLEAN_10021822			Pgl_GLEAN_10010988	Pgl_GLEAN_10006973	Pgl_GLEAN_10002355	Pgl_GLEAN_10016102			Pgl_GLEAN_10009292	Pgl_GLEAN_10005384
Pgl_GLEAN_10001273	Pgl_GLEAN_10021846			Pgl_GLEAN_10011115	Pgl_GLEAN_10006979	Pgl_GLEAN_10002368	Pgl_GLEAN_10016105			Pgl_GLEAN_10009295	Pgl_GLEAN_10005389
Pgl_GLEAN_10001274	Pgl_GLEAN_10021881			Pgl_GLEAN_10011359	Pgl_GLEAN_10006985	Pgl_GLEAN_10002377	Pgl_GLEAN_10016112			Pgl_GLEAN_10009343	Pgl_GLEAN_10005390
Pgl_GLEAN_10001277	Pgl_GLEAN_10021947			Pgl_GLEAN_10011409	Pgl_GLEAN_10006991	Pgl_GLEAN_10002395	Pgl_GLEAN_10016162			Pgl_GLEAN_10009345	Pgl_GLEAN_10005498
Pgl_GLEAN_10001279	Pgl_GLEAN_10022332			Pgl_GLEAN_10011463	Pgl_GLEAN_10006993	Pgl_GLEAN_10002404	Pgl_GLEAN_10016317			Pgl_GLEAN_10009355	Pgl_GLEAN_10005500
Pgl_GLEAN_10001282	Pgl_GLEAN_10022473			Pgl_GLEAN_10011468	Pgl_GLEAN_10006994	Pgl_GLEAN_10002411	Pgl_GLEAN_10016318			Pgl_GLEAN_10009435	Pgl_GLEAN_10005515
Pgl_GLEAN_10001285	Pgl_GLEAN_10022497			Pgl_GLEAN_10011529	Pgl_GLEAN_10006995	Pgl_GLEAN_10002437	Pgl_GLEAN_10016372			Pgl_GLEAN_10009484	Pgl_GLEAN_10005523
Pgl_GLEAN_10001286	Pgl_GLEAN_10022499			Pgl_GLEAN_10011569	Pgl_GLEAN_10007001	Pgl_GLEAN_10002439	Pgl_GLEAN_10016449			Pgl_GLEAN_10009487	Pgl_GLEAN_10005525
Pgl_GLEAN_10001288	Pgl_GLEAN_10022509			Pgl_GLEAN_10011578	Pgl_GLEAN_10007003	Pgl_GLEAN_10002446	Pgl_GLEAN_10016657			Pgl_GLEAN_10009497	Pgl_GLEAN_10005556
Pgl_GLEAN_10001291	Pgl_GLEAN_10022582			Pgl_GLEAN_10011613	Pgl_GLEAN_10007004	Pgl_GLEAN_10002460	Pgl_GLEAN_10016703			Pgl_GLEAN_10009545	Pgl_GLEAN_10005562
Pgl_GLEAN_10001293	Pgl_GLEAN_10022865			Pgl_GLEAN_10011646	Pgl_GLEAN_10007005	Pgl_GLEAN_10002463	Pgl_GLEAN_10017084			Pgl_GLEAN_10009551	Pgl_GLEAN_10005566
Pgl_GLEAN_10001295	Pgl_GLEAN_10022948			Pgl_GLEAN_10011672	Pgl_GLEAN_10007007	Pgl_GLEAN_10002487	Pgl_GLEAN_10017171			Pgl_GLEAN_10009562	Pgl_GLEAN_10005573
Pgl_GLEAN_10001296	Pgl_GLEAN_10022984			Pgl_GLEAN_10011724	Pgl_GLEAN_10007009	Pgl_GLEAN_10002490	Pgl_GLEAN_10017238			Pgl_GLEAN_10009635	Pgl_GLEAN_10005595
Pgl_GLEAN_10001301	Pgl_GLEAN_10023058			Pgl_GLEAN_10011729	Pgl_GLEAN_10007011	Pgl_GLEAN_10002493	Pgl_GLEAN_10017243			Pgl_GLEAN_10009642	Pgl_GLEAN_10005629
Pgl_GLEAN_10001303	Pgl_GLEAN_10023148			Pgl_GLEAN_10011737	Pgl_GLEAN_10007013	Pgl_GLEAN_10002497	Pgl_GLEAN_10017267			Pgl_GLEAN_10009653	Pgl_GLEAN_10005647
Pgl_GLEAN_10001304	Pgl_GLEAN_10023206			Pgl_GLEAN_10011795	Pgl_GLEAN_10007014	Pgl_GLEAN_10002498	Pgl_GLEAN_10017280			Pgl_GLEAN_10009820	Pgl_GLEAN_10005651
Pgl_GLEAN_10001312	Pgl_GLEAN_10023209			Pgl_GLEAN_10011815	Pgl_GLEAN_10007015	Pgl_GLEAN_10002522	Pgl_GLEAN_10017299			Pgl_GLEAN_10009870	Pgl_GLEAN_10005659
Pgl_GLEAN_10001313	Pgl_GLEAN_10023361			Pgl_GLEAN_10011817	Pgl_GLEAN_10007016	Pgl_GLEAN_10002525	Pgl_GLEAN_10017342			Pgl_GLEAN_10009932	Pgl_GLEAN_10005664
Pgl_GLEAN_10001314	Pgl_GLEAN_10023390			Pgl_GLEAN_10011945	Pgl_GLEAN_10007022	Pgl_GLEAN_10002532	Pgl_GLEAN_10017380			Pgl_GLEAN_10009985	Pgl_GLEAN_10005667
Pgl_GLEAN_10001317	Pgl_GLEAN_10023574			Pgl_GLEAN_10012103	Pgl_GLEAN_10007023	Pgl_GLEAN_10002534	Pgl_GLEAN_10017460			Pgl_GLEAN_10010088	Pgl_GLEAN_10005673
Pgl_GLEAN_10001318	Pgl_GLEAN_10023832			Pgl_GLEAN_10012123	Pgl_GLEAN_10007027	Pgl_GLEAN_10002535	Pgl_GLEAN_10017546			Pgl_GLEAN_10010094	Pgl_GLEAN_10005679
Pgl_GLEAN_10001321	Pgl_GLEAN_10023936			Pgl_GLEAN_10012237	Pgl_GLEAN_10007028	Pgl_GLEAN_10002538	Pgl_GLEAN_10017563			Pgl_GLEAN_10010107	Pgl_GLEAN_10005685
Pgl_GLEAN_10001325	Pgl_GLEAN_10024520			Pgl_GLEAN_10012244	Pgl_GLEAN_10007037	Pgl_GLEAN_10002539	Pgl_GLEAN_10017605			Pgl_GLEAN_10010142	Pgl_GLEAN_10005698
Pgl_GLEAN_10001326	Pgl_GLEAN_10024560			Pgl_GLEAN_10012314	Pgl_GLEAN_10007053	Pgl_GLEAN_10002549	Pgl_GLEAN_10017656			Pgl_GLEAN_10010147	Pgl_GLEAN_10005699
Pgl_GLEAN_10001327	Pgl_GLEAN_10024669			Pgl_GLEAN_10012324	Pgl_GLEAN_10007055	Pgl_GLEAN_10002551	Pgl_GLEAN_10017760			Pgl_GLEAN_10010148	Pgl_GLEAN_10005703
Pgl_GLEAN_10001328	Pgl_GLEAN_10024829			Pgl_GLEAN_10012520	Pgl_GLEAN_10007057	Pgl_GLEAN_10002553	Pgl_GLEAN_10017885			Pgl_GLEAN_10010172	Pgl_GLEAN_10005845
Pgl_GLEAN_10001329	Pgl_GLEAN_10024839			Pgl_GLEAN_10012591	Pgl_GLEAN_10007060	Pgl_GLEAN_10002561	Pgl_GLEAN_10017893			Pgl_GLEAN_10010190	Pgl_GLEAN_10005893
Pgl_GLEAN_10001330	Pgl_GLEAN_10025435			Pgl_GLEAN_10012592	Pgl_GLEAN_10007061	Pgl_GLEAN_10002574	Pgl_GLEAN_10017985			Pgl_GLEAN_10010192	Pgl_GLEAN_10005917
Pgl_GLEAN_10001331	Pgl_GLEAN_10025437			Pgl_GLEAN_10012731	Pgl_GLEAN_10007062	Pgl_GLEAN_10002575	Pgl_GLEAN_10018036			Pgl_GLEAN_10010260	Pgl_GLEAN_10006031
Pgl_GLEAN_10001332	Pgl_GLEAN_10025458			Pgl_GLEAN_10012800	Pgl_GLEAN_10007063	Pgl_GLEAN_10002581	Pgl_GLEAN_10018104			Pgl_GLEAN_10010264	Pgl_GLEAN_10006036
Pgl_GLEAN_10001339	Pgl_GLEAN_10025542			Pgl_GLEAN_10012966	Pgl_GLEAN_10007064	Pgl_GLEAN_10002583	Pgl_GLEAN_10018184			Pgl_GLEAN_10010279	Pgl_GLEAN_10006083
Pgl_GLEAN_10001340	Pgl_GLEAN_10025545			Pgl_GLEAN_10013006	Pgl_GLEAN_10007065	Pgl_GLEAN_10002586	Pgl_GLEAN_10018201			Pgl_GLEAN_10010282	Pgl_GLEAN_10006130
Pgl_GLEAN_10001341	Pgl_GLEAN_10025565			Pgl_GLEAN_10013017	Pgl_GLEAN_10007067	Pgl_GLEAN_10002590	Pgl_GLEAN_10018220			Pgl_GLEAN_10010294	Pgl_GLEAN_10006140
Pgl_GLEAN_10001342	Pgl_GLEAN_10025746			Pgl_GLEAN_10013420	Pgl_GLEAN_10007069	Pgl_GLEAN_10002591	Pgl_GLEAN_10018258			Pgl_GLEAN_10010296	Pgl_GLEAN_10006160
Pgl_GLEAN_10001343	Pgl_GLEAN_10025779			Pgl_GLEAN_10013422	Pgl_GLEAN_10007070	Pgl_GLEAN_10002605	Pgl_GLEAN_10018283			Pgl_GLEAN_10010320	Pgl_GLEAN_10006164
Pgl_GLEAN_10001359	Pgl_GLEAN_10025800			Pgl_GLEAN_10013446	Pgl_GLEAN_10007071	Pgl_GLEAN_10002607	Pgl_GLEAN_10018529			Pgl_GLEAN_10010323	Pgl_GLEAN_10006181
Pgl_GLEAN_10001361	Pgl_GLEAN_10025846			Pgl_GLEAN_10013579	Pgl_GLEAN_10007072	Pgl_GLEAN_10002611	Pgl_GLEAN_10018597			Pgl_GLEAN_10010333	Pgl_GLEAN_10006189
Pgl_GLEAN_10001364	Pgl_GLEAN_10025871			Pgl_GLEAN_10013639	Pgl_GLEAN_10007073	Pgl_GLEAN_10002638	Pgl_GLEAN_10018648			Pgl_GLEAN_10010340	Pgl_GLEAN_10006198
Pgl_GLEAN_10001368	Pgl_GLEAN_10026058			Pgl_GLEAN_10013777	Pgl_GLEAN_10007078	Pgl_GLEAN_10002656	Pgl_GLEAN_10018728			Pgl_GLEAN_10010347	Pgl_GLEAN_10006313
Pgl_GLEAN_10001371	Pgl_GLEAN_10026089			Pgl_GLEAN_10013881	Pgl_GLEAN_10007079	Pgl_GLEAN_10002665	Pgl_GLEAN_10018768			Pgl_GLEAN_10010350	Pgl_GLEAN_10006368
Pgl_GLEAN_10001380	Pgl_GLEAN_10026091			Pgl_GLEAN_10013935	Pgl_GLEAN_10007080	Pgl_GLEAN_10002672	Pgl_GLEAN_10018818			Pgl_GLEAN_10010355	Pgl_GLEAN_10006374
Pgl_GLEAN_10001383	Pgl_GLEAN_10026094			Pgl_GLEAN_10013954	Pgl_GLEAN_10007104	Pgl_GLEAN_10002693	Pgl_GLEAN_10018916			Pgl_GLEAN_10010357	Pgl_GLEAN_10006377
Pgl_GLEAN_10001390	Pgl_GLEAN_10026159			Pgl_GLEAN_10014049	Pgl_GLEAN_10007107	Pgl_GLEAN_10002699	Pgl_GLEAN_10018959			Pgl_GLEAN_10010358	Pgl_GLEAN_10006378
Pgl_GLEAN_10001398	Pgl_GLEAN_10026185			Pgl_GLEAN_10014051	Pgl_GLEAN_10007118	Pgl_GLEAN_10002712	Pgl_GLEAN_10019017			Pgl_GLEAN_10010359	Pgl_GLEAN_10006457
Pgl_GLEAN_10001405	Pgl_GLEAN_10026227			Pgl_GLEAN_10014231	Pgl_GLEAN_10007120	Pgl_GLEAN_10002713	Pgl_GLEAN_10019331			Pgl_GLEAN_10010360	Pgl_GLEAN_10006460
Pgl_GLEAN_10001414	Pgl_GLEAN_10027112			Pgl_GLEAN_10014365	Pgl_GLEAN_10007121	Pgl_GLEAN_10002719	Pgl_GLEAN_10019381			Pgl_GLEAN_10010361	Pgl_GLEAN_10006481
Pgl_GLEAN_10001420	Pgl_GLEAN_10027139			Pgl_GLEAN_10014721	Pgl_GLEAN_10007125	Pgl_GLEAN_10002723	Pgl_GLEAN_10019477			Pgl_GLEAN_10010362	Pgl_GLEAN_10006483
Pgl_GLEAN_10001422	Pgl_GLEAN_10027177			Pgl_GLEAN_10014994	Pgl_GLEAN_10007126	Pgl_GLEAN_10002729	Pgl_GLEAN_10019494			Pgl_GLEAN_10010363	Pgl_GLEAN_10006484
Pgl_GLEAN_10001438	Pgl_GLEAN_10027178			Pgl_GLEAN_10015237	Pgl_GLEAN_10007127	Pgl_GLEAN_10002730	Pgl_GLEAN_10019531			Pgl_GLEAN_10010364	Pgl_GLEAN_10006512
Pgl_GLEAN_10001457	Pgl_GLEAN_10027480			Pgl_GLEAN_10015343	Pgl_GLEAN_10007128	Pgl_GLEAN_10002734	Pgl_GLEAN_10019559			Pgl_GLEAN_10010367	Pgl_GLEAN_10006528
Pgl_GLEAN_10001466	Pgl_GLEAN_10027565			Pgl_GLEAN_10015590	Pgl_GLEAN_10007129	Pgl_GLEAN_10002736	Pgl_GLEAN_10019752			Pgl_GLEAN_10010368	Pgl_GLEAN_10006529
Pgl_GLEAN_10001484	Pgl_GLEAN_10027736			Pgl_GLEAN_10015676	Pgl_GLEAN_10007131	Pgl_GLEAN_10002737	Pgl_GLEAN_10019766			Pgl_GLEAN_10010372	Pgl_GLEAN_10006593
Pgl_GLEAN_10001509	Pgl_GLEAN_10027832			Pgl_GLEAN_10015743	Pgl_GLEAN_10007141	Pgl_GLEAN_10002755	Pgl_GLEAN_10019807			Pgl_GLEAN_10010414	Pgl_GLEAN_10006610
Pgl_GLEAN_10001519	Pgl_GLEAN_10027882			Pgl_GLEAN_10015744	Pgl_GLEAN_10007145	Pgl_GLEAN_10002759	Pgl_GLEAN_10019814			Pgl_GLEAN_10010415	Pgl_GLEAN_10006613
Pgl_GLEAN_10001522	Pgl_GLEAN_10027910			Pgl_GLEAN_10016056	Pgl_GLEAN_10007146	Pgl_GLEAN_10002760	Pgl_GLEAN_10020015			Pgl_GLEAN_10010422	Pgl_GLEAN_10006641
Pgl_GLEAN_10001531	Pgl_GLEAN_10028058			Pgl_GLEAN_10016225	Pgl_GLEAN_10007147	Pgl_GLEAN_10002770	Pgl_GLEAN_10020198			Pgl_GLEAN_10010423	Pgl_GLEAN_10006676
Pgl_GLEAN_10001579	Pgl_GLEAN_10028177			Pgl_GLEAN_10016314	Pgl_GLEAN_10007151	Pgl_GLEAN_10002771	Pgl_GLEAN_10020299			Pgl_GLEAN_10010424	Pgl_GLEAN_10006694
Pgl_GLEAN_10001582	Pgl_GLEAN_10028344			Pgl_GLEAN_10016434	Pgl_GLEAN_10007152	Pgl_GLEAN_10002785	Pgl_GLEAN_10020370			Pgl_GLEAN_10010427	Pgl_GLEAN_10006771
Pgl_GLEAN_10001584	Pgl_GLEAN_10028539			Pgl_GLEAN_10016539	Pgl_GLEAN_10007159	Pgl_GLEAN_10002797	Pgl_GLEAN_10020689			Pgl_GLEAN_10010452	Pgl_GLEAN_10006786
Pgl_GLEAN_10001596	Pgl_GLEAN_10028548			Pgl_GLEAN_10016678	Pgl_GLEAN_10007181	Pgl_GLEAN_10002802	Pgl_GLEAN_10020982			Pgl_GLEAN_10010532	Pgl_GLEAN_10006871
Pgl_GLEAN_10001640	Pgl_GLEAN_10028597			Pgl_GLEAN_10016865	Pgl_GLEAN_10007183	Pgl_GLEAN_10002803	Pgl_GLEAN_10021017			Pgl_GLEAN_10010554	Pgl_GLEAN_10006887
Pgl_GLEAN_10001645	Pgl_GLEAN_10028660			Pgl_GLEAN_10016916	Pgl_GLEAN_10007184	Pgl_GLEAN_10002811	Pgl_GLEAN_10021019			Pgl_GLEAN_10010569	Pgl_GLEAN_10006894
Pgl_GLEAN_10001650	Pgl_GLEAN_10028855			Pgl_GLEAN_10016983	Pgl_GLEAN_10007185	Pgl_GLEAN_10002826	Pgl_GLEAN_10021084			Pgl_GLEAN_10010620	Pgl_GLEAN_10006899
Pgl_GLEAN_10001651	Pgl_GLEAN_10028861			Pgl_GLEAN_10017076	Pgl_GLEAN_10007186	Pgl_GLEAN_10002831	Pgl_GLEAN_10021137			Pgl_GLEAN_10010621	Pgl_GLEAN_10006915
Pgl_GLEAN_10001661	Pgl_GLEAN_10029235			Pgl_GLEAN_10017149	Pgl_GLEAN_10007187	Pgl_GLEAN_10002845	Pgl_GLEAN_10021161			Pgl_GLEAN_10011163	Pgl_GLEAN_10006932
Pgl_GLEAN_10001669	Pgl_GLEAN_10029286			Pgl_GLEAN_10017157	Pgl_GLEAN_10007188	Pgl_GLEAN_10002859	Pgl_GLEAN_10021328			Pgl_GLEAN_10011380	Pgl_GLEAN_10006949
Pgl_GLEAN_10001680	Pgl_GLEAN_10029312			Pgl_GLEAN_10017244	Pgl_GLEAN_10007206	Pgl_GLEAN_10002891	Pgl_GLEAN_10021401			Pgl_GLEAN_10011391	Pgl_GLEAN_10006960
Pgl_GLEAN_10001682	Pgl_GLEAN_10029561			Pgl_GLEAN_10017621	Pgl_GLEAN_10007214	Pgl_GLEAN_10002894	Pgl_GLEAN_10021517			Pgl_GLEAN_10011414	Pgl_GLEAN_10007052
Pgl_GLEAN_10001688	Pgl_GLEAN_10029655			Pgl_GLEAN_10018039	Pgl_GLEAN_10007223	Pgl_GLEAN_10002897	Pgl_GLEAN_10021524			Pgl_GLEAN_10011483	Pgl_GLEAN_10007100
Pgl_GLEAN_10001693	Pgl_GLEAN_10029734			Pgl_GLEAN_10018113	Pgl_GLEAN_10007224	Pgl_GLEAN_10002904	Pgl_GLEAN_10021665			Pgl_GLEAN_10011519	Pgl_GLEAN_10007150
Pgl_GLEAN_10001715	Pgl_GLEAN_10029885			Pgl_GLEAN_10018219	Pgl_GLEAN_10007227	Pgl_GLEAN_10002918	Pgl_GLEAN_10021803			Pgl_GLEAN_10011523	Pgl_GLEAN_10007178
Pgl_GLEAN_10001722	Pgl_GLEAN_10029895			Pgl_GLEAN_10018255	Pgl_GLEAN_10007244	Pgl_GLEAN_10002942	Pgl_GLEAN_10021951			Pgl_GLEAN_10011536	Pgl_GLEAN_10007194
Pgl_GLEAN_10001725	Pgl_GLEAN_10030008			Pgl_GLEAN_10018318	Pgl_GLEAN_10007246	Pgl_GLEAN_10002955	Pgl_GLEAN_10021977			Pgl_GLEAN_10011544	Pgl_GLEAN_10007229
Pgl_GLEAN_10001738	Pgl_GLEAN_10030084			Pgl_GLEAN_10018450	Pgl_GLEAN_10007247	Pgl_GLEAN_10002962	Pgl_GLEAN_10022002			Pgl_GLEAN_10011571	Pgl_GLEAN_10007238
Pgl_GLEAN_10001749	Pgl_GLEAN_10030171			Pgl_GLEAN_10018508	Pgl_GLEAN_10007248	Pgl_GLEAN_10002969	Pgl_GLEAN_10022048			Pgl_GLEAN_10011584	Pgl_GLEAN_10007239
Pgl_GLEAN_10001751	Pgl_GLEAN_10030488			Pgl_GLEAN_10018642	Pgl_GLEAN_10007249	Pgl_GLEAN_10003005	Pgl_GLEAN_10022235			Pgl_GLEAN_10011593	Pgl_GLEAN_10007253
Pgl_GLEAN_10001755	Pgl_GLEAN_10030709			Pgl_GLEAN_10018822	Pgl_GLEAN_10007251	Pgl_GLEAN_10003049	Pgl_GLEAN_10022237			Pgl_GLEAN_10011609	Pgl_GLEAN_10007303
Pgl_GLEAN_10001766	Pgl_GLEAN_10030766			Pgl_GLEAN_10018877	Pgl_GLEAN_10007257	Pgl_GLEAN_10003083	Pgl_GLEAN_10022292			Pgl_GLEAN_10011631	Pgl_GLEAN_10007332
Pgl_GLEAN_10001770	Pgl_GLEAN_10030768			Pgl_GLEAN_10018920	Pgl_GLEAN_10007259	Pgl_GLEAN_10003095	Pgl_GLEAN_10022322			Pgl_GLEAN_10011638	Pgl_GLEAN_10007394
Pgl_GLEAN_10001789	Pgl_GLEAN_10030877			Pgl_GLEAN_10018947	Pgl_GLEAN_10007268	Pgl_GLEAN_10003148	Pgl_GLEAN_10022423			Pgl_GLEAN_10011661	Pgl_GLEAN_10007397
Pgl_GLEAN_10001792	Pgl_GLEAN_10030879			Pgl_GLEAN_10018986	Pgl_GLEAN_10007273	Pgl_GLEAN_10003204	Pgl_GLEAN_10022457			Pgl_GLEAN_10011681	Pgl_GLEAN_10007421
Pgl_GLEAN_10001800	Pgl_GLEAN_10030972			Pgl_GLEAN_10018991	Pgl_GLEAN_10007276	Pgl_GLEAN_10003231	Pgl_GLEAN_10022458			Pgl_GLEAN_10011682	Pgl_GLEAN_10007456
Pgl_GLEAN_10001818	Pgl_GLEAN_10031107			Pgl_GLEAN_10019052	Pgl_GLEAN_10007277	Pgl_GLEAN_10003242	Pgl_GLEAN_10022475			Pgl_GLEAN_10011688	Pgl_GLEAN_10007466
Pgl_GLEAN_10001837	Pgl_GLEAN_10031308			Pgl_GLEAN_10019276	Pgl_GLEAN_10007278	Pgl_GLEAN_10003251	Pgl_GLEAN_10022737			Pgl_GLEAN_10011699	Pgl_GLEAN_10007475
Pgl_GLEAN_10001838	Pgl_GLEAN_10031330			Pgl_GLEAN_10019329	Pgl_GLEAN_10007279	Pgl_GLEAN_10003278	Pgl_GLEAN_10022759			Pgl_GLEAN_10011716	Pgl_GLEAN_10007476
Pgl_GLEAN_10001844	Pgl_GLEAN_10031351			Pgl_GLEAN_10019509	Pgl_GLEAN_10007297	Pgl_GLEAN_10003308	Pgl_GLEAN_10022822			Pgl_GLEAN_10011727	Pgl_GLEAN_10007481
Pgl_GLEAN_10001856	Pgl_GLEAN_10031614			Pgl_GLEAN_10019548	Pgl_GLEAN_10007298	Pgl_GLEAN_10003309	Pgl_GLEAN_10022908			Pgl_GLEAN_10011728	Pgl_GLEAN_10007484
Pgl_GLEAN_10001891	Pgl_GLEAN_10031671			Pgl_GLEAN_10019651	Pgl_GLEAN_10007304	Pgl_GLEAN_10003319	Pgl_GLEAN_10023241			Pgl_GLEAN_10011733	Pgl_GLEAN_10007485
Pgl_GLEAN_10001897	Pgl_GLEAN_10031723			Pgl_GLEAN_10019658	Pgl_GLEAN_10007314	Pgl_GLEAN_10003325	Pgl_GLEAN_10023269			Pgl_GLEAN_10011741	Pgl_GLEAN_10007499
Pgl_GLEAN_10001914	Pgl_GLEAN_10031875			Pgl_GLEAN_10019697	Pgl_GLEAN_10007318	Pgl_GLEAN_10003341	Pgl_GLEAN_10023543			Pgl_GLEAN_10011747	Pgl_GLEAN_10007514
Pgl_GLEAN_10001920	Pgl_GLEAN_10031877			Pgl_GLEAN_10019732	Pgl_GLEAN_10007333	Pgl_GLEAN_10003342	Pgl_GLEAN_10023547			Pgl_GLEAN_10011758	Pgl_GLEAN_10007636
Pgl_GLEAN_10001929	Pgl_GLEAN_10032083			Pgl_GLEAN_10019747	Pgl_GLEAN_10007338	Pgl_GLEAN_10003353	Pgl_GLEAN_10023566			Pgl_GLEAN_10011768	Pgl_GLEAN_10007641
Pgl_GLEAN_10001956	Pgl_GLEAN_10032137			Pgl_GLEAN_10019748	Pgl_GLEAN_10007339	Pgl_GLEAN_10003358	Pgl_GLEAN_10023577			Pgl_GLEAN_10011787	Pgl_GLEAN_10007647
Pgl_GLEAN_10001980	Pgl_GLEAN_10032257			Pgl_GLEAN_10019879	Pgl_GLEAN_10007342	Pgl_GLEAN_10003379	Pgl_GLEAN_10023672			Pgl_GLEAN_10011825	Pgl_GLEAN_10007678
Pgl_GLEAN_10001981	Pgl_GLEAN_10032309			Pgl_GLEAN_10019899	Pgl_GLEAN_10007343	Pgl_GLEAN_10003395	Pgl_GLEAN_10023721			Pgl_GLEAN_10011832	Pgl_GLEAN_10007681
Pgl_GLEAN_10002009	Pgl_GLEAN_10032386			Pgl_GLEAN_10020009	Pgl_GLEAN_10007344	Pgl_GLEAN_10003398	Pgl_GLEAN_10023775			Pgl_GLEAN_10011838	Pgl_GLEAN_10007734
Pgl_GLEAN_10002024	Pgl_GLEAN_10032412			Pgl_GLEAN_10020128	Pgl_GLEAN_10007347	Pgl_GLEAN_10003412	Pgl_GLEAN_10023842			Pgl_GLEAN_10011844	Pgl_GLEAN_10007757
Pgl_GLEAN_10002044	Pgl_GLEAN_10032474			Pgl_GLEAN_10020423	Pgl_GLEAN_10007348	Pgl_GLEAN_10003427	Pgl_GLEAN_10023967			Pgl_GLEAN_10011867	Pgl_GLEAN_10007769
Pgl_GLEAN_10002049	Pgl_GLEAN_10032633			Pgl_GLEAN_10020432	Pgl_GLEAN_10007349	Pgl_GLEAN_10003431	Pgl_GLEAN_10024003			Pgl_GLEAN_10011869	Pgl_GLEAN_10007786
Pgl_GLEAN_10002053	Pgl_GLEAN_10032694			Pgl_GLEAN_10020460	Pgl_GLEAN_10007350	Pgl_GLEAN_10003435	Pgl_GLEAN_10024047			Pgl_GLEAN_10011880	Pgl_GLEAN_10007787
Pgl_GLEAN_10002068	Pgl_GLEAN_10032852			Pgl_GLEAN_10020487	Pgl_GLEAN_10007355	Pgl_GLEAN_10003442	Pgl_GLEAN_10024211			Pgl_GLEAN_10011907	Pgl_GLEAN_10007791
Pgl_GLEAN_10002070	Pgl_GLEAN_10033380			Pgl_GLEAN_10020528	Pgl_GLEAN_10007357	Pgl_GLEAN_10003459	Pgl_GLEAN_10024335			Pgl_GLEAN_10011949	Pgl_GLEAN_10007792
Pgl_GLEAN_10002071	Pgl_GLEAN_10033640			Pgl_GLEAN_10020589	Pgl_GLEAN_10007359	Pgl_GLEAN_10003460	Pgl_GLEAN_10024392			Pgl_GLEAN_10012001	Pgl_GLEAN_10007793
Pgl_GLEAN_10002100	Pgl_GLEAN_10033868			Pgl_GLEAN_10020718	Pgl_GLEAN_10007362	Pgl_GLEAN_10003470	Pgl_GLEAN_10024418			Pgl_GLEAN_10012065	Pgl_GLEAN_10007794
Pgl_GLEAN_10002101	Pgl_GLEAN_10034228			Pgl_GLEAN_10020812	Pgl_GLEAN_10007365	Pgl_GLEAN_10003472	Pgl_GLEAN_10024483			Pgl_GLEAN_10012089	Pgl_GLEAN_10007836
Pgl_GLEAN_10002102	Pgl_GLEAN_10034442			Pgl_GLEAN_10021076	Pgl_GLEAN_10007372	Pgl_GLEAN_10003501	Pgl_GLEAN_10024610			Pgl_GLEAN_10012105	Pgl_GLEAN_10007837
Pgl_GLEAN_10002105	Pgl_GLEAN_10034450			Pgl_GLEAN_10021077	Pgl_GLEAN_10007373	Pgl_GLEAN_10003513	Pgl_GLEAN_10024719			Pgl_GLEAN_10012159	Pgl_GLEAN_10007838
Pgl_GLEAN_10002120	Pgl_GLEAN_10034480			Pgl_GLEAN_10021106	Pgl_GLEAN_10007374	Pgl_GLEAN_10003531	Pgl_GLEAN_10024795			Pgl_GLEAN_10012182	Pgl_GLEAN_10007841
Pgl_GLEAN_10002141	Pgl_GLEAN_10034704			Pgl_GLEAN_10021134	Pgl_GLEAN_10007378	Pgl_GLEAN_10003562	Pgl_GLEAN_10024859			Pgl_GLEAN_10012210	Pgl_GLEAN_10007872
Pgl_GLEAN_10002142	Pgl_GLEAN_10034785			Pgl_GLEAN_10021319	Pgl_GLEAN_10007381	Pgl_GLEAN_10003572	Pgl_GLEAN_10025012			Pgl_GLEAN_10012347	Pgl_GLEAN_10007898
Pgl_GLEAN_10002143	Pgl_GLEAN_10034896			Pgl_GLEAN_10021551	Pgl_GLEAN_10007382	Pgl_GLEAN_10003603	Pgl_GLEAN_10025320			Pgl_GLEAN_10012419	Pgl_GLEAN_10007899
Pgl_GLEAN_10002153	Pgl_GLEAN_10034962			Pgl_GLEAN_10021619	Pgl_GLEAN_10007384	Pgl_GLEAN_10003612	Pgl_GLEAN_10025422			Pgl_GLEAN_10012621	Pgl_GLEAN_10007950
Pgl_GLEAN_10002165	Pgl_GLEAN_10035136			Pgl_GLEAN_10021730	Pgl_GLEAN_10007385	Pgl_GLEAN_10003636	Pgl_GLEAN_10025433			Pgl_GLEAN_10012628	Pgl_GLEAN_10008173
Pgl_GLEAN_10002173	Pgl_GLEAN_10035412			Pgl_GLEAN_10021818	Pgl_GLEAN_10007386	Pgl_GLEAN_10003656	Pgl_GLEAN_10025611			Pgl_GLEAN_10012712	Pgl_GLEAN_10008186
Pgl_GLEAN_10002187	Pgl_GLEAN_10035423			Pgl_GLEAN_10021827	Pgl_GLEAN_10007387	Pgl_GLEAN_10003672	Pgl_GLEAN_10025661			Pgl_GLEAN_10012785	Pgl_GLEAN_10008233
Pgl_GLEAN_10002189	Pgl_GLEAN_10035687			Pgl_GLEAN_10021835	Pgl_GLEAN_10007431	Pgl_GLEAN_10003673	Pgl_GLEAN_10025724			Pgl_GLEAN_10012903	Pgl_GLEAN_10008236
Pgl_GLEAN_10002192	Pgl_GLEAN_10035737			Pgl_GLEAN_10021902	Pgl_GLEAN_10007464	Pgl_GLEAN_10003677	Pgl_GLEAN_10025859			Pgl_GLEAN_10012927	Pgl_GLEAN_10008356
Pgl_GLEAN_10002205	Pgl_GLEAN_10035973			Pgl_GLEAN_10021937	Pgl_GLEAN_10007469	Pgl_GLEAN_10003729	Pgl_GLEAN_10025961			Pgl_GLEAN_10013053	Pgl_GLEAN_10008379
Pgl_GLEAN_10002210	Pgl_GLEAN_10036018			Pgl_GLEAN_10021964	Pgl_GLEAN_10007502	Pgl_GLEAN_10003734	Pgl_GLEAN_10025974			Pgl_GLEAN_10013193	Pgl_GLEAN_10008527
Pgl_GLEAN_10002224	Pgl_GLEAN_10036080			Pgl_GLEAN_10022576	Pgl_GLEAN_10007510	Pgl_GLEAN_10003743	Pgl_GLEAN_10026104			Pgl_GLEAN_10013345	Pgl_GLEAN_10008578
Pgl_GLEAN_10002230	Pgl_GLEAN_10036241			Pgl_GLEAN_10022645	Pgl_GLEAN_10007512	Pgl_GLEAN_10003751	Pgl_GLEAN_10026131			Pgl_GLEAN_10013378	Pgl_GLEAN_10008769
Pgl_GLEAN_10002244	Pgl_GLEAN_10036290			Pgl_GLEAN_10022708	Pgl_GLEAN_10007526	Pgl_GLEAN_10003762	Pgl_GLEAN_10026166			Pgl_GLEAN_10013387	Pgl_GLEAN_10008900
Pgl_GLEAN_10002245	Pgl_GLEAN_10036446			Pgl_GLEAN_10022834	Pgl_GLEAN_10007595	Pgl_GLEAN_10003784	Pgl_GLEAN_10026181			Pgl_GLEAN_10013874	Pgl_GLEAN_10008959
Pgl_GLEAN_10002247	Pgl_GLEAN_10036590			Pgl_GLEAN_10022862	Pgl_GLEAN_10007653	Pgl_GLEAN_10003791	Pgl_GLEAN_10026190			Pgl_GLEAN_10014107	Pgl_GLEAN_10008965
Pgl_GLEAN_10002265	Pgl_GLEAN_10036597			Pgl_GLEAN_10022951	Pgl_GLEAN_10007684	Pgl_GLEAN_10003802	Pgl_GLEAN_10026284			Pgl_GLEAN_10014166	Pgl_GLEAN_10008972
Pgl_GLEAN_10002276	Pgl_GLEAN_10036673			Pgl_GLEAN_10022956	Pgl_GLEAN_10007747	Pgl_GLEAN_10003809	Pgl_GLEAN_10026294			Pgl_GLEAN_10014243	Pgl_GLEAN_10009073
Pgl_GLEAN_10002280	Pgl_GLEAN_10036705			Pgl_GLEAN_10022957	Pgl_GLEAN_10007764	Pgl_GLEAN_10003818	Pgl_GLEAN_10026343			Pgl_GLEAN_10014297	Pgl_GLEAN_10009098
Pgl_GLEAN_10002289	Pgl_GLEAN_10036818			Pgl_GLEAN_10022994	Pgl_GLEAN_10007785	Pgl_GLEAN_10003826	Pgl_GLEAN_10026407			Pgl_GLEAN_10014440	Pgl_GLEAN_10009145
Pgl_GLEAN_10002309	Pgl_GLEAN_10036947			Pgl_GLEAN_10023133	Pgl_GLEAN_10007819	Pgl_GLEAN_10003855	Pgl_GLEAN_10026441			Pgl_GLEAN_10014446	Pgl_GLEAN_10009162
Pgl_GLEAN_10002314	Pgl_GLEAN_10036964			Pgl_GLEAN_10023134	Pgl_GLEAN_10007882	Pgl_GLEAN_10003858	Pgl_GLEAN_10026503			Pgl_GLEAN_10014508	Pgl_GLEAN_10009178
Pgl_GLEAN_10002320	Pgl_GLEAN_10037033			Pgl_GLEAN_10023177	Pgl_GLEAN_10007927	Pgl_GLEAN_10003859	Pgl_GLEAN_10026709			Pgl_GLEAN_10014547	Pgl_GLEAN_10009225
Pgl_GLEAN_10002326	Pgl_GLEAN_10037035			Pgl_GLEAN_10023193	Pgl_GLEAN_10008167	Pgl_GLEAN_10003862	Pgl_GLEAN_10026803			Pgl_GLEAN_10014707	Pgl_GLEAN_10009241
Pgl_GLEAN_10002334	Pgl_GLEAN_10037371			Pgl_GLEAN_10023287	Pgl_GLEAN_10008255	Pgl_GLEAN_10003863	Pgl_GLEAN_10026951			Pgl_GLEAN_10014897	Pgl_GLEAN_10009242
Pgl_GLEAN_10002340	Pgl_GLEAN_10037732			Pgl_GLEAN_10023317	Pgl_GLEAN_10008442	Pgl_GLEAN_10003865	Pgl_GLEAN_10026969			Pgl_GLEAN_10014904	Pgl_GLEAN_10009252
Pgl_GLEAN_10002347	Pgl_GLEAN_10037801			Pgl_GLEAN_10023486	Pgl_GLEAN_10008598	Pgl_GLEAN_10003876	Pgl_GLEAN_10027063			Pgl_GLEAN_10014910	Pgl_GLEAN_10009358
Pgl_GLEAN_10002357	Pgl_GLEAN_10037807			Pgl_GLEAN_10023500	Pgl_GLEAN_10008643	Pgl_GLEAN_10003906	Pgl_GLEAN_10027116			Pgl_GLEAN_10014932	Pgl_GLEAN_10009400
Pgl_GLEAN_10002392	Pgl_GLEAN_10037815			Pgl_GLEAN_10023607	Pgl_GLEAN_10008773	Pgl_GLEAN_10003920	Pgl_GLEAN_10027144			Pgl_GLEAN_10014945	Pgl_GLEAN_10009543
Pgl_GLEAN_10002402	Pgl_GLEAN_10038031			Pgl_GLEAN_10023634	Pgl_GLEAN_10008789	Pgl_GLEAN_10003921	Pgl_GLEAN_10027406			Pgl_GLEAN_10015006	Pgl_GLEAN_10009618
Pgl_GLEAN_10002409	Pgl_GLEAN_10038200			Pgl_GLEAN_10023652	Pgl_GLEAN_10008873	Pgl_GLEAN_10003926	Pgl_GLEAN_10027568			Pgl_GLEAN_10015062	Pgl_GLEAN_10009706
Pgl_GLEAN_10002459				Pgl_GLEAN_10023767	Pgl_GLEAN_10008879	Pgl_GLEAN_10003931	Pgl_GLEAN_10027569			Pgl_GLEAN_10015079	Pgl_GLEAN_10010034
Pgl_GLEAN_10002491				Pgl_GLEAN_10023785	Pgl_GLEAN_10008912	Pgl_GLEAN_10003939	Pgl_GLEAN_10027594			Pgl_GLEAN_10015081	Pgl_GLEAN_10010143
Pgl_GLEAN_10002517				Pgl_GLEAN_10023894	Pgl_GLEAN_10008913	Pgl_GLEAN_10003942	Pgl_GLEAN_10027782			Pgl_GLEAN_10015085	Pgl_GLEAN_10010149
Pgl_GLEAN_10002523				Pgl_GLEAN_10024022	Pgl_GLEAN_10008915	Pgl_GLEAN_10003944	Pgl_GLEAN_10027849			Pgl_GLEAN_10015140	Pgl_GLEAN_10010150
Pgl_GLEAN_10002543				Pgl_GLEAN_10024150	Pgl_GLEAN_10008920	Pgl_GLEAN_10003979	Pgl_GLEAN_10027911			Pgl_GLEAN_10015162	Pgl_GLEAN_10010243
Pgl_GLEAN_10002555				Pgl_GLEAN_10024179	Pgl_GLEAN_10008932	Pgl_GLEAN_10003983	Pgl_GLEAN_10027943			Pgl_GLEAN_10015226	Pgl_GLEAN_10010262
Pgl_GLEAN_10002576				Pgl_GLEAN_10024315	Pgl_GLEAN_10008941	Pgl_GLEAN_10003990	Pgl_GLEAN_10028035			Pgl_GLEAN_10015240	Pgl_GLEAN_10010378
Pgl_GLEAN_10002579				Pgl_GLEAN_10024579	Pgl_GLEAN_10008951	Pgl_GLEAN_10004001	Pgl_GLEAN_10028169			Pgl_GLEAN_10015294	Pgl_GLEAN_10010466
Pgl_GLEAN_10002600				Pgl_GLEAN_10024588	Pgl_GLEAN_10008953	Pgl_GLEAN_10004002	Pgl_GLEAN_10028237			Pgl_GLEAN_10015346	Pgl_GLEAN_10010700
Pgl_GLEAN_10002610				Pgl_GLEAN_10024852	Pgl_GLEAN_10008954	Pgl_GLEAN_10004010	Pgl_GLEAN_10028291			Pgl_GLEAN_10015348	Pgl_GLEAN_10010782
Pgl_GLEAN_10002615				Pgl_GLEAN_10024936	Pgl_GLEAN_10008956	Pgl_GLEAN_10004013	Pgl_GLEAN_10028484			Pgl_GLEAN_10015371	Pgl_GLEAN_10010896
Pgl_GLEAN_10002616				Pgl_GLEAN_10024944	Pgl_GLEAN_10008968	Pgl_GLEAN_10004016	Pgl_GLEAN_10028530			Pgl_GLEAN_10015376	Pgl_GLEAN_10011044
Pgl_GLEAN_10002621				Pgl_GLEAN_10025108	Pgl_GLEAN_10008970	Pgl_GLEAN_10004019	Pgl_GLEAN_10028571			Pgl_GLEAN_10015407	Pgl_GLEAN_10011101
Pgl_GLEAN_10002647				Pgl_GLEAN_10025183	Pgl_GLEAN_10008971	Pgl_GLEAN_10004039	Pgl_GLEAN_10028657			Pgl_GLEAN_10015547	Pgl_GLEAN_10011203
Pgl_GLEAN_10002654				Pgl_GLEAN_10025194	Pgl_GLEAN_10008975	Pgl_GLEAN_10004048	Pgl_GLEAN_10028715			Pgl_GLEAN_10015593	Pgl_GLEAN_10011210
Pgl_GLEAN_10002659				Pgl_GLEAN_10025199	Pgl_GLEAN_10008976	Pgl_GLEAN_10004053	Pgl_GLEAN_10028773			Pgl_GLEAN_10015792	Pgl_GLEAN_10011216
Pgl_GLEAN_10002660				Pgl_GLEAN_10025318	Pgl_GLEAN_10008979	Pgl_GLEAN_10004058	Pgl_GLEAN_10028799			Pgl_GLEAN_10015990	Pgl_GLEAN_10011218
Pgl_GLEAN_10002661				Pgl_GLEAN_10025554	Pgl_GLEAN_10008987	Pgl_GLEAN_10004070	Pgl_GLEAN_10028892			Pgl_GLEAN_10016137	Pgl_GLEAN_10011285
Pgl_GLEAN_10002663				Pgl_GLEAN_10025628	Pgl_GLEAN_10009107	Pgl_GLEAN_10004074	Pgl_GLEAN_10028922			Pgl_GLEAN_10016283	Pgl_GLEAN_10011293
Pgl_GLEAN_10002664				Pgl_GLEAN_10025813	Pgl_GLEAN_10009215	Pgl_GLEAN_10004099	Pgl_GLEAN_10028948			Pgl_GLEAN_10016497	Pgl_GLEAN_10011301
Pgl_GLEAN_10002668				Pgl_GLEAN_10025886	Pgl_GLEAN_10009217	Pgl_GLEAN_10004108	Pgl_GLEAN_10028981			Pgl_GLEAN_10016508	Pgl_GLEAN_10011332
Pgl_GLEAN_10002669				Pgl_GLEAN_10026107	Pgl_GLEAN_10009226	Pgl_GLEAN_10004123	Pgl_GLEAN_10028987			Pgl_GLEAN_10016512	Pgl_GLEAN_10011363
Pgl_GLEAN_10002674				Pgl_GLEAN_10026148	Pgl_GLEAN_10009235	Pgl_GLEAN_10004130	Pgl_GLEAN_10029107			Pgl_GLEAN_10016548	Pgl_GLEAN_10011413
Pgl_GLEAN_10002675				Pgl_GLEAN_10026572	Pgl_GLEAN_10009275	Pgl_GLEAN_10004140	Pgl_GLEAN_10029136			Pgl_GLEAN_10016566	Pgl_GLEAN_10011486
Pgl_GLEAN_10002677				Pgl_GLEAN_10027022	Pgl_GLEAN_10009283	Pgl_GLEAN_10004150	Pgl_GLEAN_10029138			Pgl_GLEAN_10016653	Pgl_GLEAN_10011498
Pgl_GLEAN_10002686				Pgl_GLEAN_10027101	Pgl_GLEAN_10009372	Pgl_GLEAN_10004152	Pgl_GLEAN_10029230			Pgl_GLEAN_10016754	Pgl_GLEAN_10011525
Pgl_GLEAN_10002687				Pgl_GLEAN_10027104	Pgl_GLEAN_10009396	Pgl_GLEAN_10004153	Pgl_GLEAN_10029259			Pgl_GLEAN_10016848	Pgl_GLEAN_10011583
Pgl_GLEAN_10002688				Pgl_GLEAN_10027282	Pgl_GLEAN_10009815	Pgl_GLEAN_10004180	Pgl_GLEAN_10029444			Pgl_GLEAN_10016851	Pgl_GLEAN_10011859
Pgl_GLEAN_10002689				Pgl_GLEAN_10027299	Pgl_GLEAN_10009839	Pgl_GLEAN_10004181	Pgl_GLEAN_10029633			Pgl_GLEAN_10017159	Pgl_GLEAN_10012032
Pgl_GLEAN_10002690				Pgl_GLEAN_10027415	Pgl_GLEAN_10009841	Pgl_GLEAN_10004184	Pgl_GLEAN_10029636			Pgl_GLEAN_10017173	Pgl_GLEAN_10012111
Pgl_GLEAN_10002691				Pgl_GLEAN_10027524	Pgl_GLEAN_10009852	Pgl_GLEAN_10004185	Pgl_GLEAN_10029749			Pgl_GLEAN_10017189	Pgl_GLEAN_10012127
Pgl_GLEAN_10002694				Pgl_GLEAN_10027533	Pgl_GLEAN_10009858	Pgl_GLEAN_10004192	Pgl_GLEAN_10029765			Pgl_GLEAN_10017201	Pgl_GLEAN_10012139
Pgl_GLEAN_10002695				Pgl_GLEAN_10027607	Pgl_GLEAN_10009877	Pgl_GLEAN_10004201	Pgl_GLEAN_10029813			Pgl_GLEAN_10017225	Pgl_GLEAN_10012147
Pgl_GLEAN_10002696				Pgl_GLEAN_10027693	Pgl_GLEAN_10009888	Pgl_GLEAN_10004206	Pgl_GLEAN_10029852			Pgl_GLEAN_10017233	Pgl_GLEAN_10012198
Pgl_GLEAN_10002704				Pgl_GLEAN_10027750	Pgl_GLEAN_10009957	Pgl_GLEAN_10004218	Pgl_GLEAN_10029932			Pgl_GLEAN_10017284	Pgl_GLEAN_10012199
Pgl_GLEAN_10002707				Pgl_GLEAN_10027962	Pgl_GLEAN_10010006	Pgl_GLEAN_10004223	Pgl_GLEAN_10029951			Pgl_GLEAN_10017363	Pgl_GLEAN_10012227
Pgl_GLEAN_10002708				Pgl_GLEAN_10027977	Pgl_GLEAN_10010125	Pgl_GLEAN_10004225	Pgl_GLEAN_10029985			Pgl_GLEAN_10017428	Pgl_GLEAN_10012264
Pgl_GLEAN_10002709				Pgl_GLEAN_10028130	Pgl_GLEAN_10010194	Pgl_GLEAN_10004237	Pgl_GLEAN_10030158			Pgl_GLEAN_10017480	Pgl_GLEAN_10012302
Pgl_GLEAN_10002710				Pgl_GLEAN_10028305	Pgl_GLEAN_10010451	Pgl_GLEAN_10004240	Pgl_GLEAN_10030166			Pgl_GLEAN_10017495	Pgl_GLEAN_10012306
Pgl_GLEAN_10002715				Pgl_GLEAN_10028313	Pgl_GLEAN_10010496	Pgl_GLEAN_10004247	Pgl_GLEAN_10030209			Pgl_GLEAN_10017536	Pgl_GLEAN_10012338
Pgl_GLEAN_10002716				Pgl_GLEAN_10028404	Pgl_GLEAN_10010555	Pgl_GLEAN_10004269	Pgl_GLEAN_10030259			Pgl_GLEAN_10017592	Pgl_GLEAN_10012348
Pgl_GLEAN_10002717				Pgl_GLEAN_10028405	Pgl_GLEAN_10010674	Pgl_GLEAN_10004273	Pgl_GLEAN_10030319			Pgl_GLEAN_10017594	Pgl_GLEAN_10012349
Pgl_GLEAN_10002720				Pgl_GLEAN_10028449	Pgl_GLEAN_10010679	Pgl_GLEAN_10004301	Pgl_GLEAN_10030320			Pgl_GLEAN_10017668	Pgl_GLEAN_10012406
Pgl_GLEAN_10002721				Pgl_GLEAN_10028520	Pgl_GLEAN_10010726	Pgl_GLEAN_10004328	Pgl_GLEAN_10030403			Pgl_GLEAN_10017733	Pgl_GLEAN_10012421
Pgl_GLEAN_10002727				Pgl_GLEAN_10028533	Pgl_GLEAN_10010763	Pgl_GLEAN_10004336	Pgl_GLEAN_10030638			Pgl_GLEAN_10017757	Pgl_GLEAN_10012428
Pgl_GLEAN_10002731				Pgl_GLEAN_10028678	Pgl_GLEAN_10011039	Pgl_GLEAN_10004337	Pgl_GLEAN_10030702			Pgl_GLEAN_10017830	Pgl_GLEAN_10012522
Pgl_GLEAN_10002733				Pgl_GLEAN_10028760	Pgl_GLEAN_10011124	Pgl_GLEAN_10004340	Pgl_GLEAN_10030816			Pgl_GLEAN_10018086	Pgl_GLEAN_10012555
Pgl_GLEAN_10002735				Pgl_GLEAN_10028839	Pgl_GLEAN_10011131	Pgl_GLEAN_10004353	Pgl_GLEAN_10030848			Pgl_GLEAN_10018096	Pgl_GLEAN_10012570
Pgl_GLEAN_10002739				Pgl_GLEAN_10028980	Pgl_GLEAN_10011190	Pgl_GLEAN_10004355	Pgl_GLEAN_10030863			Pgl_GLEAN_10018157	Pgl_GLEAN_10012652
Pgl_GLEAN_10002740				Pgl_GLEAN_10028982	Pgl_GLEAN_10011215	Pgl_GLEAN_10004371	Pgl_GLEAN_10030871			Pgl_GLEAN_10018217	Pgl_GLEAN_10012760
Pgl_GLEAN_10002741				Pgl_GLEAN_10029048	Pgl_GLEAN_10011217	Pgl_GLEAN_10004375	Pgl_GLEAN_10030922			Pgl_GLEAN_10018230	Pgl_GLEAN_10012842
Pgl_GLEAN_10002743				Pgl_GLEAN_10029090	Pgl_GLEAN_10011221	Pgl_GLEAN_10004376	Pgl_GLEAN_10030940			Pgl_GLEAN_10018392	Pgl_GLEAN_10012907
Pgl_GLEAN_10002748				Pgl_GLEAN_10029191	Pgl_GLEAN_10011226	Pgl_GLEAN_10004389	Pgl_GLEAN_10031003			Pgl_GLEAN_10018423	Pgl_GLEAN_10012942
Pgl_GLEAN_10002753				Pgl_GLEAN_10029315	Pgl_GLEAN_10011227	Pgl_GLEAN_10004396	Pgl_GLEAN_10031238			Pgl_GLEAN_10018510	Pgl_GLEAN_10012970
Pgl_GLEAN_10002754				Pgl_GLEAN_10029428	Pgl_GLEAN_10011228	Pgl_GLEAN_10004399	Pgl_GLEAN_10031256			Pgl_GLEAN_10018530	Pgl_GLEAN_10013054
Pgl_GLEAN_10002758				Pgl_GLEAN_10029501	Pgl_GLEAN_10011230	Pgl_GLEAN_10004427	Pgl_GLEAN_10031317			Pgl_GLEAN_10018572	Pgl_GLEAN_10013077
Pgl_GLEAN_10002762				Pgl_GLEAN_10029533	Pgl_GLEAN_10011234	Pgl_GLEAN_10004433	Pgl_GLEAN_10031322			Pgl_GLEAN_10018574	Pgl_GLEAN_10013122
Pgl_GLEAN_10002763				Pgl_GLEAN_10029547	Pgl_GLEAN_10011236	Pgl_GLEAN_10004443	Pgl_GLEAN_10031340			Pgl_GLEAN_10018582	Pgl_GLEAN_10013146
Pgl_GLEAN_10002764				Pgl_GLEAN_10029756	Pgl_GLEAN_10011238	Pgl_GLEAN_10004448	Pgl_GLEAN_10031363			Pgl_GLEAN_10018637	Pgl_GLEAN_10013288
Pgl_GLEAN_10002769				Pgl_GLEAN_10029779	Pgl_GLEAN_10011239	Pgl_GLEAN_10004460	Pgl_GLEAN_10031397			Pgl_GLEAN_10018889	Pgl_GLEAN_10013297
Pgl_GLEAN_10002772				Pgl_GLEAN_10029874	Pgl_GLEAN_10011253	Pgl_GLEAN_10004483	Pgl_GLEAN_10031466			Pgl_GLEAN_10018905	Pgl_GLEAN_10013333
Pgl_GLEAN_10002776				Pgl_GLEAN_10029883	Pgl_GLEAN_10011255	Pgl_GLEAN_10004509	Pgl_GLEAN_10031474			Pgl_GLEAN_10019183	Pgl_GLEAN_10013374
Pgl_GLEAN_10002779				Pgl_GLEAN_10030195	Pgl_GLEAN_10011277	Pgl_GLEAN_10004515	Pgl_GLEAN_10031487			Pgl_GLEAN_10019280	Pgl_GLEAN_10013520
Pgl_GLEAN_10002791				Pgl_GLEAN_10030509	Pgl_GLEAN_10011311	Pgl_GLEAN_10004519	Pgl_GLEAN_10031563			Pgl_GLEAN_10019297	Pgl_GLEAN_10013594
Pgl_GLEAN_10002809				Pgl_GLEAN_10030553	Pgl_GLEAN_10011369	Pgl_GLEAN_10004526	Pgl_GLEAN_10031654			Pgl_GLEAN_10019300	Pgl_GLEAN_10013710
Pgl_GLEAN_10002816				Pgl_GLEAN_10030563	Pgl_GLEAN_10011408	Pgl_GLEAN_10004531	Pgl_GLEAN_10031688			Pgl_GLEAN_10019379	Pgl_GLEAN_10013737
Pgl_GLEAN_10002819				Pgl_GLEAN_10030602	Pgl_GLEAN_10011488	Pgl_GLEAN_10004532	Pgl_GLEAN_10031693			Pgl_GLEAN_10019429	Pgl_GLEAN_10013772
Pgl_GLEAN_10002829				Pgl_GLEAN_10030624	Pgl_GLEAN_10011535	Pgl_GLEAN_10004533	Pgl_GLEAN_10031697			Pgl_GLEAN_10019573	Pgl_GLEAN_10013839
Pgl_GLEAN_10002833				Pgl_GLEAN_10030641	Pgl_GLEAN_10011555	Pgl_GLEAN_10004551	Pgl_GLEAN_10031707			Pgl_GLEAN_10019649	Pgl_GLEAN_10013970
Pgl_GLEAN_10002842				Pgl_GLEAN_10030685	Pgl_GLEAN_10011592	Pgl_GLEAN_10004563	Pgl_GLEAN_10031763			Pgl_GLEAN_10019738	Pgl_GLEAN_10013978
Pgl_GLEAN_10002843				Pgl_GLEAN_10030767	Pgl_GLEAN_10011941	Pgl_GLEAN_10004565	Pgl_GLEAN_10031811			Pgl_GLEAN_10019839	Pgl_GLEAN_10013994
Pgl_GLEAN_10002844				Pgl_GLEAN_10030814	Pgl_GLEAN_10012110	Pgl_GLEAN_10004569	Pgl_GLEAN_10031885			Pgl_GLEAN_10019897	Pgl_GLEAN_10014010
Pgl_GLEAN_10002846				Pgl_GLEAN_10030822	Pgl_GLEAN_10012354	Pgl_GLEAN_10004590	Pgl_GLEAN_10031902			Pgl_GLEAN_10019982	Pgl_GLEAN_10014025
Pgl_GLEAN_10002847				Pgl_GLEAN_10030963	Pgl_GLEAN_10012674	Pgl_GLEAN_10004592	Pgl_GLEAN_10031915			Pgl_GLEAN_10019986	Pgl_GLEAN_10014178
Pgl_GLEAN_10002848				Pgl_GLEAN_10031356	Pgl_GLEAN_10012729	Pgl_GLEAN_10004612	Pgl_GLEAN_10031921			Pgl_GLEAN_10020083	Pgl_GLEAN_10014303
Pgl_GLEAN_10002849				Pgl_GLEAN_10031361	Pgl_GLEAN_10012894	Pgl_GLEAN_10004614	Pgl_GLEAN_10031932			Pgl_GLEAN_10020149	Pgl_GLEAN_10014353
Pgl_GLEAN_10002852				Pgl_GLEAN_10031384	Pgl_GLEAN_10013086	Pgl_GLEAN_10004621	Pgl_GLEAN_10032081			Pgl_GLEAN_10020197	Pgl_GLEAN_10014434
Pgl_GLEAN_10002853				Pgl_GLEAN_10031441	Pgl_GLEAN_10013124	Pgl_GLEAN_10004623	Pgl_GLEAN_10032093			Pgl_GLEAN_10020203	Pgl_GLEAN_10014460
Pgl_GLEAN_10002854				Pgl_GLEAN_10031574	Pgl_GLEAN_10013153	Pgl_GLEAN_10004628	Pgl_GLEAN_10032171			Pgl_GLEAN_10020244	Pgl_GLEAN_10014521
Pgl_GLEAN_10002856				Pgl_GLEAN_10031698	Pgl_GLEAN_10013166	Pgl_GLEAN_10004649	Pgl_GLEAN_10032239			Pgl_GLEAN_10020276	Pgl_GLEAN_10014534
Pgl_GLEAN_10002857				Pgl_GLEAN_10031760	Pgl_GLEAN_10013262	Pgl_GLEAN_10004675	Pgl_GLEAN_10032362			Pgl_GLEAN_10020380	Pgl_GLEAN_10014535
Pgl_GLEAN_10002860				Pgl_GLEAN_10031810	Pgl_GLEAN_10013306	Pgl_GLEAN_10004685	Pgl_GLEAN_10032373			Pgl_GLEAN_10020388	Pgl_GLEAN_10014717
Pgl_GLEAN_10002863				Pgl_GLEAN_10031892	Pgl_GLEAN_10013323	Pgl_GLEAN_10004701	Pgl_GLEAN_10032388			Pgl_GLEAN_10020393	Pgl_GLEAN_10014755
Pgl_GLEAN_10002868				Pgl_GLEAN_10032046	Pgl_GLEAN_10013872	Pgl_GLEAN_10004703	Pgl_GLEAN_10032447			Pgl_GLEAN_10020492	Pgl_GLEAN_10014862
Pgl_GLEAN_10002871				Pgl_GLEAN_10032159	Pgl_GLEAN_10013936	Pgl_GLEAN_10004710	Pgl_GLEAN_10032519			Pgl_GLEAN_10020566	Pgl_GLEAN_10014894
Pgl_GLEAN_10002873				Pgl_GLEAN_10032202	Pgl_GLEAN_10013938	Pgl_GLEAN_10004743	Pgl_GLEAN_10032610			Pgl_GLEAN_10020649	Pgl_GLEAN_10014924
Pgl_GLEAN_10002879				Pgl_GLEAN_10032204	Pgl_GLEAN_10013982	Pgl_GLEAN_10004759	Pgl_GLEAN_10032747			Pgl_GLEAN_10020675	Pgl_GLEAN_10015031
Pgl_GLEAN_10002887				Pgl_GLEAN_10032313	Pgl_GLEAN_10014093	Pgl_GLEAN_10004767	Pgl_GLEAN_10032772			Pgl_GLEAN_10021218	Pgl_GLEAN_10015042
Pgl_GLEAN_10002922				Pgl_GLEAN_10032360	Pgl_GLEAN_10014139	Pgl_GLEAN_10004798	Pgl_GLEAN_10032981			Pgl_GLEAN_10021244	Pgl_GLEAN_10015065
Pgl_GLEAN_10002938				Pgl_GLEAN_10032621	Pgl_GLEAN_10014141	Pgl_GLEAN_10004806	Pgl_GLEAN_10033249			Pgl_GLEAN_10021657	Pgl_GLEAN_10015091
Pgl_GLEAN_10002939				Pgl_GLEAN_10032657	Pgl_GLEAN_10014164	Pgl_GLEAN_10004850	Pgl_GLEAN_10033311			Pgl_GLEAN_10021693	Pgl_GLEAN_10015093
Pgl_GLEAN_10002957				Pgl_GLEAN_10032737	Pgl_GLEAN_10014167	Pgl_GLEAN_10004854	Pgl_GLEAN_10033379			Pgl_GLEAN_10021825	Pgl_GLEAN_10015132
Pgl_GLEAN_10002967				Pgl_GLEAN_10032801	Pgl_GLEAN_10014182	Pgl_GLEAN_10004856	Pgl_GLEAN_10033508			Pgl_GLEAN_10021860	Pgl_GLEAN_10015133
Pgl_GLEAN_10002974				Pgl_GLEAN_10032925	Pgl_GLEAN_10014295	Pgl_GLEAN_10004857	Pgl_GLEAN_10033582			Pgl_GLEAN_10021877	Pgl_GLEAN_10015190
Pgl_GLEAN_10002994				Pgl_GLEAN_10032992	Pgl_GLEAN_10014423	Pgl_GLEAN_10004869	Pgl_GLEAN_10033619			Pgl_GLEAN_10021969	Pgl_GLEAN_10015308
Pgl_GLEAN_10003014				Pgl_GLEAN_10033146	Pgl_GLEAN_10014442	Pgl_GLEAN_10004871	Pgl_GLEAN_10033884			Pgl_GLEAN_10021992	Pgl_GLEAN_10015334
Pgl_GLEAN_10003032				Pgl_GLEAN_10033208	Pgl_GLEAN_10014624	Pgl_GLEAN_10004873	Pgl_GLEAN_10033956			Pgl_GLEAN_10022078	Pgl_GLEAN_10015526
Pgl_GLEAN_10003041				Pgl_GLEAN_10033286	Pgl_GLEAN_10014663	Pgl_GLEAN_10004951	Pgl_GLEAN_10034076			Pgl_GLEAN_10022161	Pgl_GLEAN_10015688
Pgl_GLEAN_10003043				Pgl_GLEAN_10033367	Pgl_GLEAN_10014668	Pgl_GLEAN_10004975	Pgl_GLEAN_10034163			Pgl_GLEAN_10022173	Pgl_GLEAN_10015695
Pgl_GLEAN_10003065				Pgl_GLEAN_10033457	Pgl_GLEAN_10014681	Pgl_GLEAN_10005013	Pgl_GLEAN_10034178			Pgl_GLEAN_10022249	Pgl_GLEAN_10015721
Pgl_GLEAN_10003066				Pgl_GLEAN_10033512	Pgl_GLEAN_10014723	Pgl_GLEAN_10005021	Pgl_GLEAN_10034351			Pgl_GLEAN_10022336	Pgl_GLEAN_10015938
Pgl_GLEAN_10003090				Pgl_GLEAN_10033627	Pgl_GLEAN_10014812	Pgl_GLEAN_10005108	Pgl_GLEAN_10034382			Pgl_GLEAN_10022472	Pgl_GLEAN_10016327
Pgl_GLEAN_10003104				Pgl_GLEAN_10033863	Pgl_GLEAN_10014888	Pgl_GLEAN_10005129	Pgl_GLEAN_10034466			Pgl_GLEAN_10022568	Pgl_GLEAN_10016427
Pgl_GLEAN_10003115				Pgl_GLEAN_10033887	Pgl_GLEAN_10014927	Pgl_GLEAN_10005153	Pgl_GLEAN_10034513			Pgl_GLEAN_10022596	Pgl_GLEAN_10016625
Pgl_GLEAN_10003120				Pgl_GLEAN_10033924	Pgl_GLEAN_10014958	Pgl_GLEAN_10005182	Pgl_GLEAN_10034592			Pgl_GLEAN_10022756	Pgl_GLEAN_10016722
Pgl_GLEAN_10003127				Pgl_GLEAN_10034048	Pgl_GLEAN_10015016	Pgl_GLEAN_10005188	Pgl_GLEAN_10034598			Pgl_GLEAN_10022821	Pgl_GLEAN_10016767
Pgl_GLEAN_10003128				Pgl_GLEAN_10034170	Pgl_GLEAN_10015111	Pgl_GLEAN_10005191	Pgl_GLEAN_10034686			Pgl_GLEAN_10022849	Pgl_GLEAN_10016823
Pgl_GLEAN_10003135				Pgl_GLEAN_10034196	Pgl_GLEAN_10015156	Pgl_GLEAN_10005193	Pgl_GLEAN_10034713			Pgl_GLEAN_10022877	Pgl_GLEAN_10016837
Pgl_GLEAN_10003142				Pgl_GLEAN_10034314	Pgl_GLEAN_10015169	Pgl_GLEAN_10005204	Pgl_GLEAN_10034808			Pgl_GLEAN_10022922	Pgl_GLEAN_10016872
Pgl_GLEAN_10003159				Pgl_GLEAN_10034346	Pgl_GLEAN_10015176	Pgl_GLEAN_10005241	Pgl_GLEAN_10034879			Pgl_GLEAN_10022927	Pgl_GLEAN_10016894
Pgl_GLEAN_10003166				Pgl_GLEAN_10034389	Pgl_GLEAN_10015208	Pgl_GLEAN_10005264	Pgl_GLEAN_10034939			Pgl_GLEAN_10022936	Pgl_GLEAN_10016940
Pgl_GLEAN_10003178				Pgl_GLEAN_10034698	Pgl_GLEAN_10015378	Pgl_GLEAN_10005284	Pgl_GLEAN_10034991			Pgl_GLEAN_10023005	Pgl_GLEAN_10016950
Pgl_GLEAN_10003185				Pgl_GLEAN_10034715	Pgl_GLEAN_10015395	Pgl_GLEAN_10005285	Pgl_GLEAN_10034997			Pgl_GLEAN_10023152	Pgl_GLEAN_10016952
Pgl_GLEAN_10003241				Pgl_GLEAN_10034796	Pgl_GLEAN_10015415	Pgl_GLEAN_10005290	Pgl_GLEAN_10035009			Pgl_GLEAN_10023219	Pgl_GLEAN_10017014
Pgl_GLEAN_10003266				Pgl_GLEAN_10034837	Pgl_GLEAN_10015497	Pgl_GLEAN_10005291	Pgl_GLEAN_10035091			Pgl_GLEAN_10023250	Pgl_GLEAN_10017019
Pgl_GLEAN_10003271				Pgl_GLEAN_10035175	Pgl_GLEAN_10015498	Pgl_GLEAN_10005331	Pgl_GLEAN_10035150			Pgl_GLEAN_10023339	Pgl_GLEAN_10017035
Pgl_GLEAN_10003272				Pgl_GLEAN_10035266	Pgl_GLEAN_10015543	Pgl_GLEAN_10005348	Pgl_GLEAN_10035223			Pgl_GLEAN_10023387	Pgl_GLEAN_10017071
Pgl_GLEAN_10003274				Pgl_GLEAN_10035374	Pgl_GLEAN_10015551	Pgl_GLEAN_10005364	Pgl_GLEAN_10035427			Pgl_GLEAN_10023410	Pgl_GLEAN_10017118
Pgl_GLEAN_10003307				Pgl_GLEAN_10035375	Pgl_GLEAN_10015745	Pgl_GLEAN_10005373	Pgl_GLEAN_10035611			Pgl_GLEAN_10023448	Pgl_GLEAN_10017176
Pgl_GLEAN_10003314				Pgl_GLEAN_10035479	Pgl_GLEAN_10015860	Pgl_GLEAN_10005387	Pgl_GLEAN_10035695			Pgl_GLEAN_10023518	Pgl_GLEAN_10017218
Pgl_GLEAN_10003321				Pgl_GLEAN_10035567	Pgl_GLEAN_10015948	Pgl_GLEAN_10005392	Pgl_GLEAN_10035716			Pgl_GLEAN_10023546	Pgl_GLEAN_10017256
Pgl_GLEAN_10003351				Pgl_GLEAN_10035786	Pgl_GLEAN_10015952	Pgl_GLEAN_10005403	Pgl_GLEAN_10035724			Pgl_GLEAN_10023565	Pgl_GLEAN_10017269
Pgl_GLEAN_10003360				Pgl_GLEAN_10036327	Pgl_GLEAN_10015980	Pgl_GLEAN_10005430	Pgl_GLEAN_10035763			Pgl_GLEAN_10023627	Pgl_GLEAN_10017270
Pgl_GLEAN_10003408				Pgl_GLEAN_10036349	Pgl_GLEAN_10016024	Pgl_GLEAN_10005437	Pgl_GLEAN_10035795			Pgl_GLEAN_10023699	Pgl_GLEAN_10017567
Pgl_GLEAN_10003413				Pgl_GLEAN_10036396	Pgl_GLEAN_10016069	Pgl_GLEAN_10005455	Pgl_GLEAN_10036225			Pgl_GLEAN_10023716	Pgl_GLEAN_10017645
Pgl_GLEAN_10003426				Pgl_GLEAN_10036494	Pgl_GLEAN_10016110	Pgl_GLEAN_10005486	Pgl_GLEAN_10036373			Pgl_GLEAN_10023793	Pgl_GLEAN_10017700
Pgl_GLEAN_10003437				Pgl_GLEAN_10036507	Pgl_GLEAN_10016356	Pgl_GLEAN_10005491	Pgl_GLEAN_10036386			Pgl_GLEAN_10023807	Pgl_GLEAN_10017851
Pgl_GLEAN_10003443				Pgl_GLEAN_10036632	Pgl_GLEAN_10016423	Pgl_GLEAN_10005493	Pgl_GLEAN_10036431			Pgl_GLEAN_10023826	Pgl_GLEAN_10017892
Pgl_GLEAN_10003444				Pgl_GLEAN_10036663	Pgl_GLEAN_10016431	Pgl_GLEAN_10005504	Pgl_GLEAN_10036448			Pgl_GLEAN_10023830	Pgl_GLEAN_10017970
Pgl_GLEAN_10003447				Pgl_GLEAN_10036692	Pgl_GLEAN_10016443	Pgl_GLEAN_10005518	Pgl_GLEAN_10036455			Pgl_GLEAN_10023882	Pgl_GLEAN_10018029
Pgl_GLEAN_10003449				Pgl_GLEAN_10036855	Pgl_GLEAN_10016542	Pgl_GLEAN_10005520	Pgl_GLEAN_10036540			Pgl_GLEAN_10023952	Pgl_GLEAN_10018070
Pgl_GLEAN_10003471				Pgl_GLEAN_10036966	Pgl_GLEAN_10016577	Pgl_GLEAN_10005533	Pgl_GLEAN_10036746			Pgl_GLEAN_10023955	Pgl_GLEAN_10018095
Pgl_GLEAN_10003477				Pgl_GLEAN_10037051	Pgl_GLEAN_10016621	Pgl_GLEAN_10005535	Pgl_GLEAN_10036960			Pgl_GLEAN_10023980	Pgl_GLEAN_10018271
Pgl_GLEAN_10003478				Pgl_GLEAN_10037120	Pgl_GLEAN_10016680	Pgl_GLEAN_10005571	Pgl_GLEAN_10037011			Pgl_GLEAN_10024113	Pgl_GLEAN_10018311
Pgl_GLEAN_10003500				Pgl_GLEAN_10037165	Pgl_GLEAN_10016781	Pgl_GLEAN_10005575	Pgl_GLEAN_10037077			Pgl_GLEAN_10024306	Pgl_GLEAN_10018476
Pgl_GLEAN_10003519				Pgl_GLEAN_10037713	Pgl_GLEAN_10016933	Pgl_GLEAN_10005577	Pgl_GLEAN_10037155			Pgl_GLEAN_10024398	Pgl_GLEAN_10018482
Pgl_GLEAN_10003553				Pgl_GLEAN_10037762	Pgl_GLEAN_10016949	Pgl_GLEAN_10005583	Pgl_GLEAN_10037214			Pgl_GLEAN_10024501	Pgl_GLEAN_10018539
Pgl_GLEAN_10003554				Pgl_GLEAN_10037834	Pgl_GLEAN_10017099	Pgl_GLEAN_10005590	Pgl_GLEAN_10037236			Pgl_GLEAN_10024556	Pgl_GLEAN_10018681
Pgl_GLEAN_10003563				Pgl_GLEAN_10037870	Pgl_GLEAN_10017132	Pgl_GLEAN_10005600	Pgl_GLEAN_10037310			Pgl_GLEAN_10024713	Pgl_GLEAN_10018765
Pgl_GLEAN_10003619				Pgl_GLEAN_10038118	Pgl_GLEAN_10017224	Pgl_GLEAN_10005615	Pgl_GLEAN_10037389			Pgl_GLEAN_10024770	Pgl_GLEAN_10018787
Pgl_GLEAN_10003648				Pgl_GLEAN_10038168	Pgl_GLEAN_10017251	Pgl_GLEAN_10005630	Pgl_GLEAN_10037403			Pgl_GLEAN_10024779	Pgl_GLEAN_10018860
Pgl_GLEAN_10003652				Pgl_GLEAN_10038273	Pgl_GLEAN_10017388	Pgl_GLEAN_10005632	Pgl_GLEAN_10037469			Pgl_GLEAN_10024850	Pgl_GLEAN_10018932
Pgl_GLEAN_10003653				Pgl_GLEAN_10038295	Pgl_GLEAN_10017415	Pgl_GLEAN_10005681	Pgl_GLEAN_10037538			Pgl_GLEAN_10024914	Pgl_GLEAN_10018961
Pgl_GLEAN_10003661				Pgl_GLEAN_10038326	Pgl_GLEAN_10017490	Pgl_GLEAN_10005692	Pgl_GLEAN_10037624			Pgl_GLEAN_10024927	Pgl_GLEAN_10018962
Pgl_GLEAN_10003666				Pgl_GLEAN_10038649	Pgl_GLEAN_10017508	Pgl_GLEAN_10005696	Pgl_GLEAN_10037636			Pgl_GLEAN_10025001	Pgl_GLEAN_10018968
Pgl_GLEAN_10003678					Pgl_GLEAN_10017637	Pgl_GLEAN_10005754	Pgl_GLEAN_10037672			Pgl_GLEAN_10025142	Pgl_GLEAN_10019040
Pgl_GLEAN_10003691					Pgl_GLEAN_10017689	Pgl_GLEAN_10005785	Pgl_GLEAN_10037906			Pgl_GLEAN_10025168	Pgl_GLEAN_10019065
Pgl_GLEAN_10003692					Pgl_GLEAN_10017787	Pgl_GLEAN_10005788	Pgl_GLEAN_10038040			Pgl_GLEAN_10025200	Pgl_GLEAN_10019153
Pgl_GLEAN_10003702					Pgl_GLEAN_10017795	Pgl_GLEAN_10005792	Pgl_GLEAN_10038140			Pgl_GLEAN_10025235	Pgl_GLEAN_10019170
Pgl_GLEAN_10003703					Pgl_GLEAN_10017886	Pgl_GLEAN_10005796	Pgl_GLEAN_10038150			Pgl_GLEAN_10025438	Pgl_GLEAN_10019192
Pgl_GLEAN_10003711					Pgl_GLEAN_10018068	Pgl_GLEAN_10005810	Pgl_GLEAN_10038388			Pgl_GLEAN_10025490	Pgl_GLEAN_10019332
Pgl_GLEAN_10003727					Pgl_GLEAN_10018150	Pgl_GLEAN_10005812	Pgl_GLEAN_10038395			Pgl_GLEAN_10025567	Pgl_GLEAN_10019372
Pgl_GLEAN_10003735					Pgl_GLEAN_10018151	Pgl_GLEAN_10005816	Pgl_GLEAN_10038455			Pgl_GLEAN_10025717	Pgl_GLEAN_10019375
Pgl_GLEAN_10003739					Pgl_GLEAN_10018194	Pgl_GLEAN_10005872	Pgl_GLEAN_10038506			Pgl_GLEAN_10025729	Pgl_GLEAN_10019424
Pgl_GLEAN_10003754					Pgl_GLEAN_10018323	Pgl_GLEAN_10005873	Pgl_GLEAN_10038513			Pgl_GLEAN_10025752	Pgl_GLEAN_10019512
Pgl_GLEAN_10003755					Pgl_GLEAN_10018504	Pgl_GLEAN_10005874	Pgl_GLEAN_10038563			Pgl_GLEAN_10025754	Pgl_GLEAN_10019521
Pgl_GLEAN_10003760					Pgl_GLEAN_10018534	Pgl_GLEAN_10005881	Pgl_GLEAN_10038634			Pgl_GLEAN_10025842	Pgl_GLEAN_10019526
Pgl_GLEAN_10003761					Pgl_GLEAN_10018629	Pgl_GLEAN_10005889	Pgl_GLEAN_10038691			Pgl_GLEAN_10025964	Pgl_GLEAN_10019532
Pgl_GLEAN_10003777					Pgl_GLEAN_10018753	Pgl_GLEAN_10005895				Pgl_GLEAN_10026243	Pgl_GLEAN_10019569
Pgl_GLEAN_10003794					Pgl_GLEAN_10018807	Pgl_GLEAN_10005915				Pgl_GLEAN_10026456	Pgl_GLEAN_10019661
Pgl_GLEAN_10003800					Pgl_GLEAN_10019146	Pgl_GLEAN_10005926				Pgl_GLEAN_10026689	Pgl_GLEAN_10019790
Pgl_GLEAN_10003801					Pgl_GLEAN_10019181	Pgl_GLEAN_10005962				Pgl_GLEAN_10026761	Pgl_GLEAN_10019826
Pgl_GLEAN_10003823					Pgl_GLEAN_10019281	Pgl_GLEAN_10005982				Pgl_GLEAN_10026916	Pgl_GLEAN_10019827
Pgl_GLEAN_10003829					Pgl_GLEAN_10019395	Pgl_GLEAN_10005989				Pgl_GLEAN_10027032	Pgl_GLEAN_10019939
Pgl_GLEAN_10003839					Pgl_GLEAN_10019491	Pgl_GLEAN_10005990				Pgl_GLEAN_10027034	Pgl_GLEAN_10019971
Pgl_GLEAN_10003852					Pgl_GLEAN_10019534	Pgl_GLEAN_10005996				Pgl_GLEAN_10027056	Pgl_GLEAN_10019980
Pgl_GLEAN_10003853					Pgl_GLEAN_10019540	Pgl_GLEAN_10006000				Pgl_GLEAN_10027080	Pgl_GLEAN_10020135
Pgl_GLEAN_10003857					Pgl_GLEAN_10019593	Pgl_GLEAN_10006012				Pgl_GLEAN_10027174	Pgl_GLEAN_10020193
Pgl_GLEAN_10003866					Pgl_GLEAN_10019718	Pgl_GLEAN_10006033				Pgl_GLEAN_10027255	Pgl_GLEAN_10020329
Pgl_GLEAN_10003872					Pgl_GLEAN_10019731	Pgl_GLEAN_10006037				Pgl_GLEAN_10027309	Pgl_GLEAN_10020353
Pgl_GLEAN_10003880					Pgl_GLEAN_10019947	Pgl_GLEAN_10006040				Pgl_GLEAN_10027400	Pgl_GLEAN_10020374
Pgl_GLEAN_10003977					Pgl_GLEAN_10019969	Pgl_GLEAN_10006047				Pgl_GLEAN_10027403	Pgl_GLEAN_10020424
Pgl_GLEAN_10003978					Pgl_GLEAN_10020017	Pgl_GLEAN_10006049				Pgl_GLEAN_10027476	Pgl_GLEAN_10020499
Pgl_GLEAN_10003981					Pgl_GLEAN_10020206	Pgl_GLEAN_10006057				Pgl_GLEAN_10027515	Pgl_GLEAN_10020511
Pgl_GLEAN_10003998					Pgl_GLEAN_10020255	Pgl_GLEAN_10006104				Pgl_GLEAN_10027647	Pgl_GLEAN_10020599
Pgl_GLEAN_10004009					Pgl_GLEAN_10020310	Pgl_GLEAN_10006110				Pgl_GLEAN_10027649	Pgl_GLEAN_10020619
Pgl_GLEAN_10004012					Pgl_GLEAN_10020338	Pgl_GLEAN_10006117				Pgl_GLEAN_10027707	Pgl_GLEAN_10020637
Pgl_GLEAN_10004028					Pgl_GLEAN_10020372	Pgl_GLEAN_10006131				Pgl_GLEAN_10027711	Pgl_GLEAN_10020713
Pgl_GLEAN_10004030					Pgl_GLEAN_10020373	Pgl_GLEAN_10006141				Pgl_GLEAN_10027777	Pgl_GLEAN_10020738
Pgl_GLEAN_10004055					Pgl_GLEAN_10020403	Pgl_GLEAN_10006158				Pgl_GLEAN_10027833	Pgl_GLEAN_10020775
Pgl_GLEAN_10004061					Pgl_GLEAN_10020431	Pgl_GLEAN_10006175				Pgl_GLEAN_10027866	Pgl_GLEAN_10020899
Pgl_GLEAN_10004085					Pgl_GLEAN_10020536	Pgl_GLEAN_10006199				Pgl_GLEAN_10027876	Pgl_GLEAN_10021178
Pgl_GLEAN_10004103					Pgl_GLEAN_10020677	Pgl_GLEAN_10006245				Pgl_GLEAN_10027987	Pgl_GLEAN_10021220
Pgl_GLEAN_10004142					Pgl_GLEAN_10020984	Pgl_GLEAN_10006249				Pgl_GLEAN_10028039	Pgl_GLEAN_10021258
Pgl_GLEAN_10004145					Pgl_GLEAN_10021093	Pgl_GLEAN_10006255				Pgl_GLEAN_10028059	Pgl_GLEAN_10021309
Pgl_GLEAN_10004149					Pgl_GLEAN_10021113	Pgl_GLEAN_10006264				Pgl_GLEAN_10028107	Pgl_GLEAN_10021333
Pgl_GLEAN_10004165					Pgl_GLEAN_10021189	Pgl_GLEAN_10006268				Pgl_GLEAN_10028162	Pgl_GLEAN_10021398
Pgl_GLEAN_10004190					Pgl_GLEAN_10021281	Pgl_GLEAN_10006315				Pgl_GLEAN_10028193	Pgl_GLEAN_10021604
Pgl_GLEAN_10004195					Pgl_GLEAN_10021378	Pgl_GLEAN_10006326				Pgl_GLEAN_10028357	Pgl_GLEAN_10021638
Pgl_GLEAN_10004198					Pgl_GLEAN_10021447	Pgl_GLEAN_10006332				Pgl_GLEAN_10028400	Pgl_GLEAN_10021671
Pgl_GLEAN_10004207					Pgl_GLEAN_10021511	Pgl_GLEAN_10006342				Pgl_GLEAN_10028403	Pgl_GLEAN_10021726
Pgl_GLEAN_10004210					Pgl_GLEAN_10021791	Pgl_GLEAN_10006351				Pgl_GLEAN_10028557	Pgl_GLEAN_10021792
Pgl_GLEAN_10004221					Pgl_GLEAN_10021957	Pgl_GLEAN_10006358				Pgl_GLEAN_10028601	Pgl_GLEAN_10022260
Pgl_GLEAN_10004243					Pgl_GLEAN_10022498	Pgl_GLEAN_10006359				Pgl_GLEAN_10028641	Pgl_GLEAN_10022391
Pgl_GLEAN_10004250					Pgl_GLEAN_10022531	Pgl_GLEAN_10006392				Pgl_GLEAN_10028821	Pgl_GLEAN_10022393
Pgl_GLEAN_10004253					Pgl_GLEAN_10022545	Pgl_GLEAN_10006402				Pgl_GLEAN_10029017	Pgl_GLEAN_10022515
Pgl_GLEAN_10004282					Pgl_GLEAN_10022572	Pgl_GLEAN_10006412				Pgl_GLEAN_10029037	Pgl_GLEAN_10022667
Pgl_GLEAN_10004305					Pgl_GLEAN_10022704	Pgl_GLEAN_10006415				Pgl_GLEAN_10029087	Pgl_GLEAN_10022690
Pgl_GLEAN_10004321					Pgl_GLEAN_10022807	Pgl_GLEAN_10006447				Pgl_GLEAN_10029105	Pgl_GLEAN_10022802
Pgl_GLEAN_10004330					Pgl_GLEAN_10022835	Pgl_GLEAN_10006462				Pgl_GLEAN_10029132	Pgl_GLEAN_10023002
Pgl_GLEAN_10004332					Pgl_GLEAN_10022864	Pgl_GLEAN_10006491				Pgl_GLEAN_10029153	Pgl_GLEAN_10023048
Pgl_GLEAN_10004344					Pgl_GLEAN_10022871	Pgl_GLEAN_10006509				Pgl_GLEAN_10029272	Pgl_GLEAN_10023112
Pgl_GLEAN_10004362					Pgl_GLEAN_10022971	Pgl_GLEAN_10006514				Pgl_GLEAN_10029280	Pgl_GLEAN_10023149
Pgl_GLEAN_10004363					Pgl_GLEAN_10023116	Pgl_GLEAN_10006519				Pgl_GLEAN_10029347	Pgl_GLEAN_10023187
Pgl_GLEAN_10004365					Pgl_GLEAN_10023142	Pgl_GLEAN_10006540				Pgl_GLEAN_10029520	Pgl_GLEAN_10023249
Pgl_GLEAN_10004387					Pgl_GLEAN_10023264	Pgl_GLEAN_10006607				Pgl_GLEAN_10029535	Pgl_GLEAN_10023281
Pgl_GLEAN_10004393					Pgl_GLEAN_10023402	Pgl_GLEAN_10006611				Pgl_GLEAN_10029577	Pgl_GLEAN_10023343
Pgl_GLEAN_10004411					Pgl_GLEAN_10023493	Pgl_GLEAN_10006647				Pgl_GLEAN_10029844	Pgl_GLEAN_10023377
Pgl_GLEAN_10004415					Pgl_GLEAN_10023520	Pgl_GLEAN_10006656				Pgl_GLEAN_10029878	Pgl_GLEAN_10023413
Pgl_GLEAN_10004419					Pgl_GLEAN_10023816	Pgl_GLEAN_10006683				Pgl_GLEAN_10029916	Pgl_GLEAN_10023643
Pgl_GLEAN_10004444					Pgl_GLEAN_10023920	Pgl_GLEAN_10006689				Pgl_GLEAN_10030095	Pgl_GLEAN_10023743
Pgl_GLEAN_10004445					Pgl_GLEAN_10024043	Pgl_GLEAN_10006695				Pgl_GLEAN_10030160	Pgl_GLEAN_10023787
Pgl_GLEAN_10004480					Pgl_GLEAN_10024511	Pgl_GLEAN_10006741				Pgl_GLEAN_10030182	Pgl_GLEAN_10023794
Pgl_GLEAN_10004497					Pgl_GLEAN_10024618	Pgl_GLEAN_10006755				Pgl_GLEAN_10030184	Pgl_GLEAN_10023850
Pgl_GLEAN_10004499					Pgl_GLEAN_10024674	Pgl_GLEAN_10006761				Pgl_GLEAN_10030194	Pgl_GLEAN_10024119
Pgl_GLEAN_10004500					Pgl_GLEAN_10024705	Pgl_GLEAN_10006766				Pgl_GLEAN_10030221	Pgl_GLEAN_10024136
Pgl_GLEAN_10004534					Pgl_GLEAN_10024721	Pgl_GLEAN_10006769				Pgl_GLEAN_10030514	Pgl_GLEAN_10024199
Pgl_GLEAN_10004536					Pgl_GLEAN_10024817	Pgl_GLEAN_10006784				Pgl_GLEAN_10030550	Pgl_GLEAN_10024307
Pgl_GLEAN_10004588					Pgl_GLEAN_10024894	Pgl_GLEAN_10006796				Pgl_GLEAN_10030589	Pgl_GLEAN_10024309
Pgl_GLEAN_10004607					Pgl_GLEAN_10025267	Pgl_GLEAN_10006800				Pgl_GLEAN_10030751	Pgl_GLEAN_10024494
Pgl_GLEAN_10004613					Pgl_GLEAN_10025506	Pgl_GLEAN_10006806				Pgl_GLEAN_10030756	Pgl_GLEAN_10024507
Pgl_GLEAN_10004615					Pgl_GLEAN_10025662	Pgl_GLEAN_10006810				Pgl_GLEAN_10030759	Pgl_GLEAN_10024538
Pgl_GLEAN_10004629					Pgl_GLEAN_10025789	Pgl_GLEAN_10006822				Pgl_GLEAN_10030781	Pgl_GLEAN_10024585
Pgl_GLEAN_10004640					Pgl_GLEAN_10025899	Pgl_GLEAN_10006834				Pgl_GLEAN_10030821	Pgl_GLEAN_10024654
Pgl_GLEAN_10004641					Pgl_GLEAN_10026034	Pgl_GLEAN_10006840				Pgl_GLEAN_10031103	Pgl_GLEAN_10024710
Pgl_GLEAN_10004659					Pgl_GLEAN_10026044	Pgl_GLEAN_10006842				Pgl_GLEAN_10031115	Pgl_GLEAN_10024747
Pgl_GLEAN_10004689					Pgl_GLEAN_10026276	Pgl_GLEAN_10006843				Pgl_GLEAN_10031125	Pgl_GLEAN_10024919
Pgl_GLEAN_10004694					Pgl_GLEAN_10026312	Pgl_GLEAN_10006851				Pgl_GLEAN_10031206	Pgl_GLEAN_10024920
Pgl_GLEAN_10004700					Pgl_GLEAN_10026316	Pgl_GLEAN_10006861				Pgl_GLEAN_10031533	Pgl_GLEAN_10024922
Pgl_GLEAN_10004705					Pgl_GLEAN_10026357	Pgl_GLEAN_10006879				Pgl_GLEAN_10031597	Pgl_GLEAN_10024980
Pgl_GLEAN_10004725					Pgl_GLEAN_10026446	Pgl_GLEAN_10006902				Pgl_GLEAN_10031610	Pgl_GLEAN_10024989
Pgl_GLEAN_10004735					Pgl_GLEAN_10026515	Pgl_GLEAN_10006903				Pgl_GLEAN_10031831	Pgl_GLEAN_10024995
Pgl_GLEAN_10004774					Pgl_GLEAN_10026592	Pgl_GLEAN_10006918				Pgl_GLEAN_10031910	Pgl_GLEAN_10025074
Pgl_GLEAN_10004793					Pgl_GLEAN_10026603	Pgl_GLEAN_10006925				Pgl_GLEAN_10031925	Pgl_GLEAN_10025115
Pgl_GLEAN_10004817					Pgl_GLEAN_10026639	Pgl_GLEAN_10006930				Pgl_GLEAN_10031950	Pgl_GLEAN_10025331
Pgl_GLEAN_10004839					Pgl_GLEAN_10027027	Pgl_GLEAN_10006936				Pgl_GLEAN_10031970	Pgl_GLEAN_10025443
Pgl_GLEAN_10004866					Pgl_GLEAN_10027073	Pgl_GLEAN_10006952				Pgl_GLEAN_10031995	Pgl_GLEAN_10025454
Pgl_GLEAN_10004870					Pgl_GLEAN_10027136	Pgl_GLEAN_10006956				Pgl_GLEAN_10032064	Pgl_GLEAN_10025464
Pgl_GLEAN_10004897					Pgl_GLEAN_10027317	Pgl_GLEAN_10006974				Pgl_GLEAN_10032246	Pgl_GLEAN_10025478
Pgl_GLEAN_10004900					Pgl_GLEAN_10027332	Pgl_GLEAN_10006987				Pgl_GLEAN_10032261	Pgl_GLEAN_10025479
Pgl_GLEAN_10004901					Pgl_GLEAN_10027374	Pgl_GLEAN_10006999				Pgl_GLEAN_10032305	Pgl_GLEAN_10025498
Pgl_GLEAN_10004906					Pgl_GLEAN_10027385	Pgl_GLEAN_10007002				Pgl_GLEAN_10032340	Pgl_GLEAN_10025849
Pgl_GLEAN_10004921					Pgl_GLEAN_10027405	Pgl_GLEAN_10007034				Pgl_GLEAN_10032359	Pgl_GLEAN_10026015
Pgl_GLEAN_10004929					Pgl_GLEAN_10027407	Pgl_GLEAN_10007040				Pgl_GLEAN_10032506	Pgl_GLEAN_10026053
Pgl_GLEAN_10004937					Pgl_GLEAN_10027509	Pgl_GLEAN_10007049				Pgl_GLEAN_10032532	Pgl_GLEAN_10026055
Pgl_GLEAN_10004940					Pgl_GLEAN_10027843	Pgl_GLEAN_10007068				Pgl_GLEAN_10032539	Pgl_GLEAN_10026057
Pgl_GLEAN_10004953					Pgl_GLEAN_10027869	Pgl_GLEAN_10007074				Pgl_GLEAN_10032541	Pgl_GLEAN_10026060
Pgl_GLEAN_10004963					Pgl_GLEAN_10027884	Pgl_GLEAN_10007075				Pgl_GLEAN_10032622	Pgl_GLEAN_10026087
Pgl_GLEAN_10004966					Pgl_GLEAN_10027887	Pgl_GLEAN_10007076				Pgl_GLEAN_10032764	Pgl_GLEAN_10026099
Pgl_GLEAN_10004974					Pgl_GLEAN_10027947	Pgl_GLEAN_10007081				Pgl_GLEAN_10032795	Pgl_GLEAN_10026120
Pgl_GLEAN_10004979					Pgl_GLEAN_10028182	Pgl_GLEAN_10007086				Pgl_GLEAN_10032802	Pgl_GLEAN_10026146
Pgl_GLEAN_10004980					Pgl_GLEAN_10028192	Pgl_GLEAN_10007090				Pgl_GLEAN_10032805	Pgl_GLEAN_10026169
Pgl_GLEAN_10005017					Pgl_GLEAN_10028429	Pgl_GLEAN_10007092				Pgl_GLEAN_10032806	Pgl_GLEAN_10026170
Pgl_GLEAN_10005068					Pgl_GLEAN_10028477	Pgl_GLEAN_10007095				Pgl_GLEAN_10032808	Pgl_GLEAN_10026245
Pgl_GLEAN_10005083					Pgl_GLEAN_10028536	Pgl_GLEAN_10007110				Pgl_GLEAN_10032973	Pgl_GLEAN_10026338
Pgl_GLEAN_10005124					Pgl_GLEAN_10028583	Pgl_GLEAN_10007116				Pgl_GLEAN_10033022	Pgl_GLEAN_10026384
Pgl_GLEAN_10005140					Pgl_GLEAN_10028681	Pgl_GLEAN_10007157				Pgl_GLEAN_10033070	Pgl_GLEAN_10026621
Pgl_GLEAN_10005146					Pgl_GLEAN_10028683	Pgl_GLEAN_10007167				Pgl_GLEAN_10033099	Pgl_GLEAN_10026808
Pgl_GLEAN_10005157					Pgl_GLEAN_10028685	Pgl_GLEAN_10007168				Pgl_GLEAN_10033256	Pgl_GLEAN_10026819
Pgl_GLEAN_10005158					Pgl_GLEAN_10028691	Pgl_GLEAN_10007175				Pgl_GLEAN_10033318	Pgl_GLEAN_10026981
Pgl_GLEAN_10005162					Pgl_GLEAN_10028719	Pgl_GLEAN_10007190				Pgl_GLEAN_10033370	Pgl_GLEAN_10027042
Pgl_GLEAN_10005194					Pgl_GLEAN_10028768	Pgl_GLEAN_10007195				Pgl_GLEAN_10033498	Pgl_GLEAN_10027062
Pgl_GLEAN_10005197					Pgl_GLEAN_10028790	Pgl_GLEAN_10007201				Pgl_GLEAN_10033782	Pgl_GLEAN_10027067
Pgl_GLEAN_10005209					Pgl_GLEAN_10028844	Pgl_GLEAN_10007202				Pgl_GLEAN_10033801	Pgl_GLEAN_10027098
Pgl_GLEAN_10005211					Pgl_GLEAN_10028848	Pgl_GLEAN_10007226				Pgl_GLEAN_10034009	Pgl_GLEAN_10027106
Pgl_GLEAN_10005220					Pgl_GLEAN_10028900	Pgl_GLEAN_10007258				Pgl_GLEAN_10034303	Pgl_GLEAN_10027135
Pgl_GLEAN_10005235					Pgl_GLEAN_10029061	Pgl_GLEAN_10007260				Pgl_GLEAN_10034357	Pgl_GLEAN_10027182
Pgl_GLEAN_10005270					Pgl_GLEAN_10029165	Pgl_GLEAN_10007264				Pgl_GLEAN_10034377	Pgl_GLEAN_10027277
Pgl_GLEAN_10005304					Pgl_GLEAN_10029200	Pgl_GLEAN_10007308				Pgl_GLEAN_10034399	Pgl_GLEAN_10027292
Pgl_GLEAN_10005307					Pgl_GLEAN_10029314	Pgl_GLEAN_10007309				Pgl_GLEAN_10034693	Pgl_GLEAN_10027337
Pgl_GLEAN_10005309					Pgl_GLEAN_10029345	Pgl_GLEAN_10007324				Pgl_GLEAN_10034742	Pgl_GLEAN_10027345
Pgl_GLEAN_10005338					Pgl_GLEAN_10029365	Pgl_GLEAN_10007353				Pgl_GLEAN_10034775	Pgl_GLEAN_10027530
Pgl_GLEAN_10005340					Pgl_GLEAN_10029555	Pgl_GLEAN_10007363				Pgl_GLEAN_10034824	Pgl_GLEAN_10027539
Pgl_GLEAN_10005341					Pgl_GLEAN_10029772	Pgl_GLEAN_10007393				Pgl_GLEAN_10034840	Pgl_GLEAN_10027552
Pgl_GLEAN_10005347					Pgl_GLEAN_10029819	Pgl_GLEAN_10007402				Pgl_GLEAN_10034853	Pgl_GLEAN_10027667
Pgl_GLEAN_10005374					Pgl_GLEAN_10030156	Pgl_GLEAN_10007420				Pgl_GLEAN_10035159	Pgl_GLEAN_10027727
Pgl_GLEAN_10005393					Pgl_GLEAN_10030282	Pgl_GLEAN_10007435				Pgl_GLEAN_10035168	Pgl_GLEAN_10027754
Pgl_GLEAN_10005408					Pgl_GLEAN_10030534	Pgl_GLEAN_10007438				Pgl_GLEAN_10035323	Pgl_GLEAN_10027783
Pgl_GLEAN_10005415					Pgl_GLEAN_10030556	Pgl_GLEAN_10007471				Pgl_GLEAN_10035490	Pgl_GLEAN_10027822
Pgl_GLEAN_10005417					Pgl_GLEAN_10030565	Pgl_GLEAN_10007479				Pgl_GLEAN_10035508	Pgl_GLEAN_10027823
Pgl_GLEAN_10005432					Pgl_GLEAN_10030604	Pgl_GLEAN_10007487				Pgl_GLEAN_10035528	Pgl_GLEAN_10027826
Pgl_GLEAN_10005440					Pgl_GLEAN_10030681	Pgl_GLEAN_10007500				Pgl_GLEAN_10035588	Pgl_GLEAN_10027871
Pgl_GLEAN_10005470					Pgl_GLEAN_10030810	Pgl_GLEAN_10007533				Pgl_GLEAN_10035649	Pgl_GLEAN_10027874
Pgl_GLEAN_10005473					Pgl_GLEAN_10030812	Pgl_GLEAN_10007539				Pgl_GLEAN_10035685	Pgl_GLEAN_10027936
Pgl_GLEAN_10005478					Pgl_GLEAN_10030950	Pgl_GLEAN_10007596				Pgl_GLEAN_10035721	Pgl_GLEAN_10028001
Pgl_GLEAN_10005505					Pgl_GLEAN_10031100	Pgl_GLEAN_10007598				Pgl_GLEAN_10035731	Pgl_GLEAN_10028095
Pgl_GLEAN_10005524					Pgl_GLEAN_10031120	Pgl_GLEAN_10007607				Pgl_GLEAN_10035845	Pgl_GLEAN_10028105
Pgl_GLEAN_10005526					Pgl_GLEAN_10031187	Pgl_GLEAN_10007645				Pgl_GLEAN_10035847	Pgl_GLEAN_10028135
Pgl_GLEAN_10005528					Pgl_GLEAN_10031252	Pgl_GLEAN_10007657				Pgl_GLEAN_10036023	Pgl_GLEAN_10028150
Pgl_GLEAN_10005552					Pgl_GLEAN_10031415	Pgl_GLEAN_10007671				Pgl_GLEAN_10036115	Pgl_GLEAN_10028200
Pgl_GLEAN_10005574					Pgl_GLEAN_10031482	Pgl_GLEAN_10007676				Pgl_GLEAN_10036125	Pgl_GLEAN_10028215
Pgl_GLEAN_10005581					Pgl_GLEAN_10031507	Pgl_GLEAN_10007683				Pgl_GLEAN_10036173	Pgl_GLEAN_10028252
Pgl_GLEAN_10005584					Pgl_GLEAN_10031704	Pgl_GLEAN_10007707				Pgl_GLEAN_10036217	Pgl_GLEAN_10028258
Pgl_GLEAN_10005586					Pgl_GLEAN_10031709	Pgl_GLEAN_10007710				Pgl_GLEAN_10036218	Pgl_GLEAN_10028298
Pgl_GLEAN_10005614					Pgl_GLEAN_10031727	Pgl_GLEAN_10007714				Pgl_GLEAN_10036228	Pgl_GLEAN_10028359
Pgl_GLEAN_10005623					Pgl_GLEAN_10031911	Pgl_GLEAN_10007723				Pgl_GLEAN_10036351	Pgl_GLEAN_10028443
Pgl_GLEAN_10005675					Pgl_GLEAN_10031944	Pgl_GLEAN_10007725				Pgl_GLEAN_10036385	Pgl_GLEAN_10028500
Pgl_GLEAN_10005676					Pgl_GLEAN_10031953	Pgl_GLEAN_10007741				Pgl_GLEAN_10036475	Pgl_GLEAN_10028504
Pgl_GLEAN_10005677					Pgl_GLEAN_10032037	Pgl_GLEAN_10007742				Pgl_GLEAN_10036491	Pgl_GLEAN_10028538
Pgl_GLEAN_10005684					Pgl_GLEAN_10032149	Pgl_GLEAN_10007743				Pgl_GLEAN_10036512	Pgl_GLEAN_10028542
Pgl_GLEAN_10005719					Pgl_GLEAN_10032156	Pgl_GLEAN_10007751				Pgl_GLEAN_10036622	Pgl_GLEAN_10028593
Pgl_GLEAN_10005722					Pgl_GLEAN_10032165	Pgl_GLEAN_10007784				Pgl_GLEAN_10036656	Pgl_GLEAN_10028653
Pgl_GLEAN_10005730					Pgl_GLEAN_10032371	Pgl_GLEAN_10007789				Pgl_GLEAN_10036699	Pgl_GLEAN_10028725
Pgl_GLEAN_10005736					Pgl_GLEAN_10032424	Pgl_GLEAN_10007814				Pgl_GLEAN_10036802	Pgl_GLEAN_10028769
Pgl_GLEAN_10005739					Pgl_GLEAN_10032792	Pgl_GLEAN_10007816				Pgl_GLEAN_10036884	Pgl_GLEAN_10028885
Pgl_GLEAN_10005766					Pgl_GLEAN_10032996	Pgl_GLEAN_10007822				Pgl_GLEAN_10036885	Pgl_GLEAN_10028955
Pgl_GLEAN_10005771					Pgl_GLEAN_10033039	Pgl_GLEAN_10007825				Pgl_GLEAN_10036952	Pgl_GLEAN_10028978
Pgl_GLEAN_10005784					Pgl_GLEAN_10033160	Pgl_GLEAN_10007828				Pgl_GLEAN_10037104	Pgl_GLEAN_10028994
Pgl_GLEAN_10005797					Pgl_GLEAN_10033161	Pgl_GLEAN_10007832				Pgl_GLEAN_10037202	Pgl_GLEAN_10029082
Pgl_GLEAN_10005832					Pgl_GLEAN_10033298	Pgl_GLEAN_10007850				Pgl_GLEAN_10037367	Pgl_GLEAN_10029128
Pgl_GLEAN_10005833					Pgl_GLEAN_10033306	Pgl_GLEAN_10007852				Pgl_GLEAN_10037439	Pgl_GLEAN_10029131
Pgl_GLEAN_10005834					Pgl_GLEAN_10033384	Pgl_GLEAN_10007874				Pgl_GLEAN_10037513	Pgl_GLEAN_10029211
Pgl_GLEAN_10005841					Pgl_GLEAN_10033490	Pgl_GLEAN_10007922				Pgl_GLEAN_10037562	Pgl_GLEAN_10029239
Pgl_GLEAN_10005860					Pgl_GLEAN_10033570	Pgl_GLEAN_10007928				Pgl_GLEAN_10037592	Pgl_GLEAN_10029370
Pgl_GLEAN_10005861					Pgl_GLEAN_10033730	Pgl_GLEAN_10007952				Pgl_GLEAN_10037607	Pgl_GLEAN_10029374
Pgl_GLEAN_10005882					Pgl_GLEAN_10033745	Pgl_GLEAN_10007956				Pgl_GLEAN_10037846	Pgl_GLEAN_10029385
Pgl_GLEAN_10005911					Pgl_GLEAN_10033802	Pgl_GLEAN_10007973				Pgl_GLEAN_10038110	Pgl_GLEAN_10029389
Pgl_GLEAN_10005916					Pgl_GLEAN_10033879	Pgl_GLEAN_10007995				Pgl_GLEAN_10038179	Pgl_GLEAN_10029415
Pgl_GLEAN_10005941					Pgl_GLEAN_10033942	Pgl_GLEAN_10008008				Pgl_GLEAN_10038181	Pgl_GLEAN_10029515
Pgl_GLEAN_10005952					Pgl_GLEAN_10034064	Pgl_GLEAN_10008021				Pgl_GLEAN_10038185	Pgl_GLEAN_10029937
Pgl_GLEAN_10005961					Pgl_GLEAN_10034086	Pgl_GLEAN_10008028				Pgl_GLEAN_10038199	Pgl_GLEAN_10029958
Pgl_GLEAN_10005973					Pgl_GLEAN_10034136	Pgl_GLEAN_10008031				Pgl_GLEAN_10038272	Pgl_GLEAN_10029975
Pgl_GLEAN_10006010					Pgl_GLEAN_10034409	Pgl_GLEAN_10008045				Pgl_GLEAN_10038340	Pgl_GLEAN_10030148
Pgl_GLEAN_10006019					Pgl_GLEAN_10034441	Pgl_GLEAN_10008046				Pgl_GLEAN_10038423	Pgl_GLEAN_10030162
Pgl_GLEAN_10006043					Pgl_GLEAN_10034605	Pgl_GLEAN_10008047				Pgl_GLEAN_10038442	Pgl_GLEAN_10030231
Pgl_GLEAN_10006052					Pgl_GLEAN_10034745	Pgl_GLEAN_10008104				Pgl_GLEAN_10038462	Pgl_GLEAN_10030233
Pgl_GLEAN_10006093					Pgl_GLEAN_10034790	Pgl_GLEAN_10008105				Pgl_GLEAN_10038539	Pgl_GLEAN_10030275
Pgl_GLEAN_10006098					Pgl_GLEAN_10034828	Pgl_GLEAN_10008107				Pgl_GLEAN_10038614	Pgl_GLEAN_10030280
Pgl_GLEAN_10006113					Pgl_GLEAN_10034932	Pgl_GLEAN_10008115				Pgl_GLEAN_10038637	Pgl_GLEAN_10030386
Pgl_GLEAN_10006122					Pgl_GLEAN_10035166	Pgl_GLEAN_10008125					Pgl_GLEAN_10030434
Pgl_GLEAN_10006171					Pgl_GLEAN_10035177	Pgl_GLEAN_10008136					Pgl_GLEAN_10030501
Pgl_GLEAN_10006194					Pgl_GLEAN_10035240	Pgl_GLEAN_10008146					Pgl_GLEAN_10030657
Pgl_GLEAN_10006225					Pgl_GLEAN_10035575	Pgl_GLEAN_10008155					Pgl_GLEAN_10030715
Pgl_GLEAN_10006246					Pgl_GLEAN_10035690	Pgl_GLEAN_10008184					Pgl_GLEAN_10030854
Pgl_GLEAN_10006251					Pgl_GLEAN_10035729	Pgl_GLEAN_10008195					Pgl_GLEAN_10031050
Pgl_GLEAN_10006253					Pgl_GLEAN_10035920	Pgl_GLEAN_10008199					Pgl_GLEAN_10031055
Pgl_GLEAN_10006259					Pgl_GLEAN_10036102	Pgl_GLEAN_10008235					Pgl_GLEAN_10031059
Pgl_GLEAN_10006260					Pgl_GLEAN_10036321	Pgl_GLEAN_10008240					Pgl_GLEAN_10031085
Pgl_GLEAN_10006288					Pgl_GLEAN_10036437	Pgl_GLEAN_10008250					Pgl_GLEAN_10031116
Pgl_GLEAN_10006290					Pgl_GLEAN_10036441	Pgl_GLEAN_10008251					Pgl_GLEAN_10031232
Pgl_GLEAN_10006291					Pgl_GLEAN_10036933	Pgl_GLEAN_10008260					Pgl_GLEAN_10031248
Pgl_GLEAN_10006293					Pgl_GLEAN_10037108	Pgl_GLEAN_10008269					Pgl_GLEAN_10031289
Pgl_GLEAN_10006296					Pgl_GLEAN_10037109	Pgl_GLEAN_10008276					Pgl_GLEAN_10031299
Pgl_GLEAN_10006297					Pgl_GLEAN_10037184	Pgl_GLEAN_10008290					Pgl_GLEAN_10031398
Pgl_GLEAN_10006298					Pgl_GLEAN_10037352	Pgl_GLEAN_10008294					Pgl_GLEAN_10031485
Pgl_GLEAN_10006305					Pgl_GLEAN_10037463	Pgl_GLEAN_10008295					Pgl_GLEAN_10031491
Pgl_GLEAN_10006306					Pgl_GLEAN_10037507	Pgl_GLEAN_10008297					Pgl_GLEAN_10031564
Pgl_GLEAN_10006310					Pgl_GLEAN_10037561	Pgl_GLEAN_10008318					Pgl_GLEAN_10031652
Pgl_GLEAN_10006330					Pgl_GLEAN_10037565	Pgl_GLEAN_10008352					Pgl_GLEAN_10031732
Pgl_GLEAN_10006339					Pgl_GLEAN_10037606	Pgl_GLEAN_10008353					Pgl_GLEAN_10031809
Pgl_GLEAN_10006383					Pgl_GLEAN_10037628	Pgl_GLEAN_10008364					Pgl_GLEAN_10031947
Pgl_GLEAN_10006387					Pgl_GLEAN_10037663	Pgl_GLEAN_10008365					Pgl_GLEAN_10032023
Pgl_GLEAN_10006414					Pgl_GLEAN_10037697	Pgl_GLEAN_10008371					Pgl_GLEAN_10032024
Pgl_GLEAN_10006433					Pgl_GLEAN_10037991	Pgl_GLEAN_10008381					Pgl_GLEAN_10032054
Pgl_GLEAN_10006450					Pgl_GLEAN_10038154	Pgl_GLEAN_10008410					Pgl_GLEAN_10032068
Pgl_GLEAN_10006454					Pgl_GLEAN_10038290	Pgl_GLEAN_10008411					Pgl_GLEAN_10032114
Pgl_GLEAN_10006456					Pgl_GLEAN_10038302	Pgl_GLEAN_10008415					Pgl_GLEAN_10032138
Pgl_GLEAN_10006463					Pgl_GLEAN_10038448	Pgl_GLEAN_10008429					Pgl_GLEAN_10032143
Pgl_GLEAN_10006476					Pgl_GLEAN_10038510	Pgl_GLEAN_10008458					Pgl_GLEAN_10032148
Pgl_GLEAN_10006482						Pgl_GLEAN_10008502					Pgl_GLEAN_10032180
Pgl_GLEAN_10006486						Pgl_GLEAN_10008508					Pgl_GLEAN_10032282
Pgl_GLEAN_10006489						Pgl_GLEAN_10008520					Pgl_GLEAN_10032338
Pgl_GLEAN_10006497						Pgl_GLEAN_10008523					Pgl_GLEAN_10032367
Pgl_GLEAN_10006504						Pgl_GLEAN_10008540					Pgl_GLEAN_10032395
Pgl_GLEAN_10006516						Pgl_GLEAN_10008571					Pgl_GLEAN_10032433
Pgl_GLEAN_10006530						Pgl_GLEAN_10008575					Pgl_GLEAN_10032458
Pgl_GLEAN_10006535						Pgl_GLEAN_10008584					Pgl_GLEAN_10032570
Pgl_GLEAN_10006538						Pgl_GLEAN_10008587					Pgl_GLEAN_10032576
Pgl_GLEAN_10006553						Pgl_GLEAN_10008590					Pgl_GLEAN_10032624
Pgl_GLEAN_10006564						Pgl_GLEAN_10008591					Pgl_GLEAN_10032707
Pgl_GLEAN_10006568						Pgl_GLEAN_10008611					Pgl_GLEAN_10032909
Pgl_GLEAN_10006578						Pgl_GLEAN_10008642					Pgl_GLEAN_10032921
Pgl_GLEAN_10006591						Pgl_GLEAN_10008646					Pgl_GLEAN_10032983
Pgl_GLEAN_10006606						Pgl_GLEAN_10008692					Pgl_GLEAN_10033019
Pgl_GLEAN_10006609						Pgl_GLEAN_10008699					Pgl_GLEAN_10033100
Pgl_GLEAN_10006621						Pgl_GLEAN_10008702					Pgl_GLEAN_10033127
Pgl_GLEAN_10006623						Pgl_GLEAN_10008705					Pgl_GLEAN_10033194
Pgl_GLEAN_10006635						Pgl_GLEAN_10008707					Pgl_GLEAN_10033274
Pgl_GLEAN_10006643						Pgl_GLEAN_10008715					Pgl_GLEAN_10033355
Pgl_GLEAN_10006649						Pgl_GLEAN_10008720					Pgl_GLEAN_10033468
Pgl_GLEAN_10006650						Pgl_GLEAN_10008735					Pgl_GLEAN_10033496
Pgl_GLEAN_10006652						Pgl_GLEAN_10008740					Pgl_GLEAN_10033621
Pgl_GLEAN_10006653						Pgl_GLEAN_10008745					Pgl_GLEAN_10033628
Pgl_GLEAN_10006655						Pgl_GLEAN_10008761					Pgl_GLEAN_10033659
Pgl_GLEAN_10006662						Pgl_GLEAN_10008768					Pgl_GLEAN_10033667
Pgl_GLEAN_10006665						Pgl_GLEAN_10008825					Pgl_GLEAN_10033669
Pgl_GLEAN_10006666						Pgl_GLEAN_10008841					Pgl_GLEAN_10033751
Pgl_GLEAN_10006669						Pgl_GLEAN_10008847					Pgl_GLEAN_10033881
Pgl_GLEAN_10006670						Pgl_GLEAN_10008851					Pgl_GLEAN_10033966
Pgl_GLEAN_10006671						Pgl_GLEAN_10008855					Pgl_GLEAN_10033988
Pgl_GLEAN_10006700						Pgl_GLEAN_10008862					Pgl_GLEAN_10034065
Pgl_GLEAN_10006703						Pgl_GLEAN_10008864					Pgl_GLEAN_10034242
Pgl_GLEAN_10006724						Pgl_GLEAN_10008870					Pgl_GLEAN_10034308
Pgl_GLEAN_10006726						Pgl_GLEAN_10008891					Pgl_GLEAN_10034369
Pgl_GLEAN_10006728						Pgl_GLEAN_10008911					Pgl_GLEAN_10034381
Pgl_GLEAN_10006737						Pgl_GLEAN_10008933					Pgl_GLEAN_10034681
Pgl_GLEAN_10006739						Pgl_GLEAN_10008966					Pgl_GLEAN_10034691
Pgl_GLEAN_10006745						Pgl_GLEAN_10008986					Pgl_GLEAN_10034803
Pgl_GLEAN_10006751						Pgl_GLEAN_10008988					Pgl_GLEAN_10034872
Pgl_GLEAN_10006756						Pgl_GLEAN_10009017					Pgl_GLEAN_10034934
Pgl_GLEAN_10006759						Pgl_GLEAN_10009041					Pgl_GLEAN_10034935
Pgl_GLEAN_10006779						Pgl_GLEAN_10009045					Pgl_GLEAN_10035081
Pgl_GLEAN_10006798						Pgl_GLEAN_10009056					Pgl_GLEAN_10035148
Pgl_GLEAN_10006812						Pgl_GLEAN_10009083					Pgl_GLEAN_10035214
Pgl_GLEAN_10006813						Pgl_GLEAN_10009103					Pgl_GLEAN_10035241
Pgl_GLEAN_10006814						Pgl_GLEAN_10009112					Pgl_GLEAN_10035260
Pgl_GLEAN_10006835						Pgl_GLEAN_10009130					Pgl_GLEAN_10035370
Pgl_GLEAN_10006838						Pgl_GLEAN_10009131					Pgl_GLEAN_10035425
Pgl_GLEAN_10006855						Pgl_GLEAN_10009179					Pgl_GLEAN_10035445
Pgl_GLEAN_10006863						Pgl_GLEAN_10009223					Pgl_GLEAN_10035517
Pgl_GLEAN_10006865						Pgl_GLEAN_10009240					Pgl_GLEAN_10035533
Pgl_GLEAN_10006867						Pgl_GLEAN_10009246					Pgl_GLEAN_10035546
Pgl_GLEAN_10006892						Pgl_GLEAN_10009250					Pgl_GLEAN_10035578
Pgl_GLEAN_10006922						Pgl_GLEAN_10009299					Pgl_GLEAN_10035591
Pgl_GLEAN_10006928						Pgl_GLEAN_10009320					Pgl_GLEAN_10035732
Pgl_GLEAN_10006953						Pgl_GLEAN_10009344					Pgl_GLEAN_10035765
Pgl_GLEAN_10006966						Pgl_GLEAN_10009346					Pgl_GLEAN_10035772
Pgl_GLEAN_10006970						Pgl_GLEAN_10009395					Pgl_GLEAN_10035869
Pgl_GLEAN_10006975						Pgl_GLEAN_10009407					Pgl_GLEAN_10035929
Pgl_GLEAN_10006980						Pgl_GLEAN_10009409					Pgl_GLEAN_10035937
Pgl_GLEAN_10006992						Pgl_GLEAN_10009412					Pgl_GLEAN_10036004
Pgl_GLEAN_10007031						Pgl_GLEAN_10009427					Pgl_GLEAN_10036013
Pgl_GLEAN_10007044						Pgl_GLEAN_10009430					Pgl_GLEAN_10036022
Pgl_GLEAN_10007048						Pgl_GLEAN_10009444					Pgl_GLEAN_10036039
Pgl_GLEAN_10007077						Pgl_GLEAN_10009463					Pgl_GLEAN_10036116
Pgl_GLEAN_10007089						Pgl_GLEAN_10009469					Pgl_GLEAN_10036240
Pgl_GLEAN_10007134						Pgl_GLEAN_10009470					Pgl_GLEAN_10036249
Pgl_GLEAN_10007135						Pgl_GLEAN_10009471					Pgl_GLEAN_10036314
Pgl_GLEAN_10007138						Pgl_GLEAN_10009474					Pgl_GLEAN_10036387
Pgl_GLEAN_10007149						Pgl_GLEAN_10009480					Pgl_GLEAN_10036484
Pgl_GLEAN_10007163						Pgl_GLEAN_10009483					Pgl_GLEAN_10036489
Pgl_GLEAN_10007170						Pgl_GLEAN_10009508					Pgl_GLEAN_10036513
Pgl_GLEAN_10007189						Pgl_GLEAN_10009509					Pgl_GLEAN_10036542
Pgl_GLEAN_10007197						Pgl_GLEAN_10009565					Pgl_GLEAN_10036563
Pgl_GLEAN_10007209						Pgl_GLEAN_10009588					Pgl_GLEAN_10036585
Pgl_GLEAN_10007210						Pgl_GLEAN_10009600					Pgl_GLEAN_10036607
Pgl_GLEAN_10007220						Pgl_GLEAN_10009602					Pgl_GLEAN_10036638
Pgl_GLEAN_10007221						Pgl_GLEAN_10009609					Pgl_GLEAN_10036644
Pgl_GLEAN_10007231						Pgl_GLEAN_10009648					Pgl_GLEAN_10036645
Pgl_GLEAN_10007236						Pgl_GLEAN_10009652					Pgl_GLEAN_10036696
Pgl_GLEAN_10007263						Pgl_GLEAN_10009661					Pgl_GLEAN_10036767
Pgl_GLEAN_10007271						Pgl_GLEAN_10009665					Pgl_GLEAN_10036780
Pgl_GLEAN_10007282						Pgl_GLEAN_10009669					Pgl_GLEAN_10036797
Pgl_GLEAN_10007292						Pgl_GLEAN_10009672					Pgl_GLEAN_10036941
Pgl_GLEAN_10007316						Pgl_GLEAN_10009677					Pgl_GLEAN_10037062
Pgl_GLEAN_10007321						Pgl_GLEAN_10009683					Pgl_GLEAN_10037124
Pgl_GLEAN_10007351						Pgl_GLEAN_10009684					Pgl_GLEAN_10037215
Pgl_GLEAN_10007352						Pgl_GLEAN_10009685					Pgl_GLEAN_10037301
Pgl_GLEAN_10007369						Pgl_GLEAN_10009688					Pgl_GLEAN_10037337
Pgl_GLEAN_10007379						Pgl_GLEAN_10009690					Pgl_GLEAN_10037339
Pgl_GLEAN_10007395						Pgl_GLEAN_10009693					Pgl_GLEAN_10037349
Pgl_GLEAN_10007396						Pgl_GLEAN_10009725					Pgl_GLEAN_10037441
Pgl_GLEAN_10007417						Pgl_GLEAN_10009729					Pgl_GLEAN_10037465
Pgl_GLEAN_10007422						Pgl_GLEAN_10009736					Pgl_GLEAN_10037537
Pgl_GLEAN_10007423						Pgl_GLEAN_10009737					Pgl_GLEAN_10037629
Pgl_GLEAN_10007429						Pgl_GLEAN_10009759					Pgl_GLEAN_10037720
Pgl_GLEAN_10007433						Pgl_GLEAN_10009776					Pgl_GLEAN_10037746
Pgl_GLEAN_10007446						Pgl_GLEAN_10009798					Pgl_GLEAN_10037830
Pgl_GLEAN_10007451						Pgl_GLEAN_10009799					Pgl_GLEAN_10037851
Pgl_GLEAN_10007498						Pgl_GLEAN_10009818					Pgl_GLEAN_10037974
Pgl_GLEAN_10007517						Pgl_GLEAN_10009825					Pgl_GLEAN_10038097
Pgl_GLEAN_10007537						Pgl_GLEAN_10009836					Pgl_GLEAN_10038215
Pgl_GLEAN_10007552						Pgl_GLEAN_10009838					Pgl_GLEAN_10038386
Pgl_GLEAN_10007581						Pgl_GLEAN_10009847					Pgl_GLEAN_10038401
Pgl_GLEAN_10007587						Pgl_GLEAN_10009854					Pgl_GLEAN_10038575
Pgl_GLEAN_10007590						Pgl_GLEAN_10009856					Pgl_GLEAN_10038583
Pgl_GLEAN_10007591						Pgl_GLEAN_10009863
Pgl_GLEAN_10007599						Pgl_GLEAN_10009873
Pgl_GLEAN_10007612						Pgl_GLEAN_10009885
Pgl_GLEAN_10007622						Pgl_GLEAN_10009886
Pgl_GLEAN_10007627						Pgl_GLEAN_10009916
Pgl_GLEAN_10007628						Pgl_GLEAN_10009949
Pgl_GLEAN_10007633						Pgl_GLEAN_10009992
Pgl_GLEAN_10007635						Pgl_GLEAN_10009995
Pgl_GLEAN_10007642						Pgl_GLEAN_10009996
Pgl_GLEAN_10007643						Pgl_GLEAN_10010008
Pgl_GLEAN_10007644						Pgl_GLEAN_10010042
Pgl_GLEAN_10007656						Pgl_GLEAN_10010047
Pgl_GLEAN_10007664						Pgl_GLEAN_10010055
Pgl_GLEAN_10007666						Pgl_GLEAN_10010057
Pgl_GLEAN_10007690						Pgl_GLEAN_10010060
Pgl_GLEAN_10007695						Pgl_GLEAN_10010072
Pgl_GLEAN_10007701						Pgl_GLEAN_10010073
Pgl_GLEAN_10007715						Pgl_GLEAN_10010075
Pgl_GLEAN_10007728						Pgl_GLEAN_10010078
Pgl_GLEAN_10007729						Pgl_GLEAN_10010081
Pgl_GLEAN_10007755						Pgl_GLEAN_10010101
Pgl_GLEAN_10007777						Pgl_GLEAN_10010110
Pgl_GLEAN_10007778						Pgl_GLEAN_10010115
Pgl_GLEAN_10007780						Pgl_GLEAN_10010118
Pgl_GLEAN_10007795						Pgl_GLEAN_10010122
Pgl_GLEAN_10007796						Pgl_GLEAN_10010129
Pgl_GLEAN_10007797						Pgl_GLEAN_10010131
Pgl_GLEAN_10007799						Pgl_GLEAN_10010136
Pgl_GLEAN_10007809						Pgl_GLEAN_10010158
Pgl_GLEAN_10007811						Pgl_GLEAN_10010167
Pgl_GLEAN_10007812						Pgl_GLEAN_10010180
Pgl_GLEAN_10007833						Pgl_GLEAN_10010197
Pgl_GLEAN_10007834						Pgl_GLEAN_10010211
Pgl_GLEAN_10007840						Pgl_GLEAN_10010222
Pgl_GLEAN_10007854						Pgl_GLEAN_10010225
Pgl_GLEAN_10007855						Pgl_GLEAN_10010226
Pgl_GLEAN_10007870						Pgl_GLEAN_10010229
Pgl_GLEAN_10007901						Pgl_GLEAN_10010234
Pgl_GLEAN_10007994						Pgl_GLEAN_10010235
Pgl_GLEAN_10008006						Pgl_GLEAN_10010271
Pgl_GLEAN_10008054						Pgl_GLEAN_10010295
Pgl_GLEAN_10008055						Pgl_GLEAN_10010325
Pgl_GLEAN_10008075						Pgl_GLEAN_10010343
Pgl_GLEAN_10008088						Pgl_GLEAN_10010344
Pgl_GLEAN_10008090						Pgl_GLEAN_10010398
Pgl_GLEAN_10008092						Pgl_GLEAN_10010419
Pgl_GLEAN_10008116						Pgl_GLEAN_10010435
Pgl_GLEAN_10008130						Pgl_GLEAN_10010493
Pgl_GLEAN_10008139						Pgl_GLEAN_10010495
Pgl_GLEAN_10008152						Pgl_GLEAN_10010508
Pgl_GLEAN_10008157						Pgl_GLEAN_10010533
Pgl_GLEAN_10008172						Pgl_GLEAN_10010539
Pgl_GLEAN_10008220						Pgl_GLEAN_10010552
Pgl_GLEAN_10008241						Pgl_GLEAN_10010559
Pgl_GLEAN_10008270						Pgl_GLEAN_10010565
Pgl_GLEAN_10008274						Pgl_GLEAN_10010568
Pgl_GLEAN_10008337						Pgl_GLEAN_10010575
Pgl_GLEAN_10008350						Pgl_GLEAN_10010595
Pgl_GLEAN_10008362						Pgl_GLEAN_10010597
Pgl_GLEAN_10008386						Pgl_GLEAN_10010598
Pgl_GLEAN_10008406						Pgl_GLEAN_10010600
Pgl_GLEAN_10008409						Pgl_GLEAN_10010601
Pgl_GLEAN_10008412						Pgl_GLEAN_10010605
Pgl_GLEAN_10008418						Pgl_GLEAN_10010607
Pgl_GLEAN_10008419						Pgl_GLEAN_10010613
Pgl_GLEAN_10008421						Pgl_GLEAN_10010619
Pgl_GLEAN_10008425						Pgl_GLEAN_10010640
Pgl_GLEAN_10008443						Pgl_GLEAN_10010644
Pgl_GLEAN_10008448						Pgl_GLEAN_10010657
Pgl_GLEAN_10008455						Pgl_GLEAN_10010666
Pgl_GLEAN_10008457						Pgl_GLEAN_10010667
Pgl_GLEAN_10008459						Pgl_GLEAN_10010675
Pgl_GLEAN_10008472						Pgl_GLEAN_10010691
Pgl_GLEAN_10008477						Pgl_GLEAN_10010733
Pgl_GLEAN_10008478						Pgl_GLEAN_10010735
Pgl_GLEAN_10008535						Pgl_GLEAN_10010739
Pgl_GLEAN_10008537						Pgl_GLEAN_10010741
Pgl_GLEAN_10008552						Pgl_GLEAN_10010742
Pgl_GLEAN_10008564						Pgl_GLEAN_10010761
Pgl_GLEAN_10008567						Pgl_GLEAN_10010784
Pgl_GLEAN_10008576						Pgl_GLEAN_10010787
Pgl_GLEAN_10008580						Pgl_GLEAN_10010788
Pgl_GLEAN_10008621						Pgl_GLEAN_10010799
Pgl_GLEAN_10008651						Pgl_GLEAN_10010810
Pgl_GLEAN_10008654						Pgl_GLEAN_10010839
Pgl_GLEAN_10008658						Pgl_GLEAN_10010849
Pgl_GLEAN_10008661						Pgl_GLEAN_10010865
Pgl_GLEAN_10008678						Pgl_GLEAN_10010873
Pgl_GLEAN_10008689						Pgl_GLEAN_10010874
Pgl_GLEAN_10008696						Pgl_GLEAN_10010879
Pgl_GLEAN_10008724						Pgl_GLEAN_10010883
Pgl_GLEAN_10008732						Pgl_GLEAN_10010886
Pgl_GLEAN_10008737						Pgl_GLEAN_10010893
Pgl_GLEAN_10008748						Pgl_GLEAN_10010900
Pgl_GLEAN_10008751						Pgl_GLEAN_10010916
Pgl_GLEAN_10008770						Pgl_GLEAN_10010931
Pgl_GLEAN_10008819						Pgl_GLEAN_10010934
Pgl_GLEAN_10008835						Pgl_GLEAN_10010941
Pgl_GLEAN_10008842						Pgl_GLEAN_10010943
Pgl_GLEAN_10008871						Pgl_GLEAN_10010946
Pgl_GLEAN_10008877						Pgl_GLEAN_10010947
Pgl_GLEAN_10008894						Pgl_GLEAN_10010948
Pgl_GLEAN_10008906						Pgl_GLEAN_10010949
Pgl_GLEAN_10008914						Pgl_GLEAN_10010952
Pgl_GLEAN_10008925						Pgl_GLEAN_10010960
Pgl_GLEAN_10008939						Pgl_GLEAN_10010971
Pgl_GLEAN_10008957						Pgl_GLEAN_10010984
Pgl_GLEAN_10008961						Pgl_GLEAN_10010992
Pgl_GLEAN_10008962						Pgl_GLEAN_10011003
Pgl_GLEAN_10008967						Pgl_GLEAN_10011010
Pgl_GLEAN_10009022						Pgl_GLEAN_10011017
Pgl_GLEAN_10009031						Pgl_GLEAN_10011018
Pgl_GLEAN_10009057						Pgl_GLEAN_10011027
Pgl_GLEAN_10009062						Pgl_GLEAN_10011030
Pgl_GLEAN_10009067						Pgl_GLEAN_10011037
Pgl_GLEAN_10009078						Pgl_GLEAN_10011043
Pgl_GLEAN_10009079						Pgl_GLEAN_10011045
Pgl_GLEAN_10009095						Pgl_GLEAN_10011055
Pgl_GLEAN_10009101						Pgl_GLEAN_10011056
Pgl_GLEAN_10009176						Pgl_GLEAN_10011059
Pgl_GLEAN_10009186						Pgl_GLEAN_10011095
Pgl_GLEAN_10009228						Pgl_GLEAN_10011097
Pgl_GLEAN_10009255						Pgl_GLEAN_10011098
Pgl_GLEAN_10009263						Pgl_GLEAN_10011100
Pgl_GLEAN_10009300						Pgl_GLEAN_10011116
Pgl_GLEAN_10009318						Pgl_GLEAN_10011135
Pgl_GLEAN_10009337						Pgl_GLEAN_10011147
Pgl_GLEAN_10009366						Pgl_GLEAN_10011151
Pgl_GLEAN_10009419						Pgl_GLEAN_10011157
Pgl_GLEAN_10009425						Pgl_GLEAN_10011166
Pgl_GLEAN_10009475						Pgl_GLEAN_10011200
Pgl_GLEAN_10009476						Pgl_GLEAN_10011201
Pgl_GLEAN_10009518						Pgl_GLEAN_10011206
Pgl_GLEAN_10009522						Pgl_GLEAN_10011207
Pgl_GLEAN_10009532						Pgl_GLEAN_10011229
Pgl_GLEAN_10009569						Pgl_GLEAN_10011243
Pgl_GLEAN_10009584						Pgl_GLEAN_10011244
Pgl_GLEAN_10009592						Pgl_GLEAN_10011269
Pgl_GLEAN_10009596						Pgl_GLEAN_10011272
Pgl_GLEAN_10009603						Pgl_GLEAN_10011278
Pgl_GLEAN_10009621						Pgl_GLEAN_10011291
Pgl_GLEAN_10009637						Pgl_GLEAN_10011304
Pgl_GLEAN_10009644						Pgl_GLEAN_10011305
Pgl_GLEAN_10009670						Pgl_GLEAN_10011306
Pgl_GLEAN_10009676						Pgl_GLEAN_10011326
Pgl_GLEAN_10009679						Pgl_GLEAN_10011329
Pgl_GLEAN_10009680						Pgl_GLEAN_10011341
Pgl_GLEAN_10009682						Pgl_GLEAN_10011347
Pgl_GLEAN_10009686						Pgl_GLEAN_10011353
Pgl_GLEAN_10009695						Pgl_GLEAN_10011361
Pgl_GLEAN_10009698						Pgl_GLEAN_10011385
Pgl_GLEAN_10009723						Pgl_GLEAN_10011400
Pgl_GLEAN_10009724						Pgl_GLEAN_10011418
Pgl_GLEAN_10009731						Pgl_GLEAN_10011421
Pgl_GLEAN_10009735						Pgl_GLEAN_10011442
Pgl_GLEAN_10009742						Pgl_GLEAN_10011459
Pgl_GLEAN_10009746						Pgl_GLEAN_10011464
Pgl_GLEAN_10009748						Pgl_GLEAN_10011474
Pgl_GLEAN_10009763						Pgl_GLEAN_10011477
Pgl_GLEAN_10009770						Pgl_GLEAN_10011505
Pgl_GLEAN_10009790						Pgl_GLEAN_10011506
Pgl_GLEAN_10009800						Pgl_GLEAN_10011508
Pgl_GLEAN_10009808						Pgl_GLEAN_10011532
Pgl_GLEAN_10009816						Pgl_GLEAN_10011550
Pgl_GLEAN_10009826						Pgl_GLEAN_10011565
Pgl_GLEAN_10009859						Pgl_GLEAN_10011566
Pgl_GLEAN_10009862						Pgl_GLEAN_10011590
Pgl_GLEAN_10009880						Pgl_GLEAN_10011601
Pgl_GLEAN_10009891						Pgl_GLEAN_10011669
Pgl_GLEAN_10009917						Pgl_GLEAN_10011673
Pgl_GLEAN_10009930						Pgl_GLEAN_10011683
Pgl_GLEAN_10009931						Pgl_GLEAN_10011713
Pgl_GLEAN_10009938						Pgl_GLEAN_10011718
Pgl_GLEAN_10009953						Pgl_GLEAN_10011779
Pgl_GLEAN_10009964						Pgl_GLEAN_10011783
Pgl_GLEAN_10009969						Pgl_GLEAN_10011792
Pgl_GLEAN_10010001						Pgl_GLEAN_10011805
Pgl_GLEAN_10010005						Pgl_GLEAN_10011807
Pgl_GLEAN_10010012						Pgl_GLEAN_10011866
Pgl_GLEAN_10010043						Pgl_GLEAN_10011893
Pgl_GLEAN_10010046						Pgl_GLEAN_10011899
Pgl_GLEAN_10010051						Pgl_GLEAN_10011930
Pgl_GLEAN_10010052						Pgl_GLEAN_10011931
Pgl_GLEAN_10010067						Pgl_GLEAN_10011933
Pgl_GLEAN_10010070						Pgl_GLEAN_10012028
Pgl_GLEAN_10010086						Pgl_GLEAN_10012035
Pgl_GLEAN_10010099						Pgl_GLEAN_10012044
Pgl_GLEAN_10010108						Pgl_GLEAN_10012075
Pgl_GLEAN_10010114						Pgl_GLEAN_10012092
Pgl_GLEAN_10010135						Pgl_GLEAN_10012095
Pgl_GLEAN_10010138						Pgl_GLEAN_10012148
Pgl_GLEAN_10010140						Pgl_GLEAN_10012160
Pgl_GLEAN_10010144						Pgl_GLEAN_10012163
Pgl_GLEAN_10010146						Pgl_GLEAN_10012167
Pgl_GLEAN_10010160						Pgl_GLEAN_10012189
Pgl_GLEAN_10010166						Pgl_GLEAN_10012193
Pgl_GLEAN_10010176						Pgl_GLEAN_10012236
Pgl_GLEAN_10010178						Pgl_GLEAN_10012254
Pgl_GLEAN_10010185						Pgl_GLEAN_10012255
Pgl_GLEAN_10010201						Pgl_GLEAN_10012276
Pgl_GLEAN_10010209						Pgl_GLEAN_10012281
Pgl_GLEAN_10010231						Pgl_GLEAN_10012316
Pgl_GLEAN_10010241						Pgl_GLEAN_10012325
Pgl_GLEAN_10010288						Pgl_GLEAN_10012329
Pgl_GLEAN_10010289						Pgl_GLEAN_10012330
Pgl_GLEAN_10010305						Pgl_GLEAN_10012407
Pgl_GLEAN_10010329						Pgl_GLEAN_10012416
Pgl_GLEAN_10010370						Pgl_GLEAN_10012443
Pgl_GLEAN_10010371						Pgl_GLEAN_10012451
Pgl_GLEAN_10010375						Pgl_GLEAN_10012455
Pgl_GLEAN_10010383						Pgl_GLEAN_10012456
Pgl_GLEAN_10010413						Pgl_GLEAN_10012466
Pgl_GLEAN_10010434						Pgl_GLEAN_10012484
Pgl_GLEAN_10010438						Pgl_GLEAN_10012508
Pgl_GLEAN_10010453						Pgl_GLEAN_10012535
Pgl_GLEAN_10010461						Pgl_GLEAN_10012567
Pgl_GLEAN_10010465						Pgl_GLEAN_10012580
Pgl_GLEAN_10010469						Pgl_GLEAN_10012598
Pgl_GLEAN_10010477						Pgl_GLEAN_10012604
Pgl_GLEAN_10010490						Pgl_GLEAN_10012619
Pgl_GLEAN_10010497						Pgl_GLEAN_10012699
Pgl_GLEAN_10010498						Pgl_GLEAN_10012710
Pgl_GLEAN_10010509						Pgl_GLEAN_10012724
Pgl_GLEAN_10010510						Pgl_GLEAN_10012730
Pgl_GLEAN_10010511						Pgl_GLEAN_10012732
Pgl_GLEAN_10010514						Pgl_GLEAN_10012774
Pgl_GLEAN_10010523						Pgl_GLEAN_10012798
Pgl_GLEAN_10010541						Pgl_GLEAN_10012799
Pgl_GLEAN_10010561						Pgl_GLEAN_10012837
Pgl_GLEAN_10010567						Pgl_GLEAN_10012870
Pgl_GLEAN_10010584						Pgl_GLEAN_10012873
Pgl_GLEAN_10010587						Pgl_GLEAN_10012888
Pgl_GLEAN_10010590						Pgl_GLEAN_10012902
Pgl_GLEAN_10010653						Pgl_GLEAN_10012916
Pgl_GLEAN_10010659						Pgl_GLEAN_10012933
Pgl_GLEAN_10010663						Pgl_GLEAN_10012956
Pgl_GLEAN_10010665						Pgl_GLEAN_10012961
Pgl_GLEAN_10010676						Pgl_GLEAN_10012963
Pgl_GLEAN_10010677						Pgl_GLEAN_10012999
Pgl_GLEAN_10010692						Pgl_GLEAN_10013008
Pgl_GLEAN_10010693						Pgl_GLEAN_10013013
Pgl_GLEAN_10010696						Pgl_GLEAN_10013019
Pgl_GLEAN_10010697						Pgl_GLEAN_10013039
Pgl_GLEAN_10010698						Pgl_GLEAN_10013067
Pgl_GLEAN_10010709						Pgl_GLEAN_10013071
Pgl_GLEAN_10010710						Pgl_GLEAN_10013076
Pgl_GLEAN_10010711						Pgl_GLEAN_10013085
Pgl_GLEAN_10010716						Pgl_GLEAN_10013118
Pgl_GLEAN_10010717						Pgl_GLEAN_10013126
Pgl_GLEAN_10010721						Pgl_GLEAN_10013129
Pgl_GLEAN_10010734						Pgl_GLEAN_10013159
Pgl_GLEAN_10010740						Pgl_GLEAN_10013237
Pgl_GLEAN_10010747						Pgl_GLEAN_10013249
Pgl_GLEAN_10010748						Pgl_GLEAN_10013273
Pgl_GLEAN_10010753						Pgl_GLEAN_10013300
Pgl_GLEAN_10010758						Pgl_GLEAN_10013343
Pgl_GLEAN_10010772						Pgl_GLEAN_10013344
Pgl_GLEAN_10010773						Pgl_GLEAN_10013357
Pgl_GLEAN_10010775						Pgl_GLEAN_10013365
Pgl_GLEAN_10010776						Pgl_GLEAN_10013384
Pgl_GLEAN_10010793						Pgl_GLEAN_10013404
Pgl_GLEAN_10010797						Pgl_GLEAN_10013439
Pgl_GLEAN_10010800						Pgl_GLEAN_10013440
Pgl_GLEAN_10010801						Pgl_GLEAN_10013441
Pgl_GLEAN_10010802						Pgl_GLEAN_10013443
Pgl_GLEAN_10010811						Pgl_GLEAN_10013452
Pgl_GLEAN_10010816						Pgl_GLEAN_10013459
Pgl_GLEAN_10010818						Pgl_GLEAN_10013500
Pgl_GLEAN_10010823						Pgl_GLEAN_10013502
Pgl_GLEAN_10010824						Pgl_GLEAN_10013542
Pgl_GLEAN_10010825						Pgl_GLEAN_10013543
Pgl_GLEAN_10010826						Pgl_GLEAN_10013546
Pgl_GLEAN_10010828						Pgl_GLEAN_10013567
Pgl_GLEAN_10010829						Pgl_GLEAN_10013600
Pgl_GLEAN_10010831						Pgl_GLEAN_10013602
Pgl_GLEAN_10010834						Pgl_GLEAN_10013653
Pgl_GLEAN_10010835						Pgl_GLEAN_10013668
Pgl_GLEAN_10010837						Pgl_GLEAN_10013679
Pgl_GLEAN_10010838						Pgl_GLEAN_10013680
Pgl_GLEAN_10010841						Pgl_GLEAN_10013683
Pgl_GLEAN_10010844						Pgl_GLEAN_10013690
Pgl_GLEAN_10010845						Pgl_GLEAN_10013706
Pgl_GLEAN_10010847						Pgl_GLEAN_10013707
Pgl_GLEAN_10010850						Pgl_GLEAN_10013708
Pgl_GLEAN_10010852						Pgl_GLEAN_10013714
Pgl_GLEAN_10010853						Pgl_GLEAN_10013715
Pgl_GLEAN_10010854						Pgl_GLEAN_10013720
Pgl_GLEAN_10010855						Pgl_GLEAN_10013731
Pgl_GLEAN_10010860						Pgl_GLEAN_10013734
Pgl_GLEAN_10010861						Pgl_GLEAN_10013744
Pgl_GLEAN_10010862						Pgl_GLEAN_10013751
Pgl_GLEAN_10010864						Pgl_GLEAN_10013803
Pgl_GLEAN_10010866						Pgl_GLEAN_10013804
Pgl_GLEAN_10010867						Pgl_GLEAN_10013810
Pgl_GLEAN_10010868						Pgl_GLEAN_10013818
Pgl_GLEAN_10010869						Pgl_GLEAN_10013824
Pgl_GLEAN_10010870						Pgl_GLEAN_10013829
Pgl_GLEAN_10010871						Pgl_GLEAN_10013835
Pgl_GLEAN_10010872						Pgl_GLEAN_10013850
Pgl_GLEAN_10010881						Pgl_GLEAN_10013854
Pgl_GLEAN_10010897						Pgl_GLEAN_10013866
Pgl_GLEAN_10010901						Pgl_GLEAN_10013868
Pgl_GLEAN_10010906						Pgl_GLEAN_10013873
Pgl_GLEAN_10010907						Pgl_GLEAN_10013894
Pgl_GLEAN_10010908						Pgl_GLEAN_10013898
Pgl_GLEAN_10010909						Pgl_GLEAN_10013919
Pgl_GLEAN_10010918						Pgl_GLEAN_10013927
Pgl_GLEAN_10010919						Pgl_GLEAN_10013930
Pgl_GLEAN_10010923						Pgl_GLEAN_10013945
Pgl_GLEAN_10010924						Pgl_GLEAN_10013977
Pgl_GLEAN_10010925						Pgl_GLEAN_10013983
Pgl_GLEAN_10010926						Pgl_GLEAN_10014024
Pgl_GLEAN_10010928						Pgl_GLEAN_10014027
Pgl_GLEAN_10010929						Pgl_GLEAN_10014032
Pgl_GLEAN_10010930						Pgl_GLEAN_10014063
Pgl_GLEAN_10010933						Pgl_GLEAN_10014106
Pgl_GLEAN_10010953						Pgl_GLEAN_10014108
Pgl_GLEAN_10010979						Pgl_GLEAN_10014110
Pgl_GLEAN_10011007						Pgl_GLEAN_10014162
Pgl_GLEAN_10011033						Pgl_GLEAN_10014192
Pgl_GLEAN_10011035						Pgl_GLEAN_10014195
Pgl_GLEAN_10011038						Pgl_GLEAN_10014196
Pgl_GLEAN_10011049						Pgl_GLEAN_10014203
Pgl_GLEAN_10011061						Pgl_GLEAN_10014207
Pgl_GLEAN_10011062						Pgl_GLEAN_10014213
Pgl_GLEAN_10011075						Pgl_GLEAN_10014214
Pgl_GLEAN_10011088						Pgl_GLEAN_10014227
Pgl_GLEAN_10011094						Pgl_GLEAN_10014289
Pgl_GLEAN_10011117						Pgl_GLEAN_10014313
Pgl_GLEAN_10011132						Pgl_GLEAN_10014321
Pgl_GLEAN_10011158						Pgl_GLEAN_10014322
Pgl_GLEAN_10011159						Pgl_GLEAN_10014357
Pgl_GLEAN_10011165						Pgl_GLEAN_10014360
Pgl_GLEAN_10011171						Pgl_GLEAN_10014368
Pgl_GLEAN_10011183						Pgl_GLEAN_10014388
Pgl_GLEAN_10011184						Pgl_GLEAN_10014396
Pgl_GLEAN_10011222						Pgl_GLEAN_10014400
Pgl_GLEAN_10011232						Pgl_GLEAN_10014448
Pgl_GLEAN_10011240						Pgl_GLEAN_10014469
Pgl_GLEAN_10011241						Pgl_GLEAN_10014476
Pgl_GLEAN_10011248						Pgl_GLEAN_10014507
Pgl_GLEAN_10011252						Pgl_GLEAN_10014515
Pgl_GLEAN_10011254						Pgl_GLEAN_10014517
Pgl_GLEAN_10011260						Pgl_GLEAN_10014522
Pgl_GLEAN_10011262						Pgl_GLEAN_10014530
Pgl_GLEAN_10011265						Pgl_GLEAN_10014546
Pgl_GLEAN_10011270						Pgl_GLEAN_10014549
Pgl_GLEAN_10011275						Pgl_GLEAN_10014602
Pgl_GLEAN_10011280						Pgl_GLEAN_10014632
Pgl_GLEAN_10011321						Pgl_GLEAN_10014635
Pgl_GLEAN_10011331						Pgl_GLEAN_10014636
Pgl_GLEAN_10011336						Pgl_GLEAN_10014640
Pgl_GLEAN_10011355						Pgl_GLEAN_10014652
Pgl_GLEAN_10011356						Pgl_GLEAN_10014659
Pgl_GLEAN_10011366						Pgl_GLEAN_10014696
Pgl_GLEAN_10011372						Pgl_GLEAN_10014744
Pgl_GLEAN_10011386						Pgl_GLEAN_10014747
Pgl_GLEAN_10011389						Pgl_GLEAN_10014785
Pgl_GLEAN_10011392						Pgl_GLEAN_10014807
Pgl_GLEAN_10011419						Pgl_GLEAN_10014819
Pgl_GLEAN_10011435						Pgl_GLEAN_10014830
Pgl_GLEAN_10011440						Pgl_GLEAN_10014863
Pgl_GLEAN_10011449						Pgl_GLEAN_10014871
Pgl_GLEAN_10011469						Pgl_GLEAN_10014900
Pgl_GLEAN_10011480						Pgl_GLEAN_10014905
Pgl_GLEAN_10011481						Pgl_GLEAN_10014912
Pgl_GLEAN_10011484						Pgl_GLEAN_10014948
Pgl_GLEAN_10011502						Pgl_GLEAN_10014974
Pgl_GLEAN_10011511						Pgl_GLEAN_10014977
Pgl_GLEAN_10011537						Pgl_GLEAN_10015002
Pgl_GLEAN_10011540						Pgl_GLEAN_10015008
Pgl_GLEAN_10011545						Pgl_GLEAN_10015020
Pgl_GLEAN_10011552						Pgl_GLEAN_10015026
Pgl_GLEAN_10011554						Pgl_GLEAN_10015035
Pgl_GLEAN_10011581						Pgl_GLEAN_10015057
Pgl_GLEAN_10011587						Pgl_GLEAN_10015092
Pgl_GLEAN_10011626						Pgl_GLEAN_10015101
Pgl_GLEAN_10011664						Pgl_GLEAN_10015103
Pgl_GLEAN_10011678						Pgl_GLEAN_10015113
Pgl_GLEAN_10011679						Pgl_GLEAN_10015163
Pgl_GLEAN_10011692						Pgl_GLEAN_10015171
Pgl_GLEAN_10011711						Pgl_GLEAN_10015172
Pgl_GLEAN_10011735						Pgl_GLEAN_10015173
Pgl_GLEAN_10011739						Pgl_GLEAN_10015175
Pgl_GLEAN_10011744						Pgl_GLEAN_10015194
Pgl_GLEAN_10011753						Pgl_GLEAN_10015204
Pgl_GLEAN_10011761						Pgl_GLEAN_10015213
Pgl_GLEAN_10011762						Pgl_GLEAN_10015216
Pgl_GLEAN_10011763						Pgl_GLEAN_10015239
Pgl_GLEAN_10011773						Pgl_GLEAN_10015259
Pgl_GLEAN_10011798						Pgl_GLEAN_10015263
Pgl_GLEAN_10011804						Pgl_GLEAN_10015264
Pgl_GLEAN_10011819						Pgl_GLEAN_10015278
Pgl_GLEAN_10011829						Pgl_GLEAN_10015296
Pgl_GLEAN_10011842						Pgl_GLEAN_10015327
Pgl_GLEAN_10011894						Pgl_GLEAN_10015362
Pgl_GLEAN_10011908						Pgl_GLEAN_10015366
Pgl_GLEAN_10011910						Pgl_GLEAN_10015389
Pgl_GLEAN_10011914						Pgl_GLEAN_10015439
Pgl_GLEAN_10011917						Pgl_GLEAN_10015447
Pgl_GLEAN_10011919						Pgl_GLEAN_10015450
Pgl_GLEAN_10011920						Pgl_GLEAN_10015455
Pgl_GLEAN_10011922						Pgl_GLEAN_10015456
Pgl_GLEAN_10011977						Pgl_GLEAN_10015508
Pgl_GLEAN_10012009						Pgl_GLEAN_10015523
Pgl_GLEAN_10012016						Pgl_GLEAN_10015544
Pgl_GLEAN_10012027						Pgl_GLEAN_10015570
Pgl_GLEAN_10012040						Pgl_GLEAN_10015598
Pgl_GLEAN_10012094						Pgl_GLEAN_10015627
Pgl_GLEAN_10012107						Pgl_GLEAN_10015631
Pgl_GLEAN_10012134						Pgl_GLEAN_10015644
Pgl_GLEAN_10012136						Pgl_GLEAN_10015646
Pgl_GLEAN_10012185						Pgl_GLEAN_10015647
Pgl_GLEAN_10012201						Pgl_GLEAN_10015685
Pgl_GLEAN_10012216						Pgl_GLEAN_10015689
Pgl_GLEAN_10012222						Pgl_GLEAN_10015690
Pgl_GLEAN_10012239						Pgl_GLEAN_10015697
Pgl_GLEAN_10012268						Pgl_GLEAN_10015703
Pgl_GLEAN_10012277						Pgl_GLEAN_10015781
Pgl_GLEAN_10012286						Pgl_GLEAN_10015784
Pgl_GLEAN_10012352						Pgl_GLEAN_10015785
Pgl_GLEAN_10012399						Pgl_GLEAN_10015790
Pgl_GLEAN_10012400						Pgl_GLEAN_10015794
Pgl_GLEAN_10012418						Pgl_GLEAN_10015796
Pgl_GLEAN_10012461						Pgl_GLEAN_10015802
Pgl_GLEAN_10012463						Pgl_GLEAN_10015811
Pgl_GLEAN_10012475						Pgl_GLEAN_10015853
Pgl_GLEAN_10012481						Pgl_GLEAN_10015871
Pgl_GLEAN_10012485						Pgl_GLEAN_10015899
Pgl_GLEAN_10012490						Pgl_GLEAN_10015902
Pgl_GLEAN_10012505						Pgl_GLEAN_10015910
Pgl_GLEAN_10012511						Pgl_GLEAN_10015942
Pgl_GLEAN_10012538						Pgl_GLEAN_10015947
Pgl_GLEAN_10012551						Pgl_GLEAN_10015959
Pgl_GLEAN_10012552						Pgl_GLEAN_10015972
Pgl_GLEAN_10012561						Pgl_GLEAN_10016022
Pgl_GLEAN_10012581						Pgl_GLEAN_10016027
Pgl_GLEAN_10012590						Pgl_GLEAN_10016032
Pgl_GLEAN_10012594						Pgl_GLEAN_10016055
Pgl_GLEAN_10012606						Pgl_GLEAN_10016060
Pgl_GLEAN_10012613						Pgl_GLEAN_10016068
Pgl_GLEAN_10012625						Pgl_GLEAN_10016071
Pgl_GLEAN_10012643						Pgl_GLEAN_10016075
Pgl_GLEAN_10012644						Pgl_GLEAN_10016089
Pgl_GLEAN_10012651						Pgl_GLEAN_10016090
Pgl_GLEAN_10012694						Pgl_GLEAN_10016099
Pgl_GLEAN_10012695						Pgl_GLEAN_10016104
Pgl_GLEAN_10012715						Pgl_GLEAN_10016114
Pgl_GLEAN_10012717						Pgl_GLEAN_10016115
Pgl_GLEAN_10012725						Pgl_GLEAN_10016129
Pgl_GLEAN_10012741						Pgl_GLEAN_10016132
Pgl_GLEAN_10012757						Pgl_GLEAN_10016138
Pgl_GLEAN_10012762						Pgl_GLEAN_10016139
Pgl_GLEAN_10012766						Pgl_GLEAN_10016180
Pgl_GLEAN_10012772						Pgl_GLEAN_10016182
Pgl_GLEAN_10012779						Pgl_GLEAN_10016226
Pgl_GLEAN_10012781						Pgl_GLEAN_10016227
Pgl_GLEAN_10012824						Pgl_GLEAN_10016233
Pgl_GLEAN_10012827						Pgl_GLEAN_10016240
Pgl_GLEAN_10012856						Pgl_GLEAN_10016259
Pgl_GLEAN_10012866						Pgl_GLEAN_10016276
Pgl_GLEAN_10012869						Pgl_GLEAN_10016299
Pgl_GLEAN_10012880						Pgl_GLEAN_10016300
Pgl_GLEAN_10012881						Pgl_GLEAN_10016303
Pgl_GLEAN_10012883						Pgl_GLEAN_10016310
Pgl_GLEAN_10012884						Pgl_GLEAN_10016321
Pgl_GLEAN_10012886						Pgl_GLEAN_10016340
Pgl_GLEAN_10012906						Pgl_GLEAN_10016343
Pgl_GLEAN_10012924						Pgl_GLEAN_10016362
Pgl_GLEAN_10012926						Pgl_GLEAN_10016371
Pgl_GLEAN_10012934						Pgl_GLEAN_10016399
Pgl_GLEAN_10012941						Pgl_GLEAN_10016495
Pgl_GLEAN_10012959						Pgl_GLEAN_10016510
Pgl_GLEAN_10012997						Pgl_GLEAN_10016545
Pgl_GLEAN_10012998						Pgl_GLEAN_10016573
Pgl_GLEAN_10013000						Pgl_GLEAN_10016603
Pgl_GLEAN_10013020						Pgl_GLEAN_10016608
Pgl_GLEAN_10013032						Pgl_GLEAN_10016611
Pgl_GLEAN_10013046						Pgl_GLEAN_10016638
Pgl_GLEAN_10013064						Pgl_GLEAN_10016647
Pgl_GLEAN_10013075						Pgl_GLEAN_10016662
Pgl_GLEAN_10013080						Pgl_GLEAN_10016675
Pgl_GLEAN_10013093						Pgl_GLEAN_10016682
Pgl_GLEAN_10013101						Pgl_GLEAN_10016690
Pgl_GLEAN_10013106						Pgl_GLEAN_10016706
Pgl_GLEAN_10013107						Pgl_GLEAN_10016712
Pgl_GLEAN_10013117						Pgl_GLEAN_10016727
Pgl_GLEAN_10013144						Pgl_GLEAN_10016742
Pgl_GLEAN_10013179						Pgl_GLEAN_10016743
Pgl_GLEAN_10013181						Pgl_GLEAN_10016765
Pgl_GLEAN_10013239						Pgl_GLEAN_10016783
Pgl_GLEAN_10013247						Pgl_GLEAN_10016798
Pgl_GLEAN_10013272						Pgl_GLEAN_10016810
Pgl_GLEAN_10013294						Pgl_GLEAN_10016826
Pgl_GLEAN_10013304						Pgl_GLEAN_10016835
Pgl_GLEAN_10013320						Pgl_GLEAN_10016856
Pgl_GLEAN_10013358						Pgl_GLEAN_10016885
Pgl_GLEAN_10013448						Pgl_GLEAN_10016887
Pgl_GLEAN_10013450						Pgl_GLEAN_10016904
Pgl_GLEAN_10013457						Pgl_GLEAN_10016908
Pgl_GLEAN_10013460						Pgl_GLEAN_10016924
Pgl_GLEAN_10013475						Pgl_GLEAN_10016928
Pgl_GLEAN_10013493						Pgl_GLEAN_10016938
Pgl_GLEAN_10013495						Pgl_GLEAN_10016977
Pgl_GLEAN_10013508						Pgl_GLEAN_10017008
Pgl_GLEAN_10013560						Pgl_GLEAN_10017048
Pgl_GLEAN_10013568						Pgl_GLEAN_10017073
Pgl_GLEAN_10013593						Pgl_GLEAN_10017092
Pgl_GLEAN_10013601						Pgl_GLEAN_10017128
Pgl_GLEAN_10013603						Pgl_GLEAN_10017155
Pgl_GLEAN_10013607						Pgl_GLEAN_10017167
Pgl_GLEAN_10013610						Pgl_GLEAN_10017170
Pgl_GLEAN_10013611						Pgl_GLEAN_10017172
Pgl_GLEAN_10013613						Pgl_GLEAN_10017174
Pgl_GLEAN_10013616						Pgl_GLEAN_10017184
Pgl_GLEAN_10013621						Pgl_GLEAN_10017188
Pgl_GLEAN_10013627						Pgl_GLEAN_10017199
Pgl_GLEAN_10013652						Pgl_GLEAN_10017221
Pgl_GLEAN_10013666						Pgl_GLEAN_10017260
Pgl_GLEAN_10013674						Pgl_GLEAN_10017302
Pgl_GLEAN_10013676						Pgl_GLEAN_10017306
Pgl_GLEAN_10013685						Pgl_GLEAN_10017310
Pgl_GLEAN_10013687						Pgl_GLEAN_10017312
Pgl_GLEAN_10013694						Pgl_GLEAN_10017344
Pgl_GLEAN_10013699						Pgl_GLEAN_10017370
Pgl_GLEAN_10013700						Pgl_GLEAN_10017376
Pgl_GLEAN_10013703						Pgl_GLEAN_10017385
Pgl_GLEAN_10013711						Pgl_GLEAN_10017386
Pgl_GLEAN_10013722						Pgl_GLEAN_10017421
Pgl_GLEAN_10013739						Pgl_GLEAN_10017424
Pgl_GLEAN_10013788						Pgl_GLEAN_10017436
Pgl_GLEAN_10013789						Pgl_GLEAN_10017496
Pgl_GLEAN_10013802						Pgl_GLEAN_10017500
Pgl_GLEAN_10013857						Pgl_GLEAN_10017502
Pgl_GLEAN_10013879						Pgl_GLEAN_10017506
Pgl_GLEAN_10013883						Pgl_GLEAN_10017518
Pgl_GLEAN_10013884						Pgl_GLEAN_10017534
Pgl_GLEAN_10013903						Pgl_GLEAN_10017538
Pgl_GLEAN_10013907						Pgl_GLEAN_10017539
Pgl_GLEAN_10013914						Pgl_GLEAN_10017549
Pgl_GLEAN_10013915						Pgl_GLEAN_10017553
Pgl_GLEAN_10013931						Pgl_GLEAN_10017565
Pgl_GLEAN_10013955						Pgl_GLEAN_10017611
Pgl_GLEAN_10013985						Pgl_GLEAN_10017613
Pgl_GLEAN_10014026						Pgl_GLEAN_10017666
Pgl_GLEAN_10014045						Pgl_GLEAN_10017670
Pgl_GLEAN_10014052						Pgl_GLEAN_10017677
Pgl_GLEAN_10014094						Pgl_GLEAN_10017678
Pgl_GLEAN_10014098						Pgl_GLEAN_10017683
Pgl_GLEAN_10014099						Pgl_GLEAN_10017699
Pgl_GLEAN_10014101						Pgl_GLEAN_10017749
Pgl_GLEAN_10014104						Pgl_GLEAN_10017751
Pgl_GLEAN_10014118						Pgl_GLEAN_10017759
Pgl_GLEAN_10014119						Pgl_GLEAN_10017765
Pgl_GLEAN_10014148						Pgl_GLEAN_10017791
Pgl_GLEAN_10014169						Pgl_GLEAN_10017796
Pgl_GLEAN_10014184						Pgl_GLEAN_10017805
Pgl_GLEAN_10014191						Pgl_GLEAN_10017815
Pgl_GLEAN_10014210						Pgl_GLEAN_10017827
Pgl_GLEAN_10014212						Pgl_GLEAN_10017828
Pgl_GLEAN_10014220						Pgl_GLEAN_10017855
Pgl_GLEAN_10014225						Pgl_GLEAN_10017870
Pgl_GLEAN_10014239						Pgl_GLEAN_10017871
Pgl_GLEAN_10014261						Pgl_GLEAN_10017888
Pgl_GLEAN_10014271						Pgl_GLEAN_10017895
Pgl_GLEAN_10014288						Pgl_GLEAN_10017912
Pgl_GLEAN_10014301						Pgl_GLEAN_10017940
Pgl_GLEAN_10014309						Pgl_GLEAN_10017984
Pgl_GLEAN_10014311						Pgl_GLEAN_10017998
Pgl_GLEAN_10014329						Pgl_GLEAN_10018000
Pgl_GLEAN_10014336						Pgl_GLEAN_10018038
Pgl_GLEAN_10014339						Pgl_GLEAN_10018053
Pgl_GLEAN_10014341						Pgl_GLEAN_10018059
Pgl_GLEAN_10014344						Pgl_GLEAN_10018062
Pgl_GLEAN_10014380						Pgl_GLEAN_10018063
Pgl_GLEAN_10014387						Pgl_GLEAN_10018071
Pgl_GLEAN_10014403						Pgl_GLEAN_10018083
Pgl_GLEAN_10014404						Pgl_GLEAN_10018085
Pgl_GLEAN_10014407						Pgl_GLEAN_10018107
Pgl_GLEAN_10014421						Pgl_GLEAN_10018116
Pgl_GLEAN_10014461						Pgl_GLEAN_10018123
Pgl_GLEAN_10014471						Pgl_GLEAN_10018143
Pgl_GLEAN_10014486						Pgl_GLEAN_10018156
Pgl_GLEAN_10014487						Pgl_GLEAN_10018167
Pgl_GLEAN_10014494						Pgl_GLEAN_10018179
Pgl_GLEAN_10014505						Pgl_GLEAN_10018180
Pgl_GLEAN_10014516						Pgl_GLEAN_10018181
Pgl_GLEAN_10014551						Pgl_GLEAN_10018191
Pgl_GLEAN_10014560						Pgl_GLEAN_10018196
Pgl_GLEAN_10014561						Pgl_GLEAN_10018197
Pgl_GLEAN_10014564						Pgl_GLEAN_10018211
Pgl_GLEAN_10014582						Pgl_GLEAN_10018212
Pgl_GLEAN_10014622						Pgl_GLEAN_10018232
Pgl_GLEAN_10014625						Pgl_GLEAN_10018239
Pgl_GLEAN_10014627						Pgl_GLEAN_10018291
Pgl_GLEAN_10014629						Pgl_GLEAN_10018292
Pgl_GLEAN_10014634						Pgl_GLEAN_10018299
Pgl_GLEAN_10014642						Pgl_GLEAN_10018305
Pgl_GLEAN_10014643						Pgl_GLEAN_10018333
Pgl_GLEAN_10014646						Pgl_GLEAN_10018334
Pgl_GLEAN_10014658						Pgl_GLEAN_10018344
Pgl_GLEAN_10014669						Pgl_GLEAN_10018354
Pgl_GLEAN_10014683						Pgl_GLEAN_10018357
Pgl_GLEAN_10014694						Pgl_GLEAN_10018359
Pgl_GLEAN_10014698						Pgl_GLEAN_10018383
Pgl_GLEAN_10014725						Pgl_GLEAN_10018394
Pgl_GLEAN_10014757						Pgl_GLEAN_10018439
Pgl_GLEAN_10014759						Pgl_GLEAN_10018444
Pgl_GLEAN_10014790						Pgl_GLEAN_10018465
Pgl_GLEAN_10014808						Pgl_GLEAN_10018486
Pgl_GLEAN_10014826						Pgl_GLEAN_10018489
Pgl_GLEAN_10014832						Pgl_GLEAN_10018511
Pgl_GLEAN_10014833						Pgl_GLEAN_10018515
Pgl_GLEAN_10014852						Pgl_GLEAN_10018522
Pgl_GLEAN_10014868						Pgl_GLEAN_10018525
Pgl_GLEAN_10014870						Pgl_GLEAN_10018526
Pgl_GLEAN_10014873						Pgl_GLEAN_10018533
Pgl_GLEAN_10014889						Pgl_GLEAN_10018535
Pgl_GLEAN_10014892						Pgl_GLEAN_10018540
Pgl_GLEAN_10014907						Pgl_GLEAN_10018570
Pgl_GLEAN_10014913						Pgl_GLEAN_10018579
Pgl_GLEAN_10014921						Pgl_GLEAN_10018581
Pgl_GLEAN_10014922						Pgl_GLEAN_10018590
Pgl_GLEAN_10014943						Pgl_GLEAN_10018593
Pgl_GLEAN_10014950						Pgl_GLEAN_10018632
Pgl_GLEAN_10014953						Pgl_GLEAN_10018658
Pgl_GLEAN_10014960						Pgl_GLEAN_10018659
Pgl_GLEAN_10014989						Pgl_GLEAN_10018660
Pgl_GLEAN_10014998						Pgl_GLEAN_10018664
Pgl_GLEAN_10015001						Pgl_GLEAN_10018682
Pgl_GLEAN_10015017						Pgl_GLEAN_10018699
Pgl_GLEAN_10015018						Pgl_GLEAN_10018703
Pgl_GLEAN_10015030						Pgl_GLEAN_10018721
Pgl_GLEAN_10015032						Pgl_GLEAN_10018722
Pgl_GLEAN_10015036						Pgl_GLEAN_10018730
Pgl_GLEAN_10015064						Pgl_GLEAN_10018734
Pgl_GLEAN_10015069						Pgl_GLEAN_10018770
Pgl_GLEAN_10015078						Pgl_GLEAN_10018789
Pgl_GLEAN_10015112						Pgl_GLEAN_10018795
Pgl_GLEAN_10015117						Pgl_GLEAN_10018798
Pgl_GLEAN_10015121						Pgl_GLEAN_10018808
Pgl_GLEAN_10015122						Pgl_GLEAN_10018823
Pgl_GLEAN_10015128						Pgl_GLEAN_10018836
Pgl_GLEAN_10015135						Pgl_GLEAN_10018841
Pgl_GLEAN_10015139						Pgl_GLEAN_10018872
Pgl_GLEAN_10015141						Pgl_GLEAN_10018900
Pgl_GLEAN_10015160						Pgl_GLEAN_10018919
Pgl_GLEAN_10015164						Pgl_GLEAN_10018922
Pgl_GLEAN_10015166						Pgl_GLEAN_10018926
Pgl_GLEAN_10015189						Pgl_GLEAN_10018927
Pgl_GLEAN_10015193						Pgl_GLEAN_10018928
Pgl_GLEAN_10015197						Pgl_GLEAN_10018930
Pgl_GLEAN_10015203						Pgl_GLEAN_10018951
Pgl_GLEAN_10015223						Pgl_GLEAN_10018979
Pgl_GLEAN_10015234						Pgl_GLEAN_10018989
Pgl_GLEAN_10015238						Pgl_GLEAN_10019016
Pgl_GLEAN_10015268						Pgl_GLEAN_10019018
Pgl_GLEAN_10015304						Pgl_GLEAN_10019022
Pgl_GLEAN_10015306						Pgl_GLEAN_10019048
Pgl_GLEAN_10015328						Pgl_GLEAN_10019054
Pgl_GLEAN_10015383						Pgl_GLEAN_10019067
Pgl_GLEAN_10015384						Pgl_GLEAN_10019072
Pgl_GLEAN_10015397						Pgl_GLEAN_10019078
Pgl_GLEAN_10015435						Pgl_GLEAN_10019083
Pgl_GLEAN_10015445						Pgl_GLEAN_10019093
Pgl_GLEAN_10015490						Pgl_GLEAN_10019122
Pgl_GLEAN_10015517						Pgl_GLEAN_10019139
Pgl_GLEAN_10015542						Pgl_GLEAN_10019184
Pgl_GLEAN_10015554						Pgl_GLEAN_10019189
Pgl_GLEAN_10015576						Pgl_GLEAN_10019200
Pgl_GLEAN_10015595						Pgl_GLEAN_10019204
Pgl_GLEAN_10015596						Pgl_GLEAN_10019217
Pgl_GLEAN_10015597						Pgl_GLEAN_10019230
Pgl_GLEAN_10015599						Pgl_GLEAN_10019231
Pgl_GLEAN_10015601						Pgl_GLEAN_10019308
Pgl_GLEAN_10015625						Pgl_GLEAN_10019315
Pgl_GLEAN_10015641						Pgl_GLEAN_10019317
Pgl_GLEAN_10015643						Pgl_GLEAN_10019339
Pgl_GLEAN_10015652						Pgl_GLEAN_10019352
Pgl_GLEAN_10015653						Pgl_GLEAN_10019368
Pgl_GLEAN_10015679						Pgl_GLEAN_10019370
Pgl_GLEAN_10015686						Pgl_GLEAN_10019380
Pgl_GLEAN_10015694						Pgl_GLEAN_10019391
Pgl_GLEAN_10015762						Pgl_GLEAN_10019404
Pgl_GLEAN_10015775						Pgl_GLEAN_10019408
Pgl_GLEAN_10015779						Pgl_GLEAN_10019412
Pgl_GLEAN_10015791						Pgl_GLEAN_10019426
Pgl_GLEAN_10015810						Pgl_GLEAN_10019430
Pgl_GLEAN_10015825						Pgl_GLEAN_10019433
Pgl_GLEAN_10015833						Pgl_GLEAN_10019465
Pgl_GLEAN_10015857						Pgl_GLEAN_10019478
Pgl_GLEAN_10015900						Pgl_GLEAN_10019492
Pgl_GLEAN_10015903						Pgl_GLEAN_10019506
Pgl_GLEAN_10015907						Pgl_GLEAN_10019524
Pgl_GLEAN_10015911						Pgl_GLEAN_10019535
Pgl_GLEAN_10015923						Pgl_GLEAN_10019545
Pgl_GLEAN_10015958						Pgl_GLEAN_10019589
Pgl_GLEAN_10015963						Pgl_GLEAN_10019592
Pgl_GLEAN_10015988						Pgl_GLEAN_10019619
Pgl_GLEAN_10016012						Pgl_GLEAN_10019626
Pgl_GLEAN_10016019						Pgl_GLEAN_10019636
Pgl_GLEAN_10016033						Pgl_GLEAN_10019656
Pgl_GLEAN_10016053						Pgl_GLEAN_10019667
Pgl_GLEAN_10016072						Pgl_GLEAN_10019694
Pgl_GLEAN_10016117						Pgl_GLEAN_10019701
Pgl_GLEAN_10016118						Pgl_GLEAN_10019720
Pgl_GLEAN_10016128						Pgl_GLEAN_10019721
Pgl_GLEAN_10016159						Pgl_GLEAN_10019728
Pgl_GLEAN_10016160						Pgl_GLEAN_10019765
Pgl_GLEAN_10016204						Pgl_GLEAN_10019788
Pgl_GLEAN_10016210						Pgl_GLEAN_10019802
Pgl_GLEAN_10016213						Pgl_GLEAN_10019820
Pgl_GLEAN_10016217						Pgl_GLEAN_10019851
Pgl_GLEAN_10016218						Pgl_GLEAN_10019870
Pgl_GLEAN_10016235						Pgl_GLEAN_10019880
Pgl_GLEAN_10016241						Pgl_GLEAN_10019881
Pgl_GLEAN_10016249						Pgl_GLEAN_10019884
Pgl_GLEAN_10016260						Pgl_GLEAN_10019940
Pgl_GLEAN_10016274						Pgl_GLEAN_10019965
Pgl_GLEAN_10016316						Pgl_GLEAN_10020008
Pgl_GLEAN_10016326						Pgl_GLEAN_10020054
Pgl_GLEAN_10016332						Pgl_GLEAN_10020099
Pgl_GLEAN_10016337						Pgl_GLEAN_10020119
Pgl_GLEAN_10016355						Pgl_GLEAN_10020120
Pgl_GLEAN_10016393						Pgl_GLEAN_10020134
Pgl_GLEAN_10016428						Pgl_GLEAN_10020156
Pgl_GLEAN_10016433						Pgl_GLEAN_10020167
Pgl_GLEAN_10016436						Pgl_GLEAN_10020170
Pgl_GLEAN_10016462						Pgl_GLEAN_10020174
Pgl_GLEAN_10016489						Pgl_GLEAN_10020187
Pgl_GLEAN_10016503						Pgl_GLEAN_10020196
Pgl_GLEAN_10016529						Pgl_GLEAN_10020205
Pgl_GLEAN_10016540						Pgl_GLEAN_10020209
Pgl_GLEAN_10016541						Pgl_GLEAN_10020223
Pgl_GLEAN_10016546						Pgl_GLEAN_10020228
Pgl_GLEAN_10016567						Pgl_GLEAN_10020233
Pgl_GLEAN_10016591						Pgl_GLEAN_10020246
Pgl_GLEAN_10016593						Pgl_GLEAN_10020258
Pgl_GLEAN_10016606						Pgl_GLEAN_10020266
Pgl_GLEAN_10016613						Pgl_GLEAN_10020283
Pgl_GLEAN_10016620						Pgl_GLEAN_10020307
Pgl_GLEAN_10016624						Pgl_GLEAN_10020315
Pgl_GLEAN_10016634						Pgl_GLEAN_10020367
Pgl_GLEAN_10016639						Pgl_GLEAN_10020369
Pgl_GLEAN_10016652						Pgl_GLEAN_10020384
Pgl_GLEAN_10016673						Pgl_GLEAN_10020401
Pgl_GLEAN_10016686						Pgl_GLEAN_10020402
Pgl_GLEAN_10016705						Pgl_GLEAN_10020404
Pgl_GLEAN_10016708						Pgl_GLEAN_10020412
Pgl_GLEAN_10016757						Pgl_GLEAN_10020438
Pgl_GLEAN_10016760						Pgl_GLEAN_10020443
Pgl_GLEAN_10016761						Pgl_GLEAN_10020462
Pgl_GLEAN_10016762						Pgl_GLEAN_10020476
Pgl_GLEAN_10016763						Pgl_GLEAN_10020489
Pgl_GLEAN_10016773						Pgl_GLEAN_10020494
Pgl_GLEAN_10016774						Pgl_GLEAN_10020495
Pgl_GLEAN_10016775						Pgl_GLEAN_10020500
Pgl_GLEAN_10016806						Pgl_GLEAN_10020507
Pgl_GLEAN_10016873						Pgl_GLEAN_10020510
Pgl_GLEAN_10016874						Pgl_GLEAN_10020526
Pgl_GLEAN_10016889						Pgl_GLEAN_10020530
Pgl_GLEAN_10016918						Pgl_GLEAN_10020538
Pgl_GLEAN_10016919						Pgl_GLEAN_10020539
Pgl_GLEAN_10016926						Pgl_GLEAN_10020545
Pgl_GLEAN_10016937						Pgl_GLEAN_10020552
Pgl_GLEAN_10016941						Pgl_GLEAN_10020570
Pgl_GLEAN_10016944						Pgl_GLEAN_10020572
Pgl_GLEAN_10016954						Pgl_GLEAN_10020573
Pgl_GLEAN_10016970						Pgl_GLEAN_10020576
Pgl_GLEAN_10016973						Pgl_GLEAN_10020598
Pgl_GLEAN_10016999						Pgl_GLEAN_10020608
Pgl_GLEAN_10017010						Pgl_GLEAN_10020620
Pgl_GLEAN_10017020						Pgl_GLEAN_10020625
Pgl_GLEAN_10017033						Pgl_GLEAN_10020632
Pgl_GLEAN_10017064						Pgl_GLEAN_10020648
Pgl_GLEAN_10017066						Pgl_GLEAN_10020671
Pgl_GLEAN_10017091						Pgl_GLEAN_10020672
Pgl_GLEAN_10017116						Pgl_GLEAN_10020673
Pgl_GLEAN_10017120						Pgl_GLEAN_10020680
Pgl_GLEAN_10017137						Pgl_GLEAN_10020692
Pgl_GLEAN_10017146						Pgl_GLEAN_10020696
Pgl_GLEAN_10017154						Pgl_GLEAN_10020730
Pgl_GLEAN_10017212						Pgl_GLEAN_10020744
Pgl_GLEAN_10017222						Pgl_GLEAN_10020767
Pgl_GLEAN_10017242						Pgl_GLEAN_10020772
Pgl_GLEAN_10017247						Pgl_GLEAN_10020777
Pgl_GLEAN_10017259						Pgl_GLEAN_10020780
Pgl_GLEAN_10017264						Pgl_GLEAN_10020789
Pgl_GLEAN_10017265						Pgl_GLEAN_10020822
Pgl_GLEAN_10017268						Pgl_GLEAN_10020838
Pgl_GLEAN_10017343						Pgl_GLEAN_10020845
Pgl_GLEAN_10017360						Pgl_GLEAN_10020849
Pgl_GLEAN_10017368						Pgl_GLEAN_10020850
Pgl_GLEAN_10017371						Pgl_GLEAN_10020851
Pgl_GLEAN_10017379						Pgl_GLEAN_10020852
Pgl_GLEAN_10017389						Pgl_GLEAN_10020854
Pgl_GLEAN_10017399						Pgl_GLEAN_10020869
Pgl_GLEAN_10017400						Pgl_GLEAN_10020917
Pgl_GLEAN_10017406						Pgl_GLEAN_10020923
Pgl_GLEAN_10017434						Pgl_GLEAN_10020924
Pgl_GLEAN_10017451						Pgl_GLEAN_10020927
Pgl_GLEAN_10017455						Pgl_GLEAN_10020930
Pgl_GLEAN_10017462						Pgl_GLEAN_10020941
Pgl_GLEAN_10017489						Pgl_GLEAN_10020944
Pgl_GLEAN_10017531						Pgl_GLEAN_10020953
Pgl_GLEAN_10017551						Pgl_GLEAN_10020985
Pgl_GLEAN_10017568						Pgl_GLEAN_10020996
Pgl_GLEAN_10017577						Pgl_GLEAN_10021016
Pgl_GLEAN_10017578						Pgl_GLEAN_10021026
Pgl_GLEAN_10017604						Pgl_GLEAN_10021029
Pgl_GLEAN_10017624						Pgl_GLEAN_10021030
Pgl_GLEAN_10017629						Pgl_GLEAN_10021067
Pgl_GLEAN_10017647						Pgl_GLEAN_10021075
Pgl_GLEAN_10017655						Pgl_GLEAN_10021079
Pgl_GLEAN_10017660						Pgl_GLEAN_10021083
Pgl_GLEAN_10017763						Pgl_GLEAN_10021102
Pgl_GLEAN_10017770						Pgl_GLEAN_10021109
Pgl_GLEAN_10017779						Pgl_GLEAN_10021133
Pgl_GLEAN_10017780						Pgl_GLEAN_10021149
Pgl_GLEAN_10017784						Pgl_GLEAN_10021175
Pgl_GLEAN_10017786						Pgl_GLEAN_10021176
Pgl_GLEAN_10017803						Pgl_GLEAN_10021182
Pgl_GLEAN_10017811						Pgl_GLEAN_10021183
Pgl_GLEAN_10017820						Pgl_GLEAN_10021198
Pgl_GLEAN_10017836						Pgl_GLEAN_10021221
Pgl_GLEAN_10017838						Pgl_GLEAN_10021233
Pgl_GLEAN_10017841						Pgl_GLEAN_10021237
Pgl_GLEAN_10017850						Pgl_GLEAN_10021262
Pgl_GLEAN_10017852						Pgl_GLEAN_10021320
Pgl_GLEAN_10017863						Pgl_GLEAN_10021339
Pgl_GLEAN_10017899						Pgl_GLEAN_10021345
Pgl_GLEAN_10017921						Pgl_GLEAN_10021350
Pgl_GLEAN_10017927						Pgl_GLEAN_10021368
Pgl_GLEAN_10017932						Pgl_GLEAN_10021370
Pgl_GLEAN_10017933						Pgl_GLEAN_10021384
Pgl_GLEAN_10017954						Pgl_GLEAN_10021388
Pgl_GLEAN_10017986						Pgl_GLEAN_10021393
Pgl_GLEAN_10017997						Pgl_GLEAN_10021395
Pgl_GLEAN_10017999						Pgl_GLEAN_10021402
Pgl_GLEAN_10018013						Pgl_GLEAN_10021404
Pgl_GLEAN_10018022						Pgl_GLEAN_10021419
Pgl_GLEAN_10018024						Pgl_GLEAN_10021463
Pgl_GLEAN_10018027						Pgl_GLEAN_10021475
Pgl_GLEAN_10018046						Pgl_GLEAN_10021522
Pgl_GLEAN_10018049						Pgl_GLEAN_10021523
Pgl_GLEAN_10018065						Pgl_GLEAN_10021528
Pgl_GLEAN_10018067						Pgl_GLEAN_10021534
Pgl_GLEAN_10018072						Pgl_GLEAN_10021538
Pgl_GLEAN_10018078						Pgl_GLEAN_10021540
Pgl_GLEAN_10018082						Pgl_GLEAN_10021541
Pgl_GLEAN_10018087						Pgl_GLEAN_10021594
Pgl_GLEAN_10018090						Pgl_GLEAN_10021600
Pgl_GLEAN_10018098						Pgl_GLEAN_10021601
Pgl_GLEAN_10018105						Pgl_GLEAN_10021629
Pgl_GLEAN_10018111						Pgl_GLEAN_10021646
Pgl_GLEAN_10018118						Pgl_GLEAN_10021652
Pgl_GLEAN_10018138						Pgl_GLEAN_10021653
Pgl_GLEAN_10018144						Pgl_GLEAN_10021663
Pgl_GLEAN_10018173						Pgl_GLEAN_10021686
Pgl_GLEAN_10018193						Pgl_GLEAN_10021691
Pgl_GLEAN_10018209						Pgl_GLEAN_10021694
Pgl_GLEAN_10018251						Pgl_GLEAN_10021701
Pgl_GLEAN_10018256						Pgl_GLEAN_10021746
Pgl_GLEAN_10018268						Pgl_GLEAN_10021753
Pgl_GLEAN_10018324						Pgl_GLEAN_10021758
Pgl_GLEAN_10018331						Pgl_GLEAN_10021774
Pgl_GLEAN_10018370						Pgl_GLEAN_10021781
Pgl_GLEAN_10018375						Pgl_GLEAN_10021788
Pgl_GLEAN_10018380						Pgl_GLEAN_10021790
Pgl_GLEAN_10018384						Pgl_GLEAN_10021798
Pgl_GLEAN_10018386						Pgl_GLEAN_10021806
Pgl_GLEAN_10018409						Pgl_GLEAN_10021808
Pgl_GLEAN_10018456						Pgl_GLEAN_10021833
Pgl_GLEAN_10018471						Pgl_GLEAN_10021840
Pgl_GLEAN_10018478						Pgl_GLEAN_10021847
Pgl_GLEAN_10018493						Pgl_GLEAN_10021863
Pgl_GLEAN_10018506						Pgl_GLEAN_10021868
Pgl_GLEAN_10018514						Pgl_GLEAN_10021896
Pgl_GLEAN_10018516						Pgl_GLEAN_10021900
Pgl_GLEAN_10018521						Pgl_GLEAN_10021906
Pgl_GLEAN_10018531						Pgl_GLEAN_10021912
Pgl_GLEAN_10018536						Pgl_GLEAN_10021931
Pgl_GLEAN_10018538						Pgl_GLEAN_10021938
Pgl_GLEAN_10018548						Pgl_GLEAN_10021948
Pgl_GLEAN_10018600						Pgl_GLEAN_10021963
Pgl_GLEAN_10018622						Pgl_GLEAN_10021978
Pgl_GLEAN_10018655						Pgl_GLEAN_10021980
Pgl_GLEAN_10018661						Pgl_GLEAN_10021986
Pgl_GLEAN_10018680						Pgl_GLEAN_10022043
Pgl_GLEAN_10018688						Pgl_GLEAN_10022053
Pgl_GLEAN_10018692						Pgl_GLEAN_10022054
Pgl_GLEAN_10018729						Pgl_GLEAN_10022056
Pgl_GLEAN_10018769						Pgl_GLEAN_10022075
Pgl_GLEAN_10018771						Pgl_GLEAN_10022081
Pgl_GLEAN_10018773						Pgl_GLEAN_10022090
Pgl_GLEAN_10018780						Pgl_GLEAN_10022124
Pgl_GLEAN_10018782						Pgl_GLEAN_10022128
Pgl_GLEAN_10018800						Pgl_GLEAN_10022138
Pgl_GLEAN_10018825						Pgl_GLEAN_10022139
Pgl_GLEAN_10018886						Pgl_GLEAN_10022167
Pgl_GLEAN_10018910						Pgl_GLEAN_10022187
Pgl_GLEAN_10018911						Pgl_GLEAN_10022216
Pgl_GLEAN_10018921						Pgl_GLEAN_10022231
Pgl_GLEAN_10018931						Pgl_GLEAN_10022233
Pgl_GLEAN_10018946						Pgl_GLEAN_10022250
Pgl_GLEAN_10019021						Pgl_GLEAN_10022257
Pgl_GLEAN_10019063						Pgl_GLEAN_10022259
Pgl_GLEAN_10019074						Pgl_GLEAN_10022265
Pgl_GLEAN_10019094						Pgl_GLEAN_10022278
Pgl_GLEAN_10019098						Pgl_GLEAN_10022283
Pgl_GLEAN_10019124						Pgl_GLEAN_10022293
Pgl_GLEAN_10019186						Pgl_GLEAN_10022295
Pgl_GLEAN_10019188						Pgl_GLEAN_10022311
Pgl_GLEAN_10019190						Pgl_GLEAN_10022313
Pgl_GLEAN_10019205						Pgl_GLEAN_10022316
Pgl_GLEAN_10019207						Pgl_GLEAN_10022327
Pgl_GLEAN_10019218						Pgl_GLEAN_10022333
Pgl_GLEAN_10019220						Pgl_GLEAN_10022344
Pgl_GLEAN_10019227						Pgl_GLEAN_10022395
Pgl_GLEAN_10019236						Pgl_GLEAN_10022410
Pgl_GLEAN_10019237						Pgl_GLEAN_10022432
Pgl_GLEAN_10019251						Pgl_GLEAN_10022436
Pgl_GLEAN_10019253						Pgl_GLEAN_10022466
Pgl_GLEAN_10019256						Pgl_GLEAN_10022474
Pgl_GLEAN_10019270						Pgl_GLEAN_10022484
Pgl_GLEAN_10019274						Pgl_GLEAN_10022505
Pgl_GLEAN_10019316						Pgl_GLEAN_10022520
Pgl_GLEAN_10019344						Pgl_GLEAN_10022551
Pgl_GLEAN_10019345						Pgl_GLEAN_10022566
Pgl_GLEAN_10019365						Pgl_GLEAN_10022588
Pgl_GLEAN_10019401						Pgl_GLEAN_10022590
Pgl_GLEAN_10019406						Pgl_GLEAN_10022604
Pgl_GLEAN_10019434						Pgl_GLEAN_10022608
Pgl_GLEAN_10019438						Pgl_GLEAN_10022613
Pgl_GLEAN_10019441						Pgl_GLEAN_10022638
Pgl_GLEAN_10019442						Pgl_GLEAN_10022643
Pgl_GLEAN_10019450						Pgl_GLEAN_10022665
Pgl_GLEAN_10019474						Pgl_GLEAN_10022666
Pgl_GLEAN_10019484						Pgl_GLEAN_10022673
Pgl_GLEAN_10019485						Pgl_GLEAN_10022705
Pgl_GLEAN_10019490						Pgl_GLEAN_10022707
Pgl_GLEAN_10019504						Pgl_GLEAN_10022714
Pgl_GLEAN_10019536						Pgl_GLEAN_10022717
Pgl_GLEAN_10019602						Pgl_GLEAN_10022733
Pgl_GLEAN_10019628						Pgl_GLEAN_10022735
Pgl_GLEAN_10019632						Pgl_GLEAN_10022738
Pgl_GLEAN_10019634						Pgl_GLEAN_10022749
Pgl_GLEAN_10019674						Pgl_GLEAN_10022771
Pgl_GLEAN_10019678						Pgl_GLEAN_10022787
Pgl_GLEAN_10019680						Pgl_GLEAN_10022793
Pgl_GLEAN_10019693						Pgl_GLEAN_10022808
Pgl_GLEAN_10019698						Pgl_GLEAN_10022816
Pgl_GLEAN_10019704						Pgl_GLEAN_10022823
Pgl_GLEAN_10019707						Pgl_GLEAN_10022827
Pgl_GLEAN_10019708						Pgl_GLEAN_10022831
Pgl_GLEAN_10019725						Pgl_GLEAN_10022836
Pgl_GLEAN_10019727						Pgl_GLEAN_10022853
Pgl_GLEAN_10019730						Pgl_GLEAN_10022863
Pgl_GLEAN_10019753						Pgl_GLEAN_10022867
Pgl_GLEAN_10019754						Pgl_GLEAN_10022876
Pgl_GLEAN_10019762						Pgl_GLEAN_10022898
Pgl_GLEAN_10019768						Pgl_GLEAN_10022899
Pgl_GLEAN_10019782						Pgl_GLEAN_10022900
Pgl_GLEAN_10019784						Pgl_GLEAN_10022909
Pgl_GLEAN_10019796						Pgl_GLEAN_10022925
Pgl_GLEAN_10019798						Pgl_GLEAN_10022979
Pgl_GLEAN_10019809						Pgl_GLEAN_10022983
Pgl_GLEAN_10019833						Pgl_GLEAN_10022998
Pgl_GLEAN_10019840						Pgl_GLEAN_10023014
Pgl_GLEAN_10019871						Pgl_GLEAN_10023026
Pgl_GLEAN_10019901						Pgl_GLEAN_10023029
Pgl_GLEAN_10019910						Pgl_GLEAN_10023047
Pgl_GLEAN_10019936						Pgl_GLEAN_10023055
Pgl_GLEAN_10019943						Pgl_GLEAN_10023059
Pgl_GLEAN_10019944						Pgl_GLEAN_10023061
Pgl_GLEAN_10019954						Pgl_GLEAN_10023066
Pgl_GLEAN_10019979						Pgl_GLEAN_10023067
Pgl_GLEAN_10020001						Pgl_GLEAN_10023088
Pgl_GLEAN_10020003						Pgl_GLEAN_10023093
Pgl_GLEAN_10020005						Pgl_GLEAN_10023127
Pgl_GLEAN_10020011						Pgl_GLEAN_10023130
Pgl_GLEAN_10020012						Pgl_GLEAN_10023131
Pgl_GLEAN_10020029						Pgl_GLEAN_10023137
Pgl_GLEAN_10020051						Pgl_GLEAN_10023141
Pgl_GLEAN_10020053						Pgl_GLEAN_10023144
Pgl_GLEAN_10020074						Pgl_GLEAN_10023146
Pgl_GLEAN_10020076						Pgl_GLEAN_10023163
Pgl_GLEAN_10020096						Pgl_GLEAN_10023185
Pgl_GLEAN_10020121						Pgl_GLEAN_10023202
Pgl_GLEAN_10020122						Pgl_GLEAN_10023233
Pgl_GLEAN_10020127						Pgl_GLEAN_10023252
Pgl_GLEAN_10020151						Pgl_GLEAN_10023260
Pgl_GLEAN_10020169						Pgl_GLEAN_10023268
Pgl_GLEAN_10020173						Pgl_GLEAN_10023286
Pgl_GLEAN_10020182						Pgl_GLEAN_10023305
Pgl_GLEAN_10020200						Pgl_GLEAN_10023320
Pgl_GLEAN_10020201						Pgl_GLEAN_10023337
Pgl_GLEAN_10020230						Pgl_GLEAN_10023347
Pgl_GLEAN_10020249						Pgl_GLEAN_10023356
Pgl_GLEAN_10020273						Pgl_GLEAN_10023372
Pgl_GLEAN_10020286						Pgl_GLEAN_10023397
Pgl_GLEAN_10020289						Pgl_GLEAN_10023405
Pgl_GLEAN_10020292						Pgl_GLEAN_10023416
Pgl_GLEAN_10020324						Pgl_GLEAN_10023419
Pgl_GLEAN_10020383						Pgl_GLEAN_10023423
Pgl_GLEAN_10020441						Pgl_GLEAN_10023426
Pgl_GLEAN_10020447						Pgl_GLEAN_10023454
Pgl_GLEAN_10020481						Pgl_GLEAN_10023460
Pgl_GLEAN_10020504						Pgl_GLEAN_10023465
Pgl_GLEAN_10020520						Pgl_GLEAN_10023467
Pgl_GLEAN_10020541						Pgl_GLEAN_10023478
Pgl_GLEAN_10020544						Pgl_GLEAN_10023540
Pgl_GLEAN_10020590						Pgl_GLEAN_10023552
Pgl_GLEAN_10020596						Pgl_GLEAN_10023687
Pgl_GLEAN_10020602						Pgl_GLEAN_10023695
Pgl_GLEAN_10020622						Pgl_GLEAN_10023696
Pgl_GLEAN_10020628						Pgl_GLEAN_10023701
Pgl_GLEAN_10020646						Pgl_GLEAN_10023713
Pgl_GLEAN_10020665						Pgl_GLEAN_10023719
Pgl_GLEAN_10020668						Pgl_GLEAN_10023752
Pgl_GLEAN_10020670						Pgl_GLEAN_10023773
Pgl_GLEAN_10020694						Pgl_GLEAN_10023782
Pgl_GLEAN_10020699						Pgl_GLEAN_10023808
Pgl_GLEAN_10020735						Pgl_GLEAN_10023823
Pgl_GLEAN_10020803						Pgl_GLEAN_10023837
Pgl_GLEAN_10020807						Pgl_GLEAN_10023848
Pgl_GLEAN_10020808						Pgl_GLEAN_10023867
Pgl_GLEAN_10020855						Pgl_GLEAN_10023893
Pgl_GLEAN_10020856						Pgl_GLEAN_10023895
Pgl_GLEAN_10020859						Pgl_GLEAN_10023910
Pgl_GLEAN_10020885						Pgl_GLEAN_10023917
Pgl_GLEAN_10020898						Pgl_GLEAN_10023937
Pgl_GLEAN_10020908						Pgl_GLEAN_10023971
Pgl_GLEAN_10020943						Pgl_GLEAN_10023977
Pgl_GLEAN_10020959						Pgl_GLEAN_10024005
Pgl_GLEAN_10020964						Pgl_GLEAN_10024009
Pgl_GLEAN_10020971						Pgl_GLEAN_10024019
Pgl_GLEAN_10020977						Pgl_GLEAN_10024024
Pgl_GLEAN_10020997						Pgl_GLEAN_10024039
Pgl_GLEAN_10020998						Pgl_GLEAN_10024048
Pgl_GLEAN_10021003						Pgl_GLEAN_10024056
Pgl_GLEAN_10021004						Pgl_GLEAN_10024063
Pgl_GLEAN_10021009						Pgl_GLEAN_10024129
Pgl_GLEAN_10021024						Pgl_GLEAN_10024139
Pgl_GLEAN_10021031						Pgl_GLEAN_10024151
Pgl_GLEAN_10021037						Pgl_GLEAN_10024152
Pgl_GLEAN_10021044						Pgl_GLEAN_10024153
Pgl_GLEAN_10021078						Pgl_GLEAN_10024178
Pgl_GLEAN_10021143						Pgl_GLEAN_10024188
Pgl_GLEAN_10021160						Pgl_GLEAN_10024192
Pgl_GLEAN_10021172						Pgl_GLEAN_10024209
Pgl_GLEAN_10021185						Pgl_GLEAN_10024212
Pgl_GLEAN_10021219						Pgl_GLEAN_10024214
Pgl_GLEAN_10021251						Pgl_GLEAN_10024218
Pgl_GLEAN_10021253						Pgl_GLEAN_10024223
Pgl_GLEAN_10021266						Pgl_GLEAN_10024242
Pgl_GLEAN_10021267						Pgl_GLEAN_10024244
Pgl_GLEAN_10021269						Pgl_GLEAN_10024246
Pgl_GLEAN_10021270						Pgl_GLEAN_10024251
Pgl_GLEAN_10021271						Pgl_GLEAN_10024300
Pgl_GLEAN_10021287						Pgl_GLEAN_10024319
Pgl_GLEAN_10021300						Pgl_GLEAN_10024323
Pgl_GLEAN_10021313						Pgl_GLEAN_10024327
Pgl_GLEAN_10021358						Pgl_GLEAN_10024336
Pgl_GLEAN_10021367						Pgl_GLEAN_10024349
Pgl_GLEAN_10021375						Pgl_GLEAN_10024356
Pgl_GLEAN_10021379						Pgl_GLEAN_10024375
Pgl_GLEAN_10021415						Pgl_GLEAN_10024397
Pgl_GLEAN_10021421						Pgl_GLEAN_10024400
Pgl_GLEAN_10021426						Pgl_GLEAN_10024407
Pgl_GLEAN_10021454						Pgl_GLEAN_10024435
Pgl_GLEAN_10021510						Pgl_GLEAN_10024469
Pgl_GLEAN_10021512						Pgl_GLEAN_10024503
Pgl_GLEAN_10021513						Pgl_GLEAN_10024504
Pgl_GLEAN_10021521						Pgl_GLEAN_10024506
Pgl_GLEAN_10021545						Pgl_GLEAN_10024559
Pgl_GLEAN_10021548						Pgl_GLEAN_10024583
Pgl_GLEAN_10021552						Pgl_GLEAN_10024584
Pgl_GLEAN_10021566						Pgl_GLEAN_10024589
Pgl_GLEAN_10021589						Pgl_GLEAN_10024619
Pgl_GLEAN_10021595						Pgl_GLEAN_10024636
Pgl_GLEAN_10021596						Pgl_GLEAN_10024637
Pgl_GLEAN_10021606						Pgl_GLEAN_10024644
Pgl_GLEAN_10021628						Pgl_GLEAN_10024647
Pgl_GLEAN_10021630						Pgl_GLEAN_10024656
Pgl_GLEAN_10021640						Pgl_GLEAN_10024661
Pgl_GLEAN_10021711						Pgl_GLEAN_10024668
Pgl_GLEAN_10021733						Pgl_GLEAN_10024671
Pgl_GLEAN_10021782						Pgl_GLEAN_10024689
Pgl_GLEAN_10021834						Pgl_GLEAN_10024758
Pgl_GLEAN_10021845						Pgl_GLEAN_10024772
Pgl_GLEAN_10021872						Pgl_GLEAN_10024774
Pgl_GLEAN_10021894						Pgl_GLEAN_10024798
Pgl_GLEAN_10021903						Pgl_GLEAN_10024799
Pgl_GLEAN_10021916						Pgl_GLEAN_10024800
Pgl_GLEAN_10021935						Pgl_GLEAN_10024853
Pgl_GLEAN_10021972						Pgl_GLEAN_10024874
Pgl_GLEAN_10021973						Pgl_GLEAN_10024877
Pgl_GLEAN_10021987						Pgl_GLEAN_10024879
Pgl_GLEAN_10021990						Pgl_GLEAN_10024888
Pgl_GLEAN_10021991						Pgl_GLEAN_10024896
Pgl_GLEAN_10021994						Pgl_GLEAN_10024931
Pgl_GLEAN_10021997						Pgl_GLEAN_10024933
Pgl_GLEAN_10022019						Pgl_GLEAN_10024934
Pgl_GLEAN_10022038						Pgl_GLEAN_10024959
Pgl_GLEAN_10022061						Pgl_GLEAN_10024964
Pgl_GLEAN_10022084						Pgl_GLEAN_10024965
Pgl_GLEAN_10022088						Pgl_GLEAN_10024968
Pgl_GLEAN_10022093						Pgl_GLEAN_10024977
Pgl_GLEAN_10022094						Pgl_GLEAN_10025003
Pgl_GLEAN_10022096						Pgl_GLEAN_10025025
Pgl_GLEAN_10022101						Pgl_GLEAN_10025031
Pgl_GLEAN_10022105						Pgl_GLEAN_10025053
Pgl_GLEAN_10022157						Pgl_GLEAN_10025060
Pgl_GLEAN_10022165						Pgl_GLEAN_10025061
Pgl_GLEAN_10022196						Pgl_GLEAN_10025068
Pgl_GLEAN_10022225						Pgl_GLEAN_10025069
Pgl_GLEAN_10022242						Pgl_GLEAN_10025100
Pgl_GLEAN_10022244						Pgl_GLEAN_10025105
Pgl_GLEAN_10022284						Pgl_GLEAN_10025112
Pgl_GLEAN_10022331						Pgl_GLEAN_10025131
Pgl_GLEAN_10022346						Pgl_GLEAN_10025132
Pgl_GLEAN_10022350						Pgl_GLEAN_10025136
Pgl_GLEAN_10022357						Pgl_GLEAN_10025139
Pgl_GLEAN_10022363						Pgl_GLEAN_10025141
Pgl_GLEAN_10022368						Pgl_GLEAN_10025143
Pgl_GLEAN_10022379						Pgl_GLEAN_10025144
Pgl_GLEAN_10022389						Pgl_GLEAN_10025149
Pgl_GLEAN_10022408						Pgl_GLEAN_10025159
Pgl_GLEAN_10022454						Pgl_GLEAN_10025185
Pgl_GLEAN_10022503						Pgl_GLEAN_10025227
Pgl_GLEAN_10022557						Pgl_GLEAN_10025231
Pgl_GLEAN_10022567						Pgl_GLEAN_10025237
Pgl_GLEAN_10022577						Pgl_GLEAN_10025242
Pgl_GLEAN_10022598						Pgl_GLEAN_10025251
Pgl_GLEAN_10022634						Pgl_GLEAN_10025269
Pgl_GLEAN_10022639						Pgl_GLEAN_10025274
Pgl_GLEAN_10022661						Pgl_GLEAN_10025292
Pgl_GLEAN_10022674						Pgl_GLEAN_10025295
Pgl_GLEAN_10022675						Pgl_GLEAN_10025315
Pgl_GLEAN_10022676						Pgl_GLEAN_10025337
Pgl_GLEAN_10022686						Pgl_GLEAN_10025375
Pgl_GLEAN_10022697						Pgl_GLEAN_10025378
Pgl_GLEAN_10022724						Pgl_GLEAN_10025381
Pgl_GLEAN_10022726						Pgl_GLEAN_10025389
Pgl_GLEAN_10022750						Pgl_GLEAN_10025396
Pgl_GLEAN_10022764						Pgl_GLEAN_10025409
Pgl_GLEAN_10022770						Pgl_GLEAN_10025410
Pgl_GLEAN_10022785						Pgl_GLEAN_10025415
Pgl_GLEAN_10022788						Pgl_GLEAN_10025420
Pgl_GLEAN_10022790						Pgl_GLEAN_10025444
Pgl_GLEAN_10022794						Pgl_GLEAN_10025523
Pgl_GLEAN_10022799						Pgl_GLEAN_10025529
Pgl_GLEAN_10022800						Pgl_GLEAN_10025530
Pgl_GLEAN_10022812						Pgl_GLEAN_10025536
Pgl_GLEAN_10022817						Pgl_GLEAN_10025537
Pgl_GLEAN_10022848						Pgl_GLEAN_10025543
Pgl_GLEAN_10022855						Pgl_GLEAN_10025556
Pgl_GLEAN_10022870						Pgl_GLEAN_10025564
Pgl_GLEAN_10022872						Pgl_GLEAN_10025595
Pgl_GLEAN_10022887						Pgl_GLEAN_10025601
Pgl_GLEAN_10022892						Pgl_GLEAN_10025602
Pgl_GLEAN_10022896						Pgl_GLEAN_10025614
Pgl_GLEAN_10022912						Pgl_GLEAN_10025620
Pgl_GLEAN_10022928						Pgl_GLEAN_10025631
Pgl_GLEAN_10022938						Pgl_GLEAN_10025635
Pgl_GLEAN_10022941						Pgl_GLEAN_10025664
Pgl_GLEAN_10022942						Pgl_GLEAN_10025666
Pgl_GLEAN_10022943						Pgl_GLEAN_10025667
[truncated: 1,093 more rows]
