# Supplementary material for: Gene Coexpression Analysis Identifies Genes Associated with Chlorophyll Content and Relative Water Content in Pearl Millet
Source: Plants (Basel). 2023 Mar 22;12(6):1412. doi: 10.3390/plants12061412 (PMC10057621; doi:10.3390/plants12061412)
Supplement: Supplementary file 1 [file plants-12-01412-s001.zip › Supplementary file S4.xlsx]

## Sheet: Chl_Clusters_Objects
Supplemental Table S4. List of pearl millet genes present in different clusters identified through clust. Clusters for Chlorophyll content.
C0 (4699 genes)	C1 (473 genes)	C2 (835 genes)	C3 (272 genes)	C4 (370 genes)	C5 (744 genes)	C6 (4047 genes)	C7 (203 genes)	C8 (603 genes)	C9 (283 genes)	C10 (335 genes)	C11 (59 genes)
Genes	Genes	Genes	Genes	Genes	Genes	Genes	Genes	Genes	Genes	Genes	Genes
Pgl_GLEAN_10000071	Pgl_GLEAN_10000087	Pgl_GLEAN_10000545	Pgl_GLEAN_10000230	Pgl_GLEAN_10000043	Pgl_GLEAN_10000163	Pgl_GLEAN_10000066	Pgl_GLEAN_10000065	Pgl_GLEAN_10000318	Pgl_GLEAN_10000426	Pgl_GLEAN_10000214	Pgl_GLEAN_10001091
Pgl_GLEAN_10000079	Pgl_GLEAN_10000135	Pgl_GLEAN_10000614	Pgl_GLEAN_10000515	Pgl_GLEAN_10000047	Pgl_GLEAN_10000221	Pgl_GLEAN_10000067	Pgl_GLEAN_10000091	Pgl_GLEAN_10000575	Pgl_GLEAN_10000448	Pgl_GLEAN_10000287	Pgl_GLEAN_10001440
Pgl_GLEAN_10000094	Pgl_GLEAN_10000154	Pgl_GLEAN_10000615	Pgl_GLEAN_10000524	Pgl_GLEAN_10000049	Pgl_GLEAN_10000292	Pgl_GLEAN_10000075	Pgl_GLEAN_10000095	Pgl_GLEAN_10000841	Pgl_GLEAN_10000481	Pgl_GLEAN_10000294	Pgl_GLEAN_10003158
Pgl_GLEAN_10000103	Pgl_GLEAN_10000157	Pgl_GLEAN_10000617	Pgl_GLEAN_10000528	Pgl_GLEAN_10000051	Pgl_GLEAN_10000378	Pgl_GLEAN_10000081	Pgl_GLEAN_10000585	Pgl_GLEAN_10001007	Pgl_GLEAN_10000569	Pgl_GLEAN_10000480	Pgl_GLEAN_10003371
Pgl_GLEAN_10000116	Pgl_GLEAN_10000173	Pgl_GLEAN_10000618	Pgl_GLEAN_10000541	Pgl_GLEAN_10000052	Pgl_GLEAN_10000416	Pgl_GLEAN_10000085	Pgl_GLEAN_10000781	Pgl_GLEAN_10001014	Pgl_GLEAN_10000751	Pgl_GLEAN_10000792	Pgl_GLEAN_10003436
Pgl_GLEAN_10000124	Pgl_GLEAN_10000181	Pgl_GLEAN_10000637	Pgl_GLEAN_10000584	Pgl_GLEAN_10000057	Pgl_GLEAN_10000470	Pgl_GLEAN_10000099	Pgl_GLEAN_10000803	Pgl_GLEAN_10001180	Pgl_GLEAN_10000808	Pgl_GLEAN_10000954	Pgl_GLEAN_10003584
Pgl_GLEAN_10000125	Pgl_GLEAN_10000250	Pgl_GLEAN_10000656	Pgl_GLEAN_10000587	Pgl_GLEAN_10000062	Pgl_GLEAN_10000512	Pgl_GLEAN_10000102	Pgl_GLEAN_10000887	Pgl_GLEAN_10001394	Pgl_GLEAN_10000918	Pgl_GLEAN_10000956	Pgl_GLEAN_10003740
Pgl_GLEAN_10000129	Pgl_GLEAN_10000460	Pgl_GLEAN_10000657	Pgl_GLEAN_10000588	Pgl_GLEAN_10000069	Pgl_GLEAN_10000580	Pgl_GLEAN_10000112	Pgl_GLEAN_10001370	Pgl_GLEAN_10001671	Pgl_GLEAN_10001031	Pgl_GLEAN_10001092	Pgl_GLEAN_10003751
Pgl_GLEAN_10000134	Pgl_GLEAN_10000476	Pgl_GLEAN_10000804	Pgl_GLEAN_10000589	Pgl_GLEAN_10000074	Pgl_GLEAN_10000591	Pgl_GLEAN_10000121	Pgl_GLEAN_10001390	Pgl_GLEAN_10001768	Pgl_GLEAN_10001085	Pgl_GLEAN_10001198	Pgl_GLEAN_10004690
Pgl_GLEAN_10000152	Pgl_GLEAN_10000490	Pgl_GLEAN_10000832	Pgl_GLEAN_10000598	Pgl_GLEAN_10000080	Pgl_GLEAN_10000616	Pgl_GLEAN_10000123	Pgl_GLEAN_10001401	Pgl_GLEAN_10001960	Pgl_GLEAN_10001287	Pgl_GLEAN_10001354	Pgl_GLEAN_10005139
Pgl_GLEAN_10000155	Pgl_GLEAN_10000491	Pgl_GLEAN_10000854	Pgl_GLEAN_10000601	Pgl_GLEAN_10000083	Pgl_GLEAN_10000625	Pgl_GLEAN_10000139	Pgl_GLEAN_10001550	Pgl_GLEAN_10002132	Pgl_GLEAN_10001297	Pgl_GLEAN_10001416	Pgl_GLEAN_10005152
Pgl_GLEAN_10000159	Pgl_GLEAN_10000493	Pgl_GLEAN_10000985	Pgl_GLEAN_10000668	Pgl_GLEAN_10000084	Pgl_GLEAN_10000633	Pgl_GLEAN_10000140	Pgl_GLEAN_10001648	Pgl_GLEAN_10002190	Pgl_GLEAN_10001464	Pgl_GLEAN_10001484	Pgl_GLEAN_10006034
Pgl_GLEAN_10000164	Pgl_GLEAN_10000590	Pgl_GLEAN_10001050	Pgl_GLEAN_10000671	Pgl_GLEAN_10000097	Pgl_GLEAN_10000649	Pgl_GLEAN_10000146	Pgl_GLEAN_10001673	Pgl_GLEAN_10002191	Pgl_GLEAN_10001490	Pgl_GLEAN_10001570	Pgl_GLEAN_10006240
Pgl_GLEAN_10000166	Pgl_GLEAN_10000695	Pgl_GLEAN_10001053	Pgl_GLEAN_10000672	Pgl_GLEAN_10000104	Pgl_GLEAN_10000692	Pgl_GLEAN_10000182	Pgl_GLEAN_10002002	Pgl_GLEAN_10002246	Pgl_GLEAN_10001497	Pgl_GLEAN_10001639	Pgl_GLEAN_10006730
Pgl_GLEAN_10000167	Pgl_GLEAN_10000742	Pgl_GLEAN_10001054	Pgl_GLEAN_10000701	Pgl_GLEAN_10000105	Pgl_GLEAN_10000770	Pgl_GLEAN_10000222	Pgl_GLEAN_10002047	Pgl_GLEAN_10002290	Pgl_GLEAN_10001923	Pgl_GLEAN_10001650	Pgl_GLEAN_10006963
Pgl_GLEAN_10000174	Pgl_GLEAN_10000809	Pgl_GLEAN_10001062	Pgl_GLEAN_10000703	Pgl_GLEAN_10000106	Pgl_GLEAN_10000838	Pgl_GLEAN_10000226	Pgl_GLEAN_10002192	Pgl_GLEAN_10002345	Pgl_GLEAN_10001936	Pgl_GLEAN_10001707	Pgl_GLEAN_10007232
Pgl_GLEAN_10000177	Pgl_GLEAN_10000865	Pgl_GLEAN_10001064	Pgl_GLEAN_10000745	Pgl_GLEAN_10000107	Pgl_GLEAN_10000843	Pgl_GLEAN_10000251	Pgl_GLEAN_10002373	Pgl_GLEAN_10002431	Pgl_GLEAN_10001951	Pgl_GLEAN_10001941	Pgl_GLEAN_10007392
Pgl_GLEAN_10000208	Pgl_GLEAN_10000892	Pgl_GLEAN_10001071	Pgl_GLEAN_10000845	Pgl_GLEAN_10000109	Pgl_GLEAN_10001041	Pgl_GLEAN_10000256	Pgl_GLEAN_10002390	Pgl_GLEAN_10002642	Pgl_GLEAN_10001963	Pgl_GLEAN_10001985	Pgl_GLEAN_10007438
Pgl_GLEAN_10000210	Pgl_GLEAN_10000899	Pgl_GLEAN_10001073	Pgl_GLEAN_10000882	Pgl_GLEAN_10000117	Pgl_GLEAN_10001075	Pgl_GLEAN_10000401	Pgl_GLEAN_10002398	Pgl_GLEAN_10002804	Pgl_GLEAN_10002004	Pgl_GLEAN_10002049	Pgl_GLEAN_10007479
Pgl_GLEAN_10000223	Pgl_GLEAN_10001003	Pgl_GLEAN_10001077	Pgl_GLEAN_10000901	Pgl_GLEAN_10000119	Pgl_GLEAN_10001076	Pgl_GLEAN_10000409	Pgl_GLEAN_10002399	Pgl_GLEAN_10002991	Pgl_GLEAN_10002220	Pgl_GLEAN_10002071	Pgl_GLEAN_10008260
Pgl_GLEAN_10000273	Pgl_GLEAN_10001008	Pgl_GLEAN_10001078	Pgl_GLEAN_10000919	Pgl_GLEAN_10000122	Pgl_GLEAN_10001170	Pgl_GLEAN_10000411	Pgl_GLEAN_10002528	Pgl_GLEAN_10003087	Pgl_GLEAN_10002229	Pgl_GLEAN_10002118	Pgl_GLEAN_10009005
Pgl_GLEAN_10000291	Pgl_GLEAN_10001010	Pgl_GLEAN_10001087	Pgl_GLEAN_10000951	Pgl_GLEAN_10000126	Pgl_GLEAN_10001258	Pgl_GLEAN_10000443	Pgl_GLEAN_10002994	Pgl_GLEAN_10003205	Pgl_GLEAN_10002277	Pgl_GLEAN_10002145	Pgl_GLEAN_10009124
Pgl_GLEAN_10000293	Pgl_GLEAN_10001024	Pgl_GLEAN_10001093	Pgl_GLEAN_10001352	Pgl_GLEAN_10000132	Pgl_GLEAN_10001275	Pgl_GLEAN_10000446	Pgl_GLEAN_10003085	Pgl_GLEAN_10003270	Pgl_GLEAN_10002281	Pgl_GLEAN_10002224	Pgl_GLEAN_10009345
Pgl_GLEAN_10000297	Pgl_GLEAN_10001058	Pgl_GLEAN_10001096	Pgl_GLEAN_10001564	Pgl_GLEAN_10000136	Pgl_GLEAN_10001322	Pgl_GLEAN_10000449	Pgl_GLEAN_10003355	Pgl_GLEAN_10003374	Pgl_GLEAN_10002297	Pgl_GLEAN_10002309	Pgl_GLEAN_10009459
Pgl_GLEAN_10000298	Pgl_GLEAN_10001116	Pgl_GLEAN_10001097	Pgl_GLEAN_10001659	Pgl_GLEAN_10000143	Pgl_GLEAN_10001374	Pgl_GLEAN_10000473	Pgl_GLEAN_10003489	Pgl_GLEAN_10003405	Pgl_GLEAN_10002397	Pgl_GLEAN_10002416	Pgl_GLEAN_10009854
Pgl_GLEAN_10000310	Pgl_GLEAN_10001179	Pgl_GLEAN_10001098	Pgl_GLEAN_10001729	Pgl_GLEAN_10000149	Pgl_GLEAN_10001418	Pgl_GLEAN_10000475	Pgl_GLEAN_10003694	Pgl_GLEAN_10003499	Pgl_GLEAN_10002429	Pgl_GLEAN_10002480	Pgl_GLEAN_10009886
Pgl_GLEAN_10000331	Pgl_GLEAN_10001360	Pgl_GLEAN_10001099	Pgl_GLEAN_10001740	Pgl_GLEAN_10000151	Pgl_GLEAN_10001633	Pgl_GLEAN_10000479	Pgl_GLEAN_10003970	Pgl_GLEAN_10003548	Pgl_GLEAN_10002430	Pgl_GLEAN_10002631	Pgl_GLEAN_10009980
Pgl_GLEAN_10000341	Pgl_GLEAN_10001388	Pgl_GLEAN_10001101	Pgl_GLEAN_10001850	Pgl_GLEAN_10000153	Pgl_GLEAN_10001699	Pgl_GLEAN_10000497	Pgl_GLEAN_10004029	Pgl_GLEAN_10003552	Pgl_GLEAN_10002434	Pgl_GLEAN_10002703	Pgl_GLEAN_10010195
Pgl_GLEAN_10000376	Pgl_GLEAN_10001465	Pgl_GLEAN_10001124	Pgl_GLEAN_10002221	Pgl_GLEAN_10000158	Pgl_GLEAN_10001709	Pgl_GLEAN_10000510	Pgl_GLEAN_10004204	Pgl_GLEAN_10003720	Pgl_GLEAN_10002440	Pgl_GLEAN_10002752	Pgl_GLEAN_10010874
Pgl_GLEAN_10000379	Pgl_GLEAN_10001594	Pgl_GLEAN_10001126	Pgl_GLEAN_10002264	Pgl_GLEAN_10000160	Pgl_GLEAN_10001712	Pgl_GLEAN_10000516	Pgl_GLEAN_10004261	Pgl_GLEAN_10003893	Pgl_GLEAN_10002445	Pgl_GLEAN_10002939	Pgl_GLEAN_10012225
Pgl_GLEAN_10000388	Pgl_GLEAN_10001636	Pgl_GLEAN_10001131	Pgl_GLEAN_10002444	Pgl_GLEAN_10000161	Pgl_GLEAN_10001716	Pgl_GLEAN_10000517	Pgl_GLEAN_10004580	Pgl_GLEAN_10004222	Pgl_GLEAN_10002447	Pgl_GLEAN_10003104	Pgl_GLEAN_10012704
Pgl_GLEAN_10000431	Pgl_GLEAN_10001703	Pgl_GLEAN_10001132	Pgl_GLEAN_10002768	Pgl_GLEAN_10000162	Pgl_GLEAN_10001841	Pgl_GLEAN_10000520	Pgl_GLEAN_10004806	Pgl_GLEAN_10004333	Pgl_GLEAN_10002449	Pgl_GLEAN_10003174	Pgl_GLEAN_10012852
Pgl_GLEAN_10000432	Pgl_GLEAN_10001787	Pgl_GLEAN_10001134	Pgl_GLEAN_10002794	Pgl_GLEAN_10000165	Pgl_GLEAN_10001922	Pgl_GLEAN_10000521	Pgl_GLEAN_10005223	Pgl_GLEAN_10004408	Pgl_GLEAN_10002540	Pgl_GLEAN_10003179	Pgl_GLEAN_10014386
Pgl_GLEAN_10000440	Pgl_GLEAN_10001875	Pgl_GLEAN_10001136	Pgl_GLEAN_10003151	Pgl_GLEAN_10000168	Pgl_GLEAN_10001952	Pgl_GLEAN_10000525	Pgl_GLEAN_10005516	Pgl_GLEAN_10004426	Pgl_GLEAN_10002602	Pgl_GLEAN_10003206	Pgl_GLEAN_10016139
Pgl_GLEAN_10000455	Pgl_GLEAN_10001957	Pgl_GLEAN_10001137	Pgl_GLEAN_10003228	Pgl_GLEAN_10000169	Pgl_GLEAN_10002023	Pgl_GLEAN_10000533	Pgl_GLEAN_10005909	Pgl_GLEAN_10004430	Pgl_GLEAN_10002673	Pgl_GLEAN_10003274	Pgl_GLEAN_10016222
Pgl_GLEAN_10000456	Pgl_GLEAN_10001966	Pgl_GLEAN_10001143	Pgl_GLEAN_10003315	Pgl_GLEAN_10000170	Pgl_GLEAN_10002059	Pgl_GLEAN_10000537	Pgl_GLEAN_10006022	Pgl_GLEAN_10004439	Pgl_GLEAN_10002767	Pgl_GLEAN_10003703	Pgl_GLEAN_10018839
Pgl_GLEAN_10000458	Pgl_GLEAN_10002052	Pgl_GLEAN_10001144	Pgl_GLEAN_10003345	Pgl_GLEAN_10000171	Pgl_GLEAN_10002066	Pgl_GLEAN_10000549	Pgl_GLEAN_10006025	Pgl_GLEAN_10004453	Pgl_GLEAN_10002769	Pgl_GLEAN_10003761	Pgl_GLEAN_10018968
Pgl_GLEAN_10000459	Pgl_GLEAN_10002104	Pgl_GLEAN_10001150	Pgl_GLEAN_10003392	Pgl_GLEAN_10000172	Pgl_GLEAN_10002107	Pgl_GLEAN_10000558	Pgl_GLEAN_10006110	Pgl_GLEAN_10004455	Pgl_GLEAN_10002853	Pgl_GLEAN_10003954	Pgl_GLEAN_10020394
Pgl_GLEAN_10000465	Pgl_GLEAN_10002253	Pgl_GLEAN_10001152	Pgl_GLEAN_10003402	Pgl_GLEAN_10000175	Pgl_GLEAN_10002134	Pgl_GLEAN_10000592	Pgl_GLEAN_10006389	Pgl_GLEAN_10004495	Pgl_GLEAN_10002854	Pgl_GLEAN_10003981	Pgl_GLEAN_10020637
Pgl_GLEAN_10000472	Pgl_GLEAN_10002260	Pgl_GLEAN_10001153	Pgl_GLEAN_10003441	Pgl_GLEAN_10000179	Pgl_GLEAN_10002268	Pgl_GLEAN_10000596	Pgl_GLEAN_10006468	Pgl_GLEAN_10004522	Pgl_GLEAN_10002857	Pgl_GLEAN_10004028	Pgl_GLEAN_10020731
Pgl_GLEAN_10000477	Pgl_GLEAN_10002325	Pgl_GLEAN_10001190	Pgl_GLEAN_10003573	Pgl_GLEAN_10000180	Pgl_GLEAN_10002312	Pgl_GLEAN_10000603	Pgl_GLEAN_10006631	Pgl_GLEAN_10004552	Pgl_GLEAN_10002860	Pgl_GLEAN_10004066	Pgl_GLEAN_10021847
Pgl_GLEAN_10000489	Pgl_GLEAN_10002484	Pgl_GLEAN_10001193	Pgl_GLEAN_10003574	Pgl_GLEAN_10000185	Pgl_GLEAN_10002316	Pgl_GLEAN_10000605	Pgl_GLEAN_10006640	Pgl_GLEAN_10004566	Pgl_GLEAN_10002863	Pgl_GLEAN_10004148	Pgl_GLEAN_10024017
Pgl_GLEAN_10000508	Pgl_GLEAN_10002541	Pgl_GLEAN_10001195	Pgl_GLEAN_10003599	Pgl_GLEAN_10000186	Pgl_GLEAN_10002332	Pgl_GLEAN_10000612	Pgl_GLEAN_10006757	Pgl_GLEAN_10004571	Pgl_GLEAN_10002882	Pgl_GLEAN_10004210	Pgl_GLEAN_10024246
Pgl_GLEAN_10000518	Pgl_GLEAN_10002608	Pgl_GLEAN_10001196	Pgl_GLEAN_10003601	Pgl_GLEAN_10000187	Pgl_GLEAN_10002355	Pgl_GLEAN_10000621	Pgl_GLEAN_10006758	Pgl_GLEAN_10004573	Pgl_GLEAN_10002902	Pgl_GLEAN_10004257	Pgl_GLEAN_10025190
Pgl_GLEAN_10000519	Pgl_GLEAN_10002635	Pgl_GLEAN_10001197	Pgl_GLEAN_10003606	Pgl_GLEAN_10000188	Pgl_GLEAN_10002380	Pgl_GLEAN_10000645	Pgl_GLEAN_10006884	Pgl_GLEAN_10004629	Pgl_GLEAN_10002924	Pgl_GLEAN_10004373	Pgl_GLEAN_10026627
Pgl_GLEAN_10000526	Pgl_GLEAN_10002681	Pgl_GLEAN_10001200	Pgl_GLEAN_10003608	Pgl_GLEAN_10000189	Pgl_GLEAN_10002400	Pgl_GLEAN_10000650	Pgl_GLEAN_10006986	Pgl_GLEAN_10004659	Pgl_GLEAN_10003024	Pgl_GLEAN_10004387	Pgl_GLEAN_10027717
Pgl_GLEAN_10000527	Pgl_GLEAN_10002723	Pgl_GLEAN_10001202	Pgl_GLEAN_10003620	Pgl_GLEAN_10000191	Pgl_GLEAN_10002446	Pgl_GLEAN_10000651	Pgl_GLEAN_10007284	Pgl_GLEAN_10004708	Pgl_GLEAN_10003106	Pgl_GLEAN_10004588	Pgl_GLEAN_10028563
Pgl_GLEAN_10000529	Pgl_GLEAN_10002729	Pgl_GLEAN_10001209	Pgl_GLEAN_10003641	Pgl_GLEAN_10000194	Pgl_GLEAN_10002583	Pgl_GLEAN_10000654	Pgl_GLEAN_10007323	Pgl_GLEAN_10004868	Pgl_GLEAN_10003127	Pgl_GLEAN_10004707	Pgl_GLEAN_10031910
Pgl_GLEAN_10000534	Pgl_GLEAN_10002760	Pgl_GLEAN_10001210	Pgl_GLEAN_10003644	Pgl_GLEAN_10000195	Pgl_GLEAN_10002591	Pgl_GLEAN_10000667	Pgl_GLEAN_10007502	Pgl_GLEAN_10004934	Pgl_GLEAN_10003284	Pgl_GLEAN_10004817	Pgl_GLEAN_10032080
Pgl_GLEAN_10000573	Pgl_GLEAN_10002785	Pgl_GLEAN_10001211	Pgl_GLEAN_10003658	Pgl_GLEAN_10000201	Pgl_GLEAN_10002630	Pgl_GLEAN_10000670	Pgl_GLEAN_10007588	Pgl_GLEAN_10004996	Pgl_GLEAN_10003285	Pgl_GLEAN_10004899	Pgl_GLEAN_10032327
Pgl_GLEAN_10000595	Pgl_GLEAN_10002917	Pgl_GLEAN_10001214	Pgl_GLEAN_10003815	Pgl_GLEAN_10000202	Pgl_GLEAN_10002638	Pgl_GLEAN_10000682	Pgl_GLEAN_10007603	Pgl_GLEAN_10005041	Pgl_GLEAN_10003333	Pgl_GLEAN_10004921	Pgl_GLEAN_10032397
Pgl_GLEAN_10000604	Pgl_GLEAN_10002940	Pgl_GLEAN_10001219	Pgl_GLEAN_10003816	Pgl_GLEAN_10000204	Pgl_GLEAN_10002712	Pgl_GLEAN_10000687	Pgl_GLEAN_10007707	Pgl_GLEAN_10005071	Pgl_GLEAN_10003408	Pgl_GLEAN_10004956	Pgl_GLEAN_10033021
Pgl_GLEAN_10000609	Pgl_GLEAN_10002959	Pgl_GLEAN_10001220	Pgl_GLEAN_10003832	Pgl_GLEAN_10000205	Pgl_GLEAN_10002770	Pgl_GLEAN_10000702	Pgl_GLEAN_10008564	Pgl_GLEAN_10005081	Pgl_GLEAN_10003413	Pgl_GLEAN_10005220	Pgl_GLEAN_10034596
Pgl_GLEAN_10000619	Pgl_GLEAN_10002970	Pgl_GLEAN_10001222	Pgl_GLEAN_10003933	Pgl_GLEAN_10000206	Pgl_GLEAN_10002784	Pgl_GLEAN_10000711	Pgl_GLEAN_10008770	Pgl_GLEAN_10005089	Pgl_GLEAN_10003426	Pgl_GLEAN_10005235	Pgl_GLEAN_10036111
Pgl_GLEAN_10000620	Pgl_GLEAN_10002988	Pgl_GLEAN_10001228	Pgl_GLEAN_10003934	Pgl_GLEAN_10000209	Pgl_GLEAN_10002789	Pgl_GLEAN_10000721	Pgl_GLEAN_10008772	Pgl_GLEAN_10005095	Pgl_GLEAN_10003443	Pgl_GLEAN_10005296	Pgl_GLEAN_10036181
Pgl_GLEAN_10000627	Pgl_GLEAN_10002990	Pgl_GLEAN_10001230	Pgl_GLEAN_10003935	Pgl_GLEAN_10000212	Pgl_GLEAN_10002798	Pgl_GLEAN_10000749	Pgl_GLEAN_10009091	Pgl_GLEAN_10005131	Pgl_GLEAN_10003447	Pgl_GLEAN_10005351	Pgl_GLEAN_10036937
Pgl_GLEAN_10000629	Pgl_GLEAN_10002996	Pgl_GLEAN_10001232	Pgl_GLEAN_10003941	Pgl_GLEAN_10000225	Pgl_GLEAN_10002859	Pgl_GLEAN_10000754	Pgl_GLEAN_10009633	Pgl_GLEAN_10005150	Pgl_GLEAN_10003456	Pgl_GLEAN_10005447	Pgl_GLEAN_10037276
Pgl_GLEAN_10000631	Pgl_GLEAN_10003055	Pgl_GLEAN_10001236	Pgl_GLEAN_10003991	Pgl_GLEAN_10000229	Pgl_GLEAN_10002918	Pgl_GLEAN_10000758	Pgl_GLEAN_10009716	Pgl_GLEAN_10005159	Pgl_GLEAN_10003458	Pgl_GLEAN_10005635	Pgl_GLEAN_10038110
Pgl_GLEAN_10000636	Pgl_GLEAN_10003113	Pgl_GLEAN_10001242	Pgl_GLEAN_10004049	Pgl_GLEAN_10000238	Pgl_GLEAN_10002945	Pgl_GLEAN_10000784	Pgl_GLEAN_10009815	Pgl_GLEAN_10005165	Pgl_GLEAN_10003504	Pgl_GLEAN_10005676	Pgl_GLEAN_10038565
Pgl_GLEAN_10000642	Pgl_GLEAN_10003235	Pgl_GLEAN_10001250	Pgl_GLEAN_10004107	Pgl_GLEAN_10000239	Pgl_GLEAN_10002965	Pgl_GLEAN_10000785	Pgl_GLEAN_10009853	Pgl_GLEAN_10005178	Pgl_GLEAN_10003598	Pgl_GLEAN_10005684
Pgl_GLEAN_10000643	Pgl_GLEAN_10003244	Pgl_GLEAN_10001251	Pgl_GLEAN_10004147	Pgl_GLEAN_10000240	Pgl_GLEAN_10002977	Pgl_GLEAN_10000815	Pgl_GLEAN_10009893	Pgl_GLEAN_10005195	Pgl_GLEAN_10003853	Pgl_GLEAN_10005778
Pgl_GLEAN_10000655	Pgl_GLEAN_10003294	Pgl_GLEAN_10001252	Pgl_GLEAN_10004273	Pgl_GLEAN_10000241	Pgl_GLEAN_10003005	Pgl_GLEAN_10000816	Pgl_GLEAN_10009899	Pgl_GLEAN_10005224	Pgl_GLEAN_10003857	Pgl_GLEAN_10005968
Pgl_GLEAN_10000688	Pgl_GLEAN_10003328	Pgl_GLEAN_10001253	Pgl_GLEAN_10004294	Pgl_GLEAN_10000243	Pgl_GLEAN_10003141	Pgl_GLEAN_10000833	Pgl_GLEAN_10009968	Pgl_GLEAN_10005287	Pgl_GLEAN_10003975	Pgl_GLEAN_10005971
Pgl_GLEAN_10000691	Pgl_GLEAN_10003415	Pgl_GLEAN_10001254	Pgl_GLEAN_10004477	Pgl_GLEAN_10000244	Pgl_GLEAN_10003175	Pgl_GLEAN_10000846	Pgl_GLEAN_10010138	Pgl_GLEAN_10005343	Pgl_GLEAN_10004022	Pgl_GLEAN_10005977
Pgl_GLEAN_10000720	Pgl_GLEAN_10003455	Pgl_GLEAN_10001255	Pgl_GLEAN_10004644	Pgl_GLEAN_10000246	Pgl_GLEAN_10003204	Pgl_GLEAN_10000896	Pgl_GLEAN_10010382	Pgl_GLEAN_10005523	Pgl_GLEAN_10004336	Pgl_GLEAN_10006382
Pgl_GLEAN_10000728	Pgl_GLEAN_10003457	Pgl_GLEAN_10001261	Pgl_GLEAN_10004808	Pgl_GLEAN_10000247	Pgl_GLEAN_10003248	Pgl_GLEAN_10000923	Pgl_GLEAN_10010458	Pgl_GLEAN_10005855	Pgl_GLEAN_10004411	Pgl_GLEAN_10006414
Pgl_GLEAN_10000729	Pgl_GLEAN_10003569	Pgl_GLEAN_10001262	Pgl_GLEAN_10005486	Pgl_GLEAN_10000248	Pgl_GLEAN_10003319	Pgl_GLEAN_10000927	Pgl_GLEAN_10010652	Pgl_GLEAN_10005946	Pgl_GLEAN_10004464	Pgl_GLEAN_10006478
Pgl_GLEAN_10000730	Pgl_GLEAN_10003729	Pgl_GLEAN_10001263	Pgl_GLEAN_10005693	Pgl_GLEAN_10000249	Pgl_GLEAN_10003331	Pgl_GLEAN_10000936	Pgl_GLEAN_10010680	Pgl_GLEAN_10006339	Pgl_GLEAN_10004572	Pgl_GLEAN_10006648
Pgl_GLEAN_10000735	Pgl_GLEAN_10003786	Pgl_GLEAN_10001265	Pgl_GLEAN_10005807	Pgl_GLEAN_10000254	Pgl_GLEAN_10003398	Pgl_GLEAN_10000938	Pgl_GLEAN_10010757	Pgl_GLEAN_10006461	Pgl_GLEAN_10004749	Pgl_GLEAN_10006779
Pgl_GLEAN_10000741	Pgl_GLEAN_10003808	Pgl_GLEAN_10001266	Pgl_GLEAN_10005856	Pgl_GLEAN_10000258	Pgl_GLEAN_10003416	Pgl_GLEAN_10000948	Pgl_GLEAN_10010942	Pgl_GLEAN_10006467	Pgl_GLEAN_10004803	Pgl_GLEAN_10006793
Pgl_GLEAN_10000747	Pgl_GLEAN_10003926	Pgl_GLEAN_10001267	Pgl_GLEAN_10006134	Pgl_GLEAN_10000259	Pgl_GLEAN_10003523	Pgl_GLEAN_10000952	Pgl_GLEAN_10011135	Pgl_GLEAN_10006495	Pgl_GLEAN_10004903	Pgl_GLEAN_10006812
Pgl_GLEAN_10000750	Pgl_GLEAN_10004082	Pgl_GLEAN_10001268	Pgl_GLEAN_10006199	Pgl_GLEAN_10000261	Pgl_GLEAN_10003567	Pgl_GLEAN_10000973	Pgl_GLEAN_10011184	Pgl_GLEAN_10006643	Pgl_GLEAN_10005163	Pgl_GLEAN_10006834
Pgl_GLEAN_10000767	Pgl_GLEAN_10004100	Pgl_GLEAN_10001269	Pgl_GLEAN_10006245	Pgl_GLEAN_10000263	Pgl_GLEAN_10003615	Pgl_GLEAN_10000986	Pgl_GLEAN_10011198	Pgl_GLEAN_10006783	Pgl_GLEAN_10005175	Pgl_GLEAN_10006863
Pgl_GLEAN_10000786	Pgl_GLEAN_10004219	Pgl_GLEAN_10001270	Pgl_GLEAN_10006412	Pgl_GLEAN_10000266	Pgl_GLEAN_10003734	Pgl_GLEAN_10000989	Pgl_GLEAN_10011575	Pgl_GLEAN_10006862	Pgl_GLEAN_10005301	Pgl_GLEAN_10006887
Pgl_GLEAN_10000790	Pgl_GLEAN_10004248	Pgl_GLEAN_10001273	Pgl_GLEAN_10006583	Pgl_GLEAN_10000267	Pgl_GLEAN_10003736	Pgl_GLEAN_10001002	Pgl_GLEAN_10011604	Pgl_GLEAN_10007173	Pgl_GLEAN_10005574	Pgl_GLEAN_10006932
Pgl_GLEAN_10000825	Pgl_GLEAN_10004260	Pgl_GLEAN_10001274	Pgl_GLEAN_10006594	Pgl_GLEAN_10000268	Pgl_GLEAN_10003809	Pgl_GLEAN_10001016	Pgl_GLEAN_10011786	Pgl_GLEAN_10007242	Pgl_GLEAN_10005647	Pgl_GLEAN_10007210
Pgl_GLEAN_10000834	Pgl_GLEAN_10004511	Pgl_GLEAN_10001279	Pgl_GLEAN_10006607	Pgl_GLEAN_10000270	Pgl_GLEAN_10003849	Pgl_GLEAN_10001018	Pgl_GLEAN_10011831	Pgl_GLEAN_10007553	Pgl_GLEAN_10005667	Pgl_GLEAN_10007303
Pgl_GLEAN_10000859	Pgl_GLEAN_10004612	Pgl_GLEAN_10001282	Pgl_GLEAN_10006618	Pgl_GLEAN_10000272	Pgl_GLEAN_10004070	Pgl_GLEAN_10001020	Pgl_GLEAN_10011990	Pgl_GLEAN_10007587	Pgl_GLEAN_10005782	Pgl_GLEAN_10007345
Pgl_GLEAN_10000872	Pgl_GLEAN_10004688	Pgl_GLEAN_10001285	Pgl_GLEAN_10006651	Pgl_GLEAN_10000275	Pgl_GLEAN_10004099	Pgl_GLEAN_10001028	Pgl_GLEAN_10012031	Pgl_GLEAN_10007806	Pgl_GLEAN_10005860	Pgl_GLEAN_10007364
Pgl_GLEAN_10000880	Pgl_GLEAN_10004738	Pgl_GLEAN_10001286	Pgl_GLEAN_10006704	Pgl_GLEAN_10000276	Pgl_GLEAN_10004140	Pgl_GLEAN_10001029	Pgl_GLEAN_10012066	Pgl_GLEAN_10007951	Pgl_GLEAN_10005881	Pgl_GLEAN_10007415
Pgl_GLEAN_10000881	Pgl_GLEAN_10004770	Pgl_GLEAN_10001288	Pgl_GLEAN_10006711	Pgl_GLEAN_10000277	Pgl_GLEAN_10004154	Pgl_GLEAN_10001039	Pgl_GLEAN_10012088	Pgl_GLEAN_10008027	Pgl_GLEAN_10005942	Pgl_GLEAN_10007429
Pgl_GLEAN_10000886	Pgl_GLEAN_10004850	Pgl_GLEAN_10001291	Pgl_GLEAN_10006718	Pgl_GLEAN_10000284	Pgl_GLEAN_10004276	Pgl_GLEAN_10001057	Pgl_GLEAN_10012111	Pgl_GLEAN_10008049	Pgl_GLEAN_10005950	Pgl_GLEAN_10007675
Pgl_GLEAN_10000898	Pgl_GLEAN_10004857	Pgl_GLEAN_10001293	Pgl_GLEAN_10007075	Pgl_GLEAN_10000285	Pgl_GLEAN_10004301	Pgl_GLEAN_10001061	Pgl_GLEAN_10012163	Pgl_GLEAN_10008058	Pgl_GLEAN_10006036	Pgl_GLEAN_10007779
Pgl_GLEAN_10000903	Pgl_GLEAN_10004961	Pgl_GLEAN_10001301	Pgl_GLEAN_10007204	Pgl_GLEAN_10000302	Pgl_GLEAN_10004389	Pgl_GLEAN_10001074	Pgl_GLEAN_10012259	Pgl_GLEAN_10008116	Pgl_GLEAN_10006406	Pgl_GLEAN_10007842
Pgl_GLEAN_10000909	Pgl_GLEAN_10005097	Pgl_GLEAN_10001312	Pgl_GLEAN_10007732	Pgl_GLEAN_10000304	Pgl_GLEAN_10004519	Pgl_GLEAN_10001106	Pgl_GLEAN_10012337	Pgl_GLEAN_10008132	Pgl_GLEAN_10006428	Pgl_GLEAN_10007858
Pgl_GLEAN_10000924	Pgl_GLEAN_10005130	Pgl_GLEAN_10001313	Pgl_GLEAN_10007881	Pgl_GLEAN_10000306	Pgl_GLEAN_10004593	Pgl_GLEAN_10001112	Pgl_GLEAN_10012416	Pgl_GLEAN_10008138	Pgl_GLEAN_10006457	Pgl_GLEAN_10007904
Pgl_GLEAN_10000931	Pgl_GLEAN_10005192	Pgl_GLEAN_10001314	Pgl_GLEAN_10007920	Pgl_GLEAN_10000307	Pgl_GLEAN_10004596	Pgl_GLEAN_10001119	Pgl_GLEAN_10012448	Pgl_GLEAN_10008148	Pgl_GLEAN_10006533	Pgl_GLEAN_10008305
Pgl_GLEAN_10000945	Pgl_GLEAN_10005193	Pgl_GLEAN_10001317	Pgl_GLEAN_10007995	Pgl_GLEAN_10000308	Pgl_GLEAN_10004670	Pgl_GLEAN_10001120	Pgl_GLEAN_10012878	Pgl_GLEAN_10008156	Pgl_GLEAN_10006552	Pgl_GLEAN_10008418
Pgl_GLEAN_10000953	Pgl_GLEAN_10005262	Pgl_GLEAN_10001318	Pgl_GLEAN_10008057	Pgl_GLEAN_10000311	Pgl_GLEAN_10004827	Pgl_GLEAN_10001127	Pgl_GLEAN_10012924	Pgl_GLEAN_10008166	Pgl_GLEAN_10006584	Pgl_GLEAN_10008423
Pgl_GLEAN_10000958	Pgl_GLEAN_10005297	Pgl_GLEAN_10001325	Pgl_GLEAN_10008240	Pgl_GLEAN_10000315	Pgl_GLEAN_10004855	Pgl_GLEAN_10001128	Pgl_GLEAN_10012992	Pgl_GLEAN_10008176	Pgl_GLEAN_10006694	Pgl_GLEAN_10008431
Pgl_GLEAN_10000961	Pgl_GLEAN_10005418	Pgl_GLEAN_10001327	Pgl_GLEAN_10008250	Pgl_GLEAN_10000316	Pgl_GLEAN_10004955	Pgl_GLEAN_10001129	Pgl_GLEAN_10013069	Pgl_GLEAN_10008182	Pgl_GLEAN_10006781	Pgl_GLEAN_10008439
Pgl_GLEAN_10000975	Pgl_GLEAN_10005520	Pgl_GLEAN_10001329	Pgl_GLEAN_10008396	Pgl_GLEAN_10000320	Pgl_GLEAN_10005012	Pgl_GLEAN_10001130	Pgl_GLEAN_10013157	Pgl_GLEAN_10008191	Pgl_GLEAN_10006784	Pgl_GLEAN_10008451
Pgl_GLEAN_10000977	Pgl_GLEAN_10005602	Pgl_GLEAN_10001330	Pgl_GLEAN_10008569	Pgl_GLEAN_10000321	Pgl_GLEAN_10005082	Pgl_GLEAN_10001133	Pgl_GLEAN_10013483	Pgl_GLEAN_10008214	Pgl_GLEAN_10006892	Pgl_GLEAN_10008472
Pgl_GLEAN_10000978	Pgl_GLEAN_10005729	Pgl_GLEAN_10001331	Pgl_GLEAN_10008675	Pgl_GLEAN_10000322	Pgl_GLEAN_10005096	Pgl_GLEAN_10001135	Pgl_GLEAN_10013717	Pgl_GLEAN_10008217	Pgl_GLEAN_10006975	Pgl_GLEAN_10008578
Pgl_GLEAN_10000979	Pgl_GLEAN_10005742	Pgl_GLEAN_10001332	Pgl_GLEAN_10008759	Pgl_GLEAN_10000323	Pgl_GLEAN_10005190	Pgl_GLEAN_10001138	Pgl_GLEAN_10013857	Pgl_GLEAN_10008257	Pgl_GLEAN_10006990	Pgl_GLEAN_10008734
Pgl_GLEAN_10000980	Pgl_GLEAN_10005798	Pgl_GLEAN_10001336	Pgl_GLEAN_10008761	Pgl_GLEAN_10000324	Pgl_GLEAN_10005201	Pgl_GLEAN_10001141	Pgl_GLEAN_10014084	Pgl_GLEAN_10008279	Pgl_GLEAN_10007150	Pgl_GLEAN_10008780
Pgl_GLEAN_10000994	Pgl_GLEAN_10005838	Pgl_GLEAN_10001340	Pgl_GLEAN_10009125	Pgl_GLEAN_10000325	Pgl_GLEAN_10005326	Pgl_GLEAN_10001145	Pgl_GLEAN_10014194	Pgl_GLEAN_10008316	Pgl_GLEAN_10007178	Pgl_GLEAN_10008939
Pgl_GLEAN_10000997	Pgl_GLEAN_10005859	Pgl_GLEAN_10001341	Pgl_GLEAN_10009243	Pgl_GLEAN_10000327	Pgl_GLEAN_10005354	Pgl_GLEAN_10001151	Pgl_GLEAN_10014211	Pgl_GLEAN_10008336	Pgl_GLEAN_10007442	Pgl_GLEAN_10008961
Pgl_GLEAN_10001000	Pgl_GLEAN_10005896	Pgl_GLEAN_10001342	Pgl_GLEAN_10009248	Pgl_GLEAN_10000329	Pgl_GLEAN_10005429	Pgl_GLEAN_10001155	Pgl_GLEAN_10014212	Pgl_GLEAN_10008430	Pgl_GLEAN_10007448	Pgl_GLEAN_10009040
Pgl_GLEAN_10001001	Pgl_GLEAN_10006057	Pgl_GLEAN_10001344	Pgl_GLEAN_10009540	Pgl_GLEAN_10000330	Pgl_GLEAN_10005468	Pgl_GLEAN_10001160	Pgl_GLEAN_10014354	Pgl_GLEAN_10008432	Pgl_GLEAN_10007458	Pgl_GLEAN_10009101
Pgl_GLEAN_10001013	Pgl_GLEAN_10006071	Pgl_GLEAN_10001348	Pgl_GLEAN_10009828	Pgl_GLEAN_10000334	Pgl_GLEAN_10005504	Pgl_GLEAN_10001163	Pgl_GLEAN_10014661	Pgl_GLEAN_10008449	Pgl_GLEAN_10007573	Pgl_GLEAN_10009229
Pgl_GLEAN_10001021	Pgl_GLEAN_10006271	Pgl_GLEAN_10001359	Pgl_GLEAN_10009997	Pgl_GLEAN_10000336	Pgl_GLEAN_10005558	Pgl_GLEAN_10001171	Pgl_GLEAN_10014852	Pgl_GLEAN_10008462	Pgl_GLEAN_10007639	Pgl_GLEAN_10009477
Pgl_GLEAN_10001023	Pgl_GLEAN_10006323	Pgl_GLEAN_10001361	Pgl_GLEAN_10010229	Pgl_GLEAN_10000337	Pgl_GLEAN_10005585	Pgl_GLEAN_10001178	Pgl_GLEAN_10015267	Pgl_GLEAN_10008475	Pgl_GLEAN_10007859	Pgl_GLEAN_10009905
Pgl_GLEAN_10001033	Pgl_GLEAN_10006422	Pgl_GLEAN_10001362	Pgl_GLEAN_10010344	Pgl_GLEAN_10000338	Pgl_GLEAN_10005600	Pgl_GLEAN_10001182	Pgl_GLEAN_10015599	Pgl_GLEAN_10008536	Pgl_GLEAN_10007863	Pgl_GLEAN_10009912
Pgl_GLEAN_10001043	Pgl_GLEAN_10006511	Pgl_GLEAN_10001364	Pgl_GLEAN_10010353	Pgl_GLEAN_10000340	Pgl_GLEAN_10005783	Pgl_GLEAN_10001184	Pgl_GLEAN_10016002	Pgl_GLEAN_10008541	Pgl_GLEAN_10008032	Pgl_GLEAN_10009927
Pgl_GLEAN_10001047	Pgl_GLEAN_10006549	Pgl_GLEAN_10001366	Pgl_GLEAN_10010376	Pgl_GLEAN_10000347	Pgl_GLEAN_10005785	Pgl_GLEAN_10001189	Pgl_GLEAN_10016278	Pgl_GLEAN_10008547	Pgl_GLEAN_10008291	Pgl_GLEAN_10009930
Pgl_GLEAN_10001049	Pgl_GLEAN_10006561	Pgl_GLEAN_10001368	Pgl_GLEAN_10010402	Pgl_GLEAN_10000348	Pgl_GLEAN_10005920	Pgl_GLEAN_10001191	Pgl_GLEAN_10016296	Pgl_GLEAN_10008594	Pgl_GLEAN_10008481	Pgl_GLEAN_10009969
Pgl_GLEAN_10001056	Pgl_GLEAN_10006617	Pgl_GLEAN_10001371	Pgl_GLEAN_10010408	Pgl_GLEAN_10000349	Pgl_GLEAN_10005927	Pgl_GLEAN_10001192	Pgl_GLEAN_10016521	Pgl_GLEAN_10008612	Pgl_GLEAN_10008528	Pgl_GLEAN_10010199
Pgl_GLEAN_10001060	Pgl_GLEAN_10006700	Pgl_GLEAN_10001372	Pgl_GLEAN_10010410	Pgl_GLEAN_10000352	Pgl_GLEAN_10005929	Pgl_GLEAN_10001205	Pgl_GLEAN_10016533	Pgl_GLEAN_10008649	Pgl_GLEAN_10008581	Pgl_GLEAN_10010231
Pgl_GLEAN_10001066	Pgl_GLEAN_10006719	Pgl_GLEAN_10001373	Pgl_GLEAN_10010411	Pgl_GLEAN_10000356	Pgl_GLEAN_10005930	Pgl_GLEAN_10001206	Pgl_GLEAN_10016925	Pgl_GLEAN_10008657	Pgl_GLEAN_10008614	Pgl_GLEAN_10010438
Pgl_GLEAN_10001067	Pgl_GLEAN_10006853	Pgl_GLEAN_10001375	Pgl_GLEAN_10010414	Pgl_GLEAN_10000357	Pgl_GLEAN_10005996	Pgl_GLEAN_10001207	Pgl_GLEAN_10016975	Pgl_GLEAN_10008696	Pgl_GLEAN_10008639	Pgl_GLEAN_10010566
Pgl_GLEAN_10001069	Pgl_GLEAN_10006859	Pgl_GLEAN_10001379	Pgl_GLEAN_10010415	Pgl_GLEAN_10000359	Pgl_GLEAN_10006004	Pgl_GLEAN_10001208	Pgl_GLEAN_10017433	Pgl_GLEAN_10008940	Pgl_GLEAN_10008655	Pgl_GLEAN_10010659
Pgl_GLEAN_10001070	Pgl_GLEAN_10006860	Pgl_GLEAN_10001382	Pgl_GLEAN_10010417	Pgl_GLEAN_10000361	Pgl_GLEAN_10006023	Pgl_GLEAN_10001216	Pgl_GLEAN_10017694	Pgl_GLEAN_10009068	Pgl_GLEAN_10008711	Pgl_GLEAN_10010953
Pgl_GLEAN_10001072	Pgl_GLEAN_10006919	Pgl_GLEAN_10001384	Pgl_GLEAN_10010418	Pgl_GLEAN_10000365	Pgl_GLEAN_10006033	Pgl_GLEAN_10001217	Pgl_GLEAN_10018136	Pgl_GLEAN_10009076	Pgl_GLEAN_10008748	Pgl_GLEAN_10011080
Pgl_GLEAN_10001081	Pgl_GLEAN_10007041	Pgl_GLEAN_10001389	Pgl_GLEAN_10010420	Pgl_GLEAN_10000366	Pgl_GLEAN_10006047	Pgl_GLEAN_10001226	Pgl_GLEAN_10018141	Pgl_GLEAN_10009118	Pgl_GLEAN_10008830	Pgl_GLEAN_10011232
Pgl_GLEAN_10001084	Pgl_GLEAN_10007051	Pgl_GLEAN_10001397	Pgl_GLEAN_10010421	Pgl_GLEAN_10000373	Pgl_GLEAN_10006105	Pgl_GLEAN_10001235	Pgl_GLEAN_10018538	Pgl_GLEAN_10009189	Pgl_GLEAN_10009292	Pgl_GLEAN_10011321
Pgl_GLEAN_10001086	Pgl_GLEAN_10007056	Pgl_GLEAN_10001399	Pgl_GLEAN_10010423	Pgl_GLEAN_10000374	Pgl_GLEAN_10006106	Pgl_GLEAN_10001240	Pgl_GLEAN_10019066	Pgl_GLEAN_10009300	Pgl_GLEAN_10009383	Pgl_GLEAN_10011352
Pgl_GLEAN_10001088	Pgl_GLEAN_10007169	Pgl_GLEAN_10001433	Pgl_GLEAN_10010426	Pgl_GLEAN_10000375	Pgl_GLEAN_10006154	Pgl_GLEAN_10001249	Pgl_GLEAN_10019645	Pgl_GLEAN_10009313	Pgl_GLEAN_10009460	Pgl_GLEAN_10011693
Pgl_GLEAN_10001107	Pgl_GLEAN_10007217	Pgl_GLEAN_10001572	Pgl_GLEAN_10010427	Pgl_GLEAN_10000377	Pgl_GLEAN_10006206	Pgl_GLEAN_10001294	Pgl_GLEAN_10019711	Pgl_GLEAN_10009348	Pgl_GLEAN_10009521	Pgl_GLEAN_10011762
Pgl_GLEAN_10001110	Pgl_GLEAN_10007293	Pgl_GLEAN_10001577	Pgl_GLEAN_10010428	Pgl_GLEAN_10000386	Pgl_GLEAN_10006235	Pgl_GLEAN_10001298	Pgl_GLEAN_10019719	Pgl_GLEAN_10009354	Pgl_GLEAN_10009888	Pgl_GLEAN_10011770
Pgl_GLEAN_10001113	Pgl_GLEAN_10007299	Pgl_GLEAN_10001872	Pgl_GLEAN_10010429	Pgl_GLEAN_10000387	Pgl_GLEAN_10006315	Pgl_GLEAN_10001302	Pgl_GLEAN_10019849	Pgl_GLEAN_10009381	Pgl_GLEAN_10009953	Pgl_GLEAN_10011850
Pgl_GLEAN_10001117	Pgl_GLEAN_10007470	Pgl_GLEAN_10001925	Pgl_GLEAN_10010431	Pgl_GLEAN_10000391	Pgl_GLEAN_10006540	Pgl_GLEAN_10001308	Pgl_GLEAN_10019893	Pgl_GLEAN_10009402	Pgl_GLEAN_10010179	Pgl_GLEAN_10012027
Pgl_GLEAN_10001118	Pgl_GLEAN_10007507	Pgl_GLEAN_10001930	Pgl_GLEAN_10010440	Pgl_GLEAN_10000395	Pgl_GLEAN_10006681	Pgl_GLEAN_10001335	Pgl_GLEAN_10019944	Pgl_GLEAN_10009447	Pgl_GLEAN_10010356	Pgl_GLEAN_10012164
Pgl_GLEAN_10001121	Pgl_GLEAN_10007631	Pgl_GLEAN_10001944	Pgl_GLEAN_10010451	Pgl_GLEAN_10000397	Pgl_GLEAN_10006762	Pgl_GLEAN_10001347	Pgl_GLEAN_10019961	Pgl_GLEAN_10009465	Pgl_GLEAN_10010561	Pgl_GLEAN_10012228
Pgl_GLEAN_10001123	Pgl_GLEAN_10007935	Pgl_GLEAN_10001978	Pgl_GLEAN_10010452	Pgl_GLEAN_10000398	Pgl_GLEAN_10006806	Pgl_GLEAN_10001350	Pgl_GLEAN_10020195	Pgl_GLEAN_10009499	Pgl_GLEAN_10010777	Pgl_GLEAN_10012243
Pgl_GLEAN_10001140	Pgl_GLEAN_10007971	Pgl_GLEAN_10001982	Pgl_GLEAN_10010500	Pgl_GLEAN_10000400	Pgl_GLEAN_10006861	Pgl_GLEAN_10001369	Pgl_GLEAN_10020377	Pgl_GLEAN_10009506	Pgl_GLEAN_10011064	Pgl_GLEAN_10012348
Pgl_GLEAN_10001148	Pgl_GLEAN_10008044	Pgl_GLEAN_10001990	Pgl_GLEAN_10010597	Pgl_GLEAN_10000402	Pgl_GLEAN_10006969	Pgl_GLEAN_10001385	Pgl_GLEAN_10020424	Pgl_GLEAN_10009551	Pgl_GLEAN_10011267	Pgl_GLEAN_10012470
Pgl_GLEAN_10001159	Pgl_GLEAN_10008233	Pgl_GLEAN_10002006	Pgl_GLEAN_10010621	Pgl_GLEAN_10000403	Pgl_GLEAN_10006997	Pgl_GLEAN_10001386	Pgl_GLEAN_10020591	Pgl_GLEAN_10009555	Pgl_GLEAN_10011270	Pgl_GLEAN_10012866
Pgl_GLEAN_10001166	Pgl_GLEAN_10008326	Pgl_GLEAN_10002024	Pgl_GLEAN_10010622	Pgl_GLEAN_10000404	Pgl_GLEAN_10007098	Pgl_GLEAN_10001387	Pgl_GLEAN_10020597	Pgl_GLEAN_10009562	Pgl_GLEAN_10011478	Pgl_GLEAN_10013020
Pgl_GLEAN_10001168	Pgl_GLEAN_10008420	Pgl_GLEAN_10002157	Pgl_GLEAN_10010628	Pgl_GLEAN_10000412	Pgl_GLEAN_10007157	Pgl_GLEAN_10001409	Pgl_GLEAN_10020699	Pgl_GLEAN_10009566	Pgl_GLEAN_10011619	Pgl_GLEAN_10013072
Pgl_GLEAN_10001169	Pgl_GLEAN_10008480	Pgl_GLEAN_10002197	Pgl_GLEAN_10010629	Pgl_GLEAN_10000417	Pgl_GLEAN_10007167	Pgl_GLEAN_10001424	Pgl_GLEAN_10020938	Pgl_GLEAN_10009615	Pgl_GLEAN_10012040	Pgl_GLEAN_10013247
Pgl_GLEAN_10001173	Pgl_GLEAN_10008820	Pgl_GLEAN_10002212	Pgl_GLEAN_10010630	Pgl_GLEAN_10000419	Pgl_GLEAN_10007168	Pgl_GLEAN_10001427	Pgl_GLEAN_10021154	Pgl_GLEAN_10009637	Pgl_GLEAN_10012062	Pgl_GLEAN_10013271
Pgl_GLEAN_10001174	Pgl_GLEAN_10008922	Pgl_GLEAN_10002468	Pgl_GLEAN_10010631	Pgl_GLEAN_10000423	Pgl_GLEAN_10007264	Pgl_GLEAN_10001430	Pgl_GLEAN_10021566	Pgl_GLEAN_10009675	Pgl_GLEAN_10012318	Pgl_GLEAN_10013285
Pgl_GLEAN_10001177	Pgl_GLEAN_10009045	Pgl_GLEAN_10002474	Pgl_GLEAN_10010632	Pgl_GLEAN_10000435	Pgl_GLEAN_10007302	Pgl_GLEAN_10001446	Pgl_GLEAN_10021628	Pgl_GLEAN_10009777	Pgl_GLEAN_10012505	Pgl_GLEAN_10013428
Pgl_GLEAN_10001187	Pgl_GLEAN_10009071	Pgl_GLEAN_10002479	Pgl_GLEAN_10010633	Pgl_GLEAN_10000436	Pgl_GLEAN_10007363	Pgl_GLEAN_10001450	Pgl_GLEAN_10021854	Pgl_GLEAN_10009958	Pgl_GLEAN_10012697	Pgl_GLEAN_10013931
Pgl_GLEAN_10001188	Pgl_GLEAN_10009126	Pgl_GLEAN_10002549	Pgl_GLEAN_10010645	Pgl_GLEAN_10000437	Pgl_GLEAN_10007366	Pgl_GLEAN_10001456	Pgl_GLEAN_10022663	Pgl_GLEAN_10010046	Pgl_GLEAN_10012719	Pgl_GLEAN_10014104
Pgl_GLEAN_10001204	Pgl_GLEAN_10009418	Pgl_GLEAN_10002558	Pgl_GLEAN_10010647	Pgl_GLEAN_10000438	Pgl_GLEAN_10007406	Pgl_GLEAN_10001460	Pgl_GLEAN_10022830	Pgl_GLEAN_10010065	Pgl_GLEAN_10012807	Pgl_GLEAN_10014347
Pgl_GLEAN_10001229	Pgl_GLEAN_10009469	Pgl_GLEAN_10002663	Pgl_GLEAN_10010649	Pgl_GLEAN_10000441	Pgl_GLEAN_10007414	Pgl_GLEAN_10001461	Pgl_GLEAN_10022866	Pgl_GLEAN_10010294	Pgl_GLEAN_10013225	Pgl_GLEAN_10014401
Pgl_GLEAN_10001238	Pgl_GLEAN_10009622	Pgl_GLEAN_10002755	Pgl_GLEAN_10010650	Pgl_GLEAN_10000461	Pgl_GLEAN_10007432	Pgl_GLEAN_10001466	Pgl_GLEAN_10022907	Pgl_GLEAN_10010330	Pgl_GLEAN_10013350	Pgl_GLEAN_10014535
Pgl_GLEAN_10001241	Pgl_GLEAN_10009648	Pgl_GLEAN_10002875	Pgl_GLEAN_10010655	Pgl_GLEAN_10000462	Pgl_GLEAN_10007471	Pgl_GLEAN_10001467	Pgl_GLEAN_10023236	Pgl_GLEAN_10010470	Pgl_GLEAN_10013351	Pgl_GLEAN_10014699
Pgl_GLEAN_10001245	Pgl_GLEAN_10009908	Pgl_GLEAN_10003419	Pgl_GLEAN_10010656	Pgl_GLEAN_10000464	Pgl_GLEAN_10007500	Pgl_GLEAN_10001471	Pgl_GLEAN_10023392	Pgl_GLEAN_10010541	Pgl_GLEAN_10013568	Pgl_GLEAN_10014754
Pgl_GLEAN_10001260	Pgl_GLEAN_10010000	Pgl_GLEAN_10003581	Pgl_GLEAN_10010801	Pgl_GLEAN_10000466	Pgl_GLEAN_10007654	Pgl_GLEAN_10001473	Pgl_GLEAN_10023643	Pgl_GLEAN_10010748	Pgl_GLEAN_10013698	Pgl_GLEAN_10014833
Pgl_GLEAN_10001295	Pgl_GLEAN_10010049	Pgl_GLEAN_10003582	Pgl_GLEAN_10010802	Pgl_GLEAN_10000474	Pgl_GLEAN_10007676	Pgl_GLEAN_10001493	Pgl_GLEAN_10024916	Pgl_GLEAN_10011313	Pgl_GLEAN_10013737	Pgl_GLEAN_10015001
Pgl_GLEAN_10001303	Pgl_GLEAN_10010163	Pgl_GLEAN_10003586	Pgl_GLEAN_10010835	Pgl_GLEAN_10000483	Pgl_GLEAN_10007705	Pgl_GLEAN_10001502	Pgl_GLEAN_10025249	Pgl_GLEAN_10011522	Pgl_GLEAN_10014118	Pgl_GLEAN_10015019
Pgl_GLEAN_10001304	Pgl_GLEAN_10010200	Pgl_GLEAN_10003590	Pgl_GLEAN_10010837	Pgl_GLEAN_10000494	Pgl_GLEAN_10007711	Pgl_GLEAN_10001504	Pgl_GLEAN_10025276	Pgl_GLEAN_10011536	Pgl_GLEAN_10014147	Pgl_GLEAN_10015050
Pgl_GLEAN_10001309	Pgl_GLEAN_10010239	Pgl_GLEAN_10003591	Pgl_GLEAN_10010838	Pgl_GLEAN_10000499	Pgl_GLEAN_10007724	Pgl_GLEAN_10001514	Pgl_GLEAN_10026165	Pgl_GLEAN_10011544	Pgl_GLEAN_10014218	Pgl_GLEAN_10015189
Pgl_GLEAN_10001319	Pgl_GLEAN_10010351	Pgl_GLEAN_10003593	Pgl_GLEAN_10010841	Pgl_GLEAN_10000502	Pgl_GLEAN_10007807	Pgl_GLEAN_10001526	Pgl_GLEAN_10026185	Pgl_GLEAN_10011569	Pgl_GLEAN_10014226	Pgl_GLEAN_10015252
Pgl_GLEAN_10001324	Pgl_GLEAN_10010370	Pgl_GLEAN_10003594	Pgl_GLEAN_10010844	Pgl_GLEAN_10000503	Pgl_GLEAN_10007832	Pgl_GLEAN_10001531	Pgl_GLEAN_10026327	Pgl_GLEAN_10011634	Pgl_GLEAN_10014320	Pgl_GLEAN_10015328
Pgl_GLEAN_10001328	Pgl_GLEAN_10010474	Pgl_GLEAN_10003597	Pgl_GLEAN_10010932	Pgl_GLEAN_10000513	Pgl_GLEAN_10007873	Pgl_GLEAN_10001541	Pgl_GLEAN_10026446	Pgl_GLEAN_10011642	Pgl_GLEAN_10014337	Pgl_GLEAN_10015542
Pgl_GLEAN_10001337	Pgl_GLEAN_10011018	Pgl_GLEAN_10003625	Pgl_GLEAN_10010935	Pgl_GLEAN_10000586	Pgl_GLEAN_10007949	Pgl_GLEAN_10001548	Pgl_GLEAN_10026633	Pgl_GLEAN_10011672	Pgl_GLEAN_10014698	Pgl_GLEAN_10015791
Pgl_GLEAN_10001349	Pgl_GLEAN_10011169	Pgl_GLEAN_10003627	Pgl_GLEAN_10010943	Pgl_GLEAN_10000607	Pgl_GLEAN_10008021	Pgl_GLEAN_10001553	Pgl_GLEAN_10026724	Pgl_GLEAN_10011681	Pgl_GLEAN_10014757	Pgl_GLEAN_10015801
Pgl_GLEAN_10001365	Pgl_GLEAN_10011269	Pgl_GLEAN_10003634	Pgl_GLEAN_10010944	Pgl_GLEAN_10000632	Pgl_GLEAN_10008087	Pgl_GLEAN_10001558	Pgl_GLEAN_10027042	Pgl_GLEAN_10011727	Pgl_GLEAN_10014855	Pgl_GLEAN_10015904
Pgl_GLEAN_10001378	Pgl_GLEAN_10011297	Pgl_GLEAN_10003663	Pgl_GLEAN_10010946	Pgl_GLEAN_10000639	Pgl_GLEAN_10008100	Pgl_GLEAN_10001561	Pgl_GLEAN_10027110	Pgl_GLEAN_10011729	Pgl_GLEAN_10014953	Pgl_GLEAN_10015909
Pgl_GLEAN_10001380	Pgl_GLEAN_10011503	Pgl_GLEAN_10003749	Pgl_GLEAN_10010947	Pgl_GLEAN_10000714	Pgl_GLEAN_10008112	Pgl_GLEAN_10001562	Pgl_GLEAN_10027244	Pgl_GLEAN_10011732	Pgl_GLEAN_10014966	Pgl_GLEAN_10016128
Pgl_GLEAN_10001383	Pgl_GLEAN_10011504	Pgl_GLEAN_10003763	Pgl_GLEAN_10010948	Pgl_GLEAN_10000723	Pgl_GLEAN_10008115	Pgl_GLEAN_10001566	Pgl_GLEAN_10027699	Pgl_GLEAN_10011787	Pgl_GLEAN_10014986	Pgl_GLEAN_10016151
Pgl_GLEAN_10001402	Pgl_GLEAN_10011506	Pgl_GLEAN_10003776	Pgl_GLEAN_10010949	Pgl_GLEAN_10000724	Pgl_GLEAN_10008136	Pgl_GLEAN_10001568	Pgl_GLEAN_10027739	Pgl_GLEAN_10011809	Pgl_GLEAN_10015226	Pgl_GLEAN_10016204
Pgl_GLEAN_10001403	Pgl_GLEAN_10011625	Pgl_GLEAN_10003782	Pgl_GLEAN_10010963	Pgl_GLEAN_10000740	Pgl_GLEAN_10008183	Pgl_GLEAN_10001571	Pgl_GLEAN_10027812	Pgl_GLEAN_10011816	Pgl_GLEAN_10015395	Pgl_GLEAN_10016249
Pgl_GLEAN_10001404	Pgl_GLEAN_10011698	Pgl_GLEAN_10003811	Pgl_GLEAN_10010964	Pgl_GLEAN_10000748	Pgl_GLEAN_10008368	Pgl_GLEAN_10001580	Pgl_GLEAN_10028039	Pgl_GLEAN_10011895	Pgl_GLEAN_10015444	Pgl_GLEAN_10016634
Pgl_GLEAN_10001407	Pgl_GLEAN_10011701	Pgl_GLEAN_10003889	Pgl_GLEAN_10010965	Pgl_GLEAN_10000824	Pgl_GLEAN_10008382	Pgl_GLEAN_10001592	Pgl_GLEAN_10028082	Pgl_GLEAN_10011938	Pgl_GLEAN_10015597	Pgl_GLEAN_10016700
Pgl_GLEAN_10001408	Pgl_GLEAN_10011710	Pgl_GLEAN_10003892	Pgl_GLEAN_10010969	Pgl_GLEAN_10000826	Pgl_GLEAN_10008422	Pgl_GLEAN_10001600	Pgl_GLEAN_10028258	Pgl_GLEAN_10011947	Pgl_GLEAN_10015649	Pgl_GLEAN_10016775
Pgl_GLEAN_10001414	Pgl_GLEAN_10011780	Pgl_GLEAN_10003894	Pgl_GLEAN_10011023	Pgl_GLEAN_10000827	Pgl_GLEAN_10008514	Pgl_GLEAN_10001605	Pgl_GLEAN_10028921	Pgl_GLEAN_10011949	Pgl_GLEAN_10015945	Pgl_GLEAN_10016931
Pgl_GLEAN_10001417	Pgl_GLEAN_10011791	Pgl_GLEAN_10003895	Pgl_GLEAN_10011077	Pgl_GLEAN_10000829	Pgl_GLEAN_10008521	Pgl_GLEAN_10001606	Pgl_GLEAN_10029161	Pgl_GLEAN_10012003	Pgl_GLEAN_10016221	Pgl_GLEAN_10017069
Pgl_GLEAN_10001420	Pgl_GLEAN_10012021	Pgl_GLEAN_10004063	Pgl_GLEAN_10011151	Pgl_GLEAN_10000830	Pgl_GLEAN_10008606	Pgl_GLEAN_10001613	Pgl_GLEAN_10029255	Pgl_GLEAN_10012005	Pgl_GLEAN_10016320	Pgl_GLEAN_10017091
Pgl_GLEAN_10001438	Pgl_GLEAN_10012080	Pgl_GLEAN_10004064	Pgl_GLEAN_10011348	Pgl_GLEAN_10000831	Pgl_GLEAN_10008608	Pgl_GLEAN_10001614	Pgl_GLEAN_10029282	Pgl_GLEAN_10012123	Pgl_GLEAN_10016427	Pgl_GLEAN_10017107
Pgl_GLEAN_10001453	Pgl_GLEAN_10012135	Pgl_GLEAN_10004067	Pgl_GLEAN_10011516	Pgl_GLEAN_10000842	Pgl_GLEAN_10008659	Pgl_GLEAN_10001619	Pgl_GLEAN_10029388	Pgl_GLEAN_10012205	Pgl_GLEAN_10016428	Pgl_GLEAN_10017130
Pgl_GLEAN_10001459	Pgl_GLEAN_10012186	Pgl_GLEAN_10004077	Pgl_GLEAN_10011888	Pgl_GLEAN_10000844	Pgl_GLEAN_10008745	Pgl_GLEAN_10001624	Pgl_GLEAN_10029482	Pgl_GLEAN_10012221	Pgl_GLEAN_10016542	Pgl_GLEAN_10017270
Pgl_GLEAN_10001462	Pgl_GLEAN_10012187	Pgl_GLEAN_10004078	Pgl_GLEAN_10011926	Pgl_GLEAN_10000847	Pgl_GLEAN_10008927	Pgl_GLEAN_10001627	Pgl_GLEAN_10029493	Pgl_GLEAN_10012245	Pgl_GLEAN_10016594	Pgl_GLEAN_10017347
Pgl_GLEAN_10001481	Pgl_GLEAN_10012241	Pgl_GLEAN_10004079	Pgl_GLEAN_10011941	Pgl_GLEAN_10000848	Pgl_GLEAN_10008933	Pgl_GLEAN_10001638	Pgl_GLEAN_10029928	Pgl_GLEAN_10012257	Pgl_GLEAN_10016660	Pgl_GLEAN_10017365
Pgl_GLEAN_10001485	Pgl_GLEAN_10012319	Pgl_GLEAN_10004080	Pgl_GLEAN_10012713	Pgl_GLEAN_10000853	Pgl_GLEAN_10009066	Pgl_GLEAN_10001642	Pgl_GLEAN_10030038	Pgl_GLEAN_10012531	Pgl_GLEAN_10016777	Pgl_GLEAN_10017455
Pgl_GLEAN_10001488	Pgl_GLEAN_10012377	Pgl_GLEAN_10004081	Pgl_GLEAN_10012798	Pgl_GLEAN_10000855	Pgl_GLEAN_10009222	Pgl_GLEAN_10001646	Pgl_GLEAN_10030068	Pgl_GLEAN_10012614	Pgl_GLEAN_10016857	Pgl_GLEAN_10017531
Pgl_GLEAN_10001492	Pgl_GLEAN_10012615	Pgl_GLEAN_10004083	Pgl_GLEAN_10013161	Pgl_GLEAN_10000856	Pgl_GLEAN_10009223	Pgl_GLEAN_10001647	Pgl_GLEAN_10030115	Pgl_GLEAN_10012632	Pgl_GLEAN_10017218	Pgl_GLEAN_10017709
Pgl_GLEAN_10001495	Pgl_GLEAN_10012758	Pgl_GLEAN_10004084	Pgl_GLEAN_10014134	Pgl_GLEAN_10000857	Pgl_GLEAN_10009355	Pgl_GLEAN_10001661	Pgl_GLEAN_10030555	Pgl_GLEAN_10012669	Pgl_GLEAN_10017248	Pgl_GLEAN_10017735
Pgl_GLEAN_10001501	Pgl_GLEAN_10012814	Pgl_GLEAN_10004094	Pgl_GLEAN_10014313	Pgl_GLEAN_10000921	Pgl_GLEAN_10009376	Pgl_GLEAN_10001664	Pgl_GLEAN_10030560	Pgl_GLEAN_10012716	Pgl_GLEAN_10017269	Pgl_GLEAN_10017838
Pgl_GLEAN_10001513	Pgl_GLEAN_10013237	Pgl_GLEAN_10004095	Pgl_GLEAN_10014476	Pgl_GLEAN_10000939	Pgl_GLEAN_10009396	Pgl_GLEAN_10001682	Pgl_GLEAN_10030599	Pgl_GLEAN_10012750	Pgl_GLEAN_10017315	Pgl_GLEAN_10017848
Pgl_GLEAN_10001515	Pgl_GLEAN_10013287	Pgl_GLEAN_10004096	Pgl_GLEAN_10014595	Pgl_GLEAN_10000940	Pgl_GLEAN_10009464	Pgl_GLEAN_10001685	Pgl_GLEAN_10030774	Pgl_GLEAN_10012794	Pgl_GLEAN_10017535	Pgl_GLEAN_10017869
Pgl_GLEAN_10001517	Pgl_GLEAN_10013346	Pgl_GLEAN_10004097	Pgl_GLEAN_10014660	Pgl_GLEAN_10000942	Pgl_GLEAN_10009516	Pgl_GLEAN_10001686	Pgl_GLEAN_10031086	Pgl_GLEAN_10012796	Pgl_GLEAN_10018070	Pgl_GLEAN_10018077
Pgl_GLEAN_10001520	Pgl_GLEAN_10013671	Pgl_GLEAN_10004098	Pgl_GLEAN_10014801	Pgl_GLEAN_10000943	Pgl_GLEAN_10009548	Pgl_GLEAN_10001690	Pgl_GLEAN_10031220	Pgl_GLEAN_10012822	Pgl_GLEAN_10018091	Pgl_GLEAN_10018111
Pgl_GLEAN_10001525	Pgl_GLEAN_10013684	Pgl_GLEAN_10004105	Pgl_GLEAN_10015519	Pgl_GLEAN_10000955	Pgl_GLEAN_10009673	Pgl_GLEAN_10001701	Pgl_GLEAN_10031339	Pgl_GLEAN_10013022	Pgl_GLEAN_10018183	Pgl_GLEAN_10018187
Pgl_GLEAN_10001559	Pgl_GLEAN_10013691	Pgl_GLEAN_10004109	Pgl_GLEAN_10016426	Pgl_GLEAN_10000962	Pgl_GLEAN_10009760	Pgl_GLEAN_10001705	Pgl_GLEAN_10031880	Pgl_GLEAN_10013083	Pgl_GLEAN_10018358	Pgl_GLEAN_10018509
Pgl_GLEAN_10001582	Pgl_GLEAN_10013796	Pgl_GLEAN_10004110	Pgl_GLEAN_10016658	Pgl_GLEAN_10000963	Pgl_GLEAN_10009774	Pgl_GLEAN_10001711	Pgl_GLEAN_10031898	Pgl_GLEAN_10013097	Pgl_GLEAN_10018410	Pgl_GLEAN_10018600
Pgl_GLEAN_10001597	Pgl_GLEAN_10013832	Pgl_GLEAN_10004112	Pgl_GLEAN_10016832	Pgl_GLEAN_10000969	Pgl_GLEAN_10009775	Pgl_GLEAN_10001718	Pgl_GLEAN_10031926	Pgl_GLEAN_10013146	Pgl_GLEAN_10018482	Pgl_GLEAN_10018685
Pgl_GLEAN_10001599	Pgl_GLEAN_10013852	Pgl_GLEAN_10004115	Pgl_GLEAN_10016958	Pgl_GLEAN_10000974	Pgl_GLEAN_10009798	Pgl_GLEAN_10001722	Pgl_GLEAN_10032016	Pgl_GLEAN_10013177	Pgl_GLEAN_10018680	Pgl_GLEAN_10018692
Pgl_GLEAN_10001609	Pgl_GLEAN_10013919	Pgl_GLEAN_10004116	Pgl_GLEAN_10017712	Pgl_GLEAN_10000976	Pgl_GLEAN_10009811	Pgl_GLEAN_10001733	Pgl_GLEAN_10032242	Pgl_GLEAN_10013190	Pgl_GLEAN_10018779	Pgl_GLEAN_10019218
Pgl_GLEAN_10001620	Pgl_GLEAN_10013935	Pgl_GLEAN_10004117	Pgl_GLEAN_10017750	Pgl_GLEAN_10000982	Pgl_GLEAN_10009889	Pgl_GLEAN_10001746	Pgl_GLEAN_10032931	Pgl_GLEAN_10013195	Pgl_GLEAN_10019029	Pgl_GLEAN_10019345
Pgl_GLEAN_10001656	Pgl_GLEAN_10013940	Pgl_GLEAN_10004118	Pgl_GLEAN_10017751	Pgl_GLEAN_10001026	Pgl_GLEAN_10009907	Pgl_GLEAN_10001754	Pgl_GLEAN_10033193	Pgl_GLEAN_10013217	Pgl_GLEAN_10019170	Pgl_GLEAN_10019495
Pgl_GLEAN_10001691	Pgl_GLEAN_10014105	Pgl_GLEAN_10004120	Pgl_GLEAN_10017858	Pgl_GLEAN_10001183	Pgl_GLEAN_10009911	Pgl_GLEAN_10001764	Pgl_GLEAN_10033401	Pgl_GLEAN_10013228	Pgl_GLEAN_10019512	Pgl_GLEAN_10019726
Pgl_GLEAN_10001696	Pgl_GLEAN_10014181	Pgl_GLEAN_10004121	Pgl_GLEAN_10017967	Pgl_GLEAN_10001272	Pgl_GLEAN_10009934	Pgl_GLEAN_10001788	Pgl_GLEAN_10033758	Pgl_GLEAN_10013293	Pgl_GLEAN_10019661	Pgl_GLEAN_10019769
Pgl_GLEAN_10001697	Pgl_GLEAN_10014196	Pgl_GLEAN_10004124	Pgl_GLEAN_10017998	Pgl_GLEAN_10001480	Pgl_GLEAN_10009954	Pgl_GLEAN_10001796	Pgl_GLEAN_10034480	Pgl_GLEAN_10013345	Pgl_GLEAN_10019725	Pgl_GLEAN_10019781
Pgl_GLEAN_10001704	Pgl_GLEAN_10014256	Pgl_GLEAN_10004126	Pgl_GLEAN_10018197	Pgl_GLEAN_10001658	Pgl_GLEAN_10010075	Pgl_GLEAN_10001798	Pgl_GLEAN_10035311	Pgl_GLEAN_10013378	Pgl_GLEAN_10020071	Pgl_GLEAN_10019926
Pgl_GLEAN_10001714	Pgl_GLEAN_10014357	Pgl_GLEAN_10004128	Pgl_GLEAN_10018303	Pgl_GLEAN_10001728	Pgl_GLEAN_10010101	Pgl_GLEAN_10001810	Pgl_GLEAN_10035786	Pgl_GLEAN_10013391	Pgl_GLEAN_10020378	Pgl_GLEAN_10020124
Pgl_GLEAN_10001719	Pgl_GLEAN_10014396	Pgl_GLEAN_10004134	Pgl_GLEAN_10018477	Pgl_GLEAN_10001756	Pgl_GLEAN_10010107	Pgl_GLEAN_10001819	Pgl_GLEAN_10035791	Pgl_GLEAN_10013419	Pgl_GLEAN_10020541	Pgl_GLEAN_10020226
Pgl_GLEAN_10001721	Pgl_GLEAN_10014639	Pgl_GLEAN_10004135	Pgl_GLEAN_10018512	Pgl_GLEAN_10001794	Pgl_GLEAN_10010120	Pgl_GLEAN_10001829	Pgl_GLEAN_10035901	Pgl_GLEAN_10013593	Pgl_GLEAN_10020564	Pgl_GLEAN_10020481
Pgl_GLEAN_10001725	Pgl_GLEAN_10014678	Pgl_GLEAN_10004137	Pgl_GLEAN_10018927	Pgl_GLEAN_10001852	Pgl_GLEAN_10010194	Pgl_GLEAN_10001832	Pgl_GLEAN_10036230	Pgl_GLEAN_10013609	Pgl_GLEAN_10020761	Pgl_GLEAN_10020666
Pgl_GLEAN_10001732	Pgl_GLEAN_10014700	Pgl_GLEAN_10004138	Pgl_GLEAN_10019293	Pgl_GLEAN_10001861	Pgl_GLEAN_10010222	Pgl_GLEAN_10001834	Pgl_GLEAN_10036500	Pgl_GLEAN_10013662	Pgl_GLEAN_10021269	Pgl_GLEAN_10020668
Pgl_GLEAN_10001738	Pgl_GLEAN_10014706	Pgl_GLEAN_10004158	Pgl_GLEAN_10019503	Pgl_GLEAN_10001876	Pgl_GLEAN_10010253	Pgl_GLEAN_10001836	Pgl_GLEAN_10037032	Pgl_GLEAN_10013823	Pgl_GLEAN_10021271	Pgl_GLEAN_10020677
Pgl_GLEAN_10001741	Pgl_GLEAN_10014807	Pgl_GLEAN_10004159	Pgl_GLEAN_10019541	Pgl_GLEAN_10002013	Pgl_GLEAN_10010326	Pgl_GLEAN_10001843	Pgl_GLEAN_10037372	Pgl_GLEAN_10013863	Pgl_GLEAN_10021447	Pgl_GLEAN_10020736
Pgl_GLEAN_10001749	Pgl_GLEAN_10014928	Pgl_GLEAN_10004160	Pgl_GLEAN_10019630	Pgl_GLEAN_10002144	Pgl_GLEAN_10010327	Pgl_GLEAN_10001847	Pgl_GLEAN_10037621	Pgl_GLEAN_10013868	Pgl_GLEAN_10021526	Pgl_GLEAN_10020844
Pgl_GLEAN_10001753	Pgl_GLEAN_10014941	Pgl_GLEAN_10004163	Pgl_GLEAN_10020310	Pgl_GLEAN_10002252	Pgl_GLEAN_10010491	Pgl_GLEAN_10001855	Pgl_GLEAN_10037771	Pgl_GLEAN_10013874	Pgl_GLEAN_10021889	Pgl_GLEAN_10020857
Pgl_GLEAN_10001759	Pgl_GLEAN_10014948	Pgl_GLEAN_10004168	Pgl_GLEAN_10020608	Pgl_GLEAN_10002330	Pgl_GLEAN_10010516	Pgl_GLEAN_10001856	Pgl_GLEAN_10037792	Pgl_GLEAN_10013987	Pgl_GLEAN_10022041	Pgl_GLEAN_10020859
Pgl_GLEAN_10001765	Pgl_GLEAN_10014954	Pgl_GLEAN_10004169	Pgl_GLEAN_10020853	Pgl_GLEAN_10002502	Pgl_GLEAN_10010543	Pgl_GLEAN_10001866	Pgl_GLEAN_10037852	Pgl_GLEAN_10014051	Pgl_GLEAN_10022089	Pgl_GLEAN_10020861
Pgl_GLEAN_10001769	Pgl_GLEAN_10015084	Pgl_GLEAN_10004170	Pgl_GLEAN_10021471	Pgl_GLEAN_10002533	Pgl_GLEAN_10010570	Pgl_GLEAN_10001867	Pgl_GLEAN_10038087	Pgl_GLEAN_10014058	Pgl_GLEAN_10022354	Pgl_GLEAN_10020895
Pgl_GLEAN_10001770	Pgl_GLEAN_10015380	Pgl_GLEAN_10004172	Pgl_GLEAN_10021881	Pgl_GLEAN_10002680	Pgl_GLEAN_10010575	Pgl_GLEAN_10001880	Pgl_GLEAN_10038105	Pgl_GLEAN_10014361	Pgl_GLEAN_10022429	Pgl_GLEAN_10020898
Pgl_GLEAN_10001774	Pgl_GLEAN_10015411	Pgl_GLEAN_10004173	Pgl_GLEAN_10022092	Pgl_GLEAN_10002763	Pgl_GLEAN_10010595	Pgl_GLEAN_10001894	Pgl_GLEAN_10038507	Pgl_GLEAN_10014387	Pgl_GLEAN_10022479	Pgl_GLEAN_10020911
Pgl_GLEAN_10001777	Pgl_GLEAN_10015449	Pgl_GLEAN_10004174	Pgl_GLEAN_10022316	Pgl_GLEAN_10002929	Pgl_GLEAN_10010599	Pgl_GLEAN_10001899		Pgl_GLEAN_10014432	Pgl_GLEAN_10022658	Pgl_GLEAN_10020937
Pgl_GLEAN_10001792	Pgl_GLEAN_10015457	Pgl_GLEAN_10004176	Pgl_GLEAN_10022362	Pgl_GLEAN_10002954	Pgl_GLEAN_10010601	Pgl_GLEAN_10001904		Pgl_GLEAN_10014452	Pgl_GLEAN_10022837	Pgl_GLEAN_10021045
Pgl_GLEAN_10001793	Pgl_GLEAN_10015543	Pgl_GLEAN_10004177	Pgl_GLEAN_10022460	Pgl_GLEAN_10002979	Pgl_GLEAN_10010605	Pgl_GLEAN_10001909		Pgl_GLEAN_10014565	Pgl_GLEAN_10022943	Pgl_GLEAN_10021147
Pgl_GLEAN_10001795	Pgl_GLEAN_10015637	Pgl_GLEAN_10004181	Pgl_GLEAN_10022613	Pgl_GLEAN_10003062	Pgl_GLEAN_10010644	Pgl_GLEAN_10001919		Pgl_GLEAN_10014570	Pgl_GLEAN_10022984	Pgl_GLEAN_10021261
Pgl_GLEAN_10001799	Pgl_GLEAN_10015738	Pgl_GLEAN_10004182	Pgl_GLEAN_10022717	Pgl_GLEAN_10003188	Pgl_GLEAN_10010666	Pgl_GLEAN_10001926		Pgl_GLEAN_10014685	Pgl_GLEAN_10023003	Pgl_GLEAN_10021287
Pgl_GLEAN_10001800	Pgl_GLEAN_10015768	Pgl_GLEAN_10004189	Pgl_GLEAN_10022991	Pgl_GLEAN_10003291	Pgl_GLEAN_10010669	Pgl_GLEAN_10001931		Pgl_GLEAN_10014707	Pgl_GLEAN_10023381	Pgl_GLEAN_10021308
Pgl_GLEAN_10001801	Pgl_GLEAN_10015826	Pgl_GLEAN_10004194	Pgl_GLEAN_10023176	Pgl_GLEAN_10003503	Pgl_GLEAN_10010691	Pgl_GLEAN_10001933		Pgl_GLEAN_10014710	Pgl_GLEAN_10023531	Pgl_GLEAN_10021981
Pgl_GLEAN_10001802	Pgl_GLEAN_10015892	Pgl_GLEAN_10004196	Pgl_GLEAN_10023226	Pgl_GLEAN_10003520	Pgl_GLEAN_10010702	Pgl_GLEAN_10001961		Pgl_GLEAN_10014713	Pgl_GLEAN_10023783	Pgl_GLEAN_10022094
Pgl_GLEAN_10001838	Pgl_GLEAN_10015954	Pgl_GLEAN_10004197	Pgl_GLEAN_10023244	Pgl_GLEAN_10003866	Pgl_GLEAN_10010810	Pgl_GLEAN_10001964		Pgl_GLEAN_10014731	Pgl_GLEAN_10023787	Pgl_GLEAN_10022359
Pgl_GLEAN_10001845	Pgl_GLEAN_10015986	Pgl_GLEAN_10004202	Pgl_GLEAN_10023773	Pgl_GLEAN_10004025	Pgl_GLEAN_10011003	Pgl_GLEAN_10001969		Pgl_GLEAN_10014761	Pgl_GLEAN_10023831	Pgl_GLEAN_10022408
Pgl_GLEAN_10001853	Pgl_GLEAN_10015996	Pgl_GLEAN_10004215	Pgl_GLEAN_10023808	Pgl_GLEAN_10004044	Pgl_GLEAN_10011058	Pgl_GLEAN_10001983		Pgl_GLEAN_10014869	Pgl_GLEAN_10023920	Pgl_GLEAN_10022453
Pgl_GLEAN_10001854	Pgl_GLEAN_10016011	Pgl_GLEAN_10004226	Pgl_GLEAN_10024417	Pgl_GLEAN_10004141	Pgl_GLEAN_10011098	Pgl_GLEAN_10002000		Pgl_GLEAN_10014945	Pgl_GLEAN_10023985	Pgl_GLEAN_10022806
Pgl_GLEAN_10001862	Pgl_GLEAN_10016068	Pgl_GLEAN_10004227	Pgl_GLEAN_10024615	Pgl_GLEAN_10004337	Pgl_GLEAN_10011115	Pgl_GLEAN_10002003		Pgl_GLEAN_10014955	Pgl_GLEAN_10023999	Pgl_GLEAN_10022817
Pgl_GLEAN_10001888	Pgl_GLEAN_10016276	Pgl_GLEAN_10004228	Pgl_GLEAN_10024967	Pgl_GLEAN_10004443	Pgl_GLEAN_10011208	Pgl_GLEAN_10002005		Pgl_GLEAN_10015215	Pgl_GLEAN_10024211	Pgl_GLEAN_10022833
Pgl_GLEAN_10001901	Pgl_GLEAN_10016301	Pgl_GLEAN_10004229	Pgl_GLEAN_10025277	Pgl_GLEAN_10005334	Pgl_GLEAN_10011213	Pgl_GLEAN_10002009		Pgl_GLEAN_10015240	Pgl_GLEAN_10024287	Pgl_GLEAN_10022865
Pgl_GLEAN_10001915	Pgl_GLEAN_10016338	Pgl_GLEAN_10004231	Pgl_GLEAN_10025327	Pgl_GLEAN_10005355	Pgl_GLEAN_10011243	Pgl_GLEAN_10002011		Pgl_GLEAN_10015346	Pgl_GLEAN_10024380	Pgl_GLEAN_10022924
Pgl_GLEAN_10001918	Pgl_GLEAN_10016489	Pgl_GLEAN_10004232	Pgl_GLEAN_10025369	Pgl_GLEAN_10005437	Pgl_GLEAN_10011282	Pgl_GLEAN_10002014		Pgl_GLEAN_10015371	Pgl_GLEAN_10024643	Pgl_GLEAN_10022988
Pgl_GLEAN_10001921	Pgl_GLEAN_10016717	Pgl_GLEAN_10004236	Pgl_GLEAN_10025484	Pgl_GLEAN_10005440	Pgl_GLEAN_10011307	Pgl_GLEAN_10002016		Pgl_GLEAN_10015477	Pgl_GLEAN_10024675	Pgl_GLEAN_10023173
Pgl_GLEAN_10001946	Pgl_GLEAN_10016759	Pgl_GLEAN_10004244	Pgl_GLEAN_10026013	Pgl_GLEAN_10005477	Pgl_GLEAN_10011353	Pgl_GLEAN_10002020		Pgl_GLEAN_10015493	Pgl_GLEAN_10024861	Pgl_GLEAN_10023184
Pgl_GLEAN_10001947	Pgl_GLEAN_10017416	Pgl_GLEAN_10004249	Pgl_GLEAN_10026142	Pgl_GLEAN_10005479	Pgl_GLEAN_10011380	Pgl_GLEAN_10002022		Pgl_GLEAN_10015535	Pgl_GLEAN_10024862	Pgl_GLEAN_10023227
Pgl_GLEAN_10001950	Pgl_GLEAN_10017790	Pgl_GLEAN_10004252	Pgl_GLEAN_10026236	Pgl_GLEAN_10005874	Pgl_GLEAN_10011391	Pgl_GLEAN_10002048		Pgl_GLEAN_10015540	Pgl_GLEAN_10024924	Pgl_GLEAN_10023323
Pgl_GLEAN_10001956	Pgl_GLEAN_10017799	Pgl_GLEAN_10004255	Pgl_GLEAN_10026254	Pgl_GLEAN_10006037	Pgl_GLEAN_10011421	Pgl_GLEAN_10002050		Pgl_GLEAN_10015590	Pgl_GLEAN_10025029	Pgl_GLEAN_10023341
Pgl_GLEAN_10001962	Pgl_GLEAN_10017830	Pgl_GLEAN_10004262	Pgl_GLEAN_10026629	Pgl_GLEAN_10006046	Pgl_GLEAN_10011428	Pgl_GLEAN_10002057		Pgl_GLEAN_10015633	Pgl_GLEAN_10025521	Pgl_GLEAN_10023377
Pgl_GLEAN_10001968	Pgl_GLEAN_10017886	Pgl_GLEAN_10004283	Pgl_GLEAN_10027286	Pgl_GLEAN_10006379	Pgl_GLEAN_10011568	Pgl_GLEAN_10002067		Pgl_GLEAN_10015640	Pgl_GLEAN_10025804	Pgl_GLEAN_10023532
Pgl_GLEAN_10001979	Pgl_GLEAN_10017935	Pgl_GLEAN_10004289	Pgl_GLEAN_10027295	Pgl_GLEAN_10006563	Pgl_GLEAN_10011574	Pgl_GLEAN_10002076		Pgl_GLEAN_10015723	Pgl_GLEAN_10026036	Pgl_GLEAN_10023776
Pgl_GLEAN_10001980	Pgl_GLEAN_10018047	Pgl_GLEAN_10004290	Pgl_GLEAN_10027308	Pgl_GLEAN_10006690	Pgl_GLEAN_10011716	Pgl_GLEAN_10002079		Pgl_GLEAN_10015742	Pgl_GLEAN_10026135	Pgl_GLEAN_10024029
Pgl_GLEAN_10001981	Pgl_GLEAN_10018156	Pgl_GLEAN_10004291	Pgl_GLEAN_10027592	Pgl_GLEAN_10006945	Pgl_GLEAN_10011795	Pgl_GLEAN_10002084		Pgl_GLEAN_10015754	Pgl_GLEAN_10026405	Pgl_GLEAN_10024068
Pgl_GLEAN_10001989	Pgl_GLEAN_10018166	Pgl_GLEAN_10004293	Pgl_GLEAN_10027947	Pgl_GLEAN_10006959	Pgl_GLEAN_10011891	Pgl_GLEAN_10002090		Pgl_GLEAN_10015777	Pgl_GLEAN_10026484	Pgl_GLEAN_10024295
Pgl_GLEAN_10001997	Pgl_GLEAN_10018202	Pgl_GLEAN_10004295	Pgl_GLEAN_10028093	Pgl_GLEAN_10007130	Pgl_GLEAN_10011892	Pgl_GLEAN_10002111		Pgl_GLEAN_10015792	Pgl_GLEAN_10026790	Pgl_GLEAN_10024307
Pgl_GLEAN_10001998	Pgl_GLEAN_10018407	Pgl_GLEAN_10004296	Pgl_GLEAN_10028111	Pgl_GLEAN_10007723	Pgl_GLEAN_10011931	Pgl_GLEAN_10002125		Pgl_GLEAN_10015882	Pgl_GLEAN_10026993	Pgl_GLEAN_10024378
Pgl_GLEAN_10002001	Pgl_GLEAN_10018511	Pgl_GLEAN_10004297	Pgl_GLEAN_10028571	Pgl_GLEAN_10007782	Pgl_GLEAN_10011966	Pgl_GLEAN_10002127		Pgl_GLEAN_10015990	Pgl_GLEAN_10027027	Pgl_GLEAN_10024431
Pgl_GLEAN_10002012	Pgl_GLEAN_10018533	Pgl_GLEAN_10004298	Pgl_GLEAN_10028746	Pgl_GLEAN_10007926	Pgl_GLEAN_10012017	Pgl_GLEAN_10002128		Pgl_GLEAN_10016122	Pgl_GLEAN_10027098	Pgl_GLEAN_10024494
Pgl_GLEAN_10002015	Pgl_GLEAN_10018597	Pgl_GLEAN_10004302	Pgl_GLEAN_10029317	Pgl_GLEAN_10008033	Pgl_GLEAN_10012084	Pgl_GLEAN_10002131		Pgl_GLEAN_10016134	Pgl_GLEAN_10027482	Pgl_GLEAN_10024546
Pgl_GLEAN_10002025	Pgl_GLEAN_10018683	Pgl_GLEAN_10004303	Pgl_GLEAN_10030203	Pgl_GLEAN_10008297	Pgl_GLEAN_10012100	Pgl_GLEAN_10002135		Pgl_GLEAN_10016161	Pgl_GLEAN_10027502	Pgl_GLEAN_10024651
Pgl_GLEAN_10002040	Pgl_GLEAN_10019025	Pgl_GLEAN_10004306	Pgl_GLEAN_10030220	Pgl_GLEAN_10008426	Pgl_GLEAN_10012146	Pgl_GLEAN_10002137		Pgl_GLEAN_10016341	Pgl_GLEAN_10027917	Pgl_GLEAN_10024840
Pgl_GLEAN_10002051	Pgl_GLEAN_10019340	Pgl_GLEAN_10004307	Pgl_GLEAN_10030517	Pgl_GLEAN_10008465	Pgl_GLEAN_10012219	Pgl_GLEAN_10002149		Pgl_GLEAN_10016393	Pgl_GLEAN_10028772	Pgl_GLEAN_10025007
Pgl_GLEAN_10002053	Pgl_GLEAN_10019493	Pgl_GLEAN_10004308	Pgl_GLEAN_10030696	Pgl_GLEAN_10008532	Pgl_GLEAN_10012240	Pgl_GLEAN_10002155		Pgl_GLEAN_10016633	Pgl_GLEAN_10028908	Pgl_GLEAN_10025059
Pgl_GLEAN_10002054	Pgl_GLEAN_10019514	Pgl_GLEAN_10004309	Pgl_GLEAN_10031043	Pgl_GLEAN_10008598	Pgl_GLEAN_10012258	Pgl_GLEAN_10002158		Pgl_GLEAN_10016641	Pgl_GLEAN_10029082	Pgl_GLEAN_10025097
Pgl_GLEAN_10002061	Pgl_GLEAN_10019552	Pgl_GLEAN_10004313	Pgl_GLEAN_10031412	Pgl_GLEAN_10008837	Pgl_GLEAN_10012276	Pgl_GLEAN_10002172		Pgl_GLEAN_10016665	Pgl_GLEAN_10029644	Pgl_GLEAN_10025114
Pgl_GLEAN_10002062	Pgl_GLEAN_10019714	Pgl_GLEAN_10004317	Pgl_GLEAN_10031502	Pgl_GLEAN_10008929	Pgl_GLEAN_10012300	Pgl_GLEAN_10002175		Pgl_GLEAN_10016678	Pgl_GLEAN_10029893	Pgl_GLEAN_10025247
Pgl_GLEAN_10002068	Pgl_GLEAN_10019796	Pgl_GLEAN_10004320	Pgl_GLEAN_10031782	Pgl_GLEAN_10009655	Pgl_GLEAN_10012451	Pgl_GLEAN_10002177		Pgl_GLEAN_10016848	Pgl_GLEAN_10030162	Pgl_GLEAN_10025371
Pgl_GLEAN_10002077	Pgl_GLEAN_10019857	Pgl_GLEAN_10004322	Pgl_GLEAN_10031824	Pgl_GLEAN_10009685	Pgl_GLEAN_10012469	Pgl_GLEAN_10002178		Pgl_GLEAN_10016887	Pgl_GLEAN_10030233	Pgl_GLEAN_10025386
Pgl_GLEAN_10002078	Pgl_GLEAN_10019875	Pgl_GLEAN_10004323	Pgl_GLEAN_10032250	Pgl_GLEAN_10009860	Pgl_GLEAN_10012484	Pgl_GLEAN_10002179		Pgl_GLEAN_10017039	Pgl_GLEAN_10030345	Pgl_GLEAN_10026160
Pgl_GLEAN_10002091	Pgl_GLEAN_10019945	Pgl_GLEAN_10004326	Pgl_GLEAN_10032505	Pgl_GLEAN_10010225	Pgl_GLEAN_10012487	Pgl_GLEAN_10002183		Pgl_GLEAN_10017257	Pgl_GLEAN_10030763	Pgl_GLEAN_10026397
Pgl_GLEAN_10002109	Pgl_GLEAN_10020228	Pgl_GLEAN_10004327	Pgl_GLEAN_10032544	Pgl_GLEAN_10010600	Pgl_GLEAN_10012493	Pgl_GLEAN_10002194		Pgl_GLEAN_10017293	Pgl_GLEAN_10030870	Pgl_GLEAN_10026403
Pgl_GLEAN_10002120	Pgl_GLEAN_10020307	Pgl_GLEAN_10004334	Pgl_GLEAN_10032727	Pgl_GLEAN_10010729	Pgl_GLEAN_10012567	Pgl_GLEAN_10002195		Pgl_GLEAN_10017422	Pgl_GLEAN_10030955	Pgl_GLEAN_10026408
Pgl_GLEAN_10002126	Pgl_GLEAN_10020349	Pgl_GLEAN_10004339	Pgl_GLEAN_10033060	Pgl_GLEAN_10010763	Pgl_GLEAN_10012568	Pgl_GLEAN_10002198		Pgl_GLEAN_10017434	Pgl_GLEAN_10030962	Pgl_GLEAN_10026584
Pgl_GLEAN_10002129	Pgl_GLEAN_10020366	Pgl_GLEAN_10004341	Pgl_GLEAN_10033315	Pgl_GLEAN_10010962	Pgl_GLEAN_10012612	Pgl_GLEAN_10002200		Pgl_GLEAN_10017454	Pgl_GLEAN_10030990	Pgl_GLEAN_10026977
Pgl_GLEAN_10002142	Pgl_GLEAN_10020503	Pgl_GLEAN_10004342	Pgl_GLEAN_10033363	Pgl_GLEAN_10011124	Pgl_GLEAN_10012628	Pgl_GLEAN_10002204		Pgl_GLEAN_10017468	Pgl_GLEAN_10031071	Pgl_GLEAN_10026990
Pgl_GLEAN_10002147	Pgl_GLEAN_10020547	Pgl_GLEAN_10004343	Pgl_GLEAN_10033570	Pgl_GLEAN_10011154	Pgl_GLEAN_10012712	Pgl_GLEAN_10002209		Pgl_GLEAN_10017621	Pgl_GLEAN_10031113	Pgl_GLEAN_10027142
Pgl_GLEAN_10002150	Pgl_GLEAN_10020573	Pgl_GLEAN_10004345	Pgl_GLEAN_10033730	Pgl_GLEAN_10011160	Pgl_GLEAN_10012752	Pgl_GLEAN_10002215		Pgl_GLEAN_10017766	Pgl_GLEAN_10031283	Pgl_GLEAN_10027186
Pgl_GLEAN_10002160	Pgl_GLEAN_10020638	Pgl_GLEAN_10004346	Pgl_GLEAN_10033746	Pgl_GLEAN_10011207	Pgl_GLEAN_10012870	Pgl_GLEAN_10002226		Pgl_GLEAN_10017805	Pgl_GLEAN_10031310	Pgl_GLEAN_10027245
Pgl_GLEAN_10002165	Pgl_GLEAN_10020764	Pgl_GLEAN_10004347	Pgl_GLEAN_10034249	Pgl_GLEAN_10011445	Pgl_GLEAN_10013012	Pgl_GLEAN_10002231		Pgl_GLEAN_10017813	Pgl_GLEAN_10032054	Pgl_GLEAN_10027565
Pgl_GLEAN_10002166	Pgl_GLEAN_10020823	Pgl_GLEAN_10004348	Pgl_GLEAN_10034696	Pgl_GLEAN_10011474	Pgl_GLEAN_10013019	Pgl_GLEAN_10002242		Pgl_GLEAN_10017913	Pgl_GLEAN_10032068	Pgl_GLEAN_10027640
Pgl_GLEAN_10002180	Pgl_GLEAN_10020891	Pgl_GLEAN_10004351	Pgl_GLEAN_10034708	Pgl_GLEAN_10011512	Pgl_GLEAN_10013076	Pgl_GLEAN_10002261		Pgl_GLEAN_10017928	Pgl_GLEAN_10032433	Pgl_GLEAN_10027651
Pgl_GLEAN_10002186	Pgl_GLEAN_10020900	Pgl_GLEAN_10004374	Pgl_GLEAN_10034790	Pgl_GLEAN_10011555	Pgl_GLEAN_10013104	Pgl_GLEAN_10002311		Pgl_GLEAN_10018096	Pgl_GLEAN_10032437	Pgl_GLEAN_10027721
Pgl_GLEAN_10002187	Pgl_GLEAN_10020982	Pgl_GLEAN_10004375	Pgl_GLEAN_10034970	Pgl_GLEAN_10011666	Pgl_GLEAN_10013124	Pgl_GLEAN_10002314		Pgl_GLEAN_10018160	Pgl_GLEAN_10033068	Pgl_GLEAN_10028001
Pgl_GLEAN_10002188	Pgl_GLEAN_10021095	Pgl_GLEAN_10004377	Pgl_GLEAN_10035556	Pgl_GLEAN_10011841	Pgl_GLEAN_10013302	Pgl_GLEAN_10002315		Pgl_GLEAN_10018219	Pgl_GLEAN_10033122	Pgl_GLEAN_10028134
Pgl_GLEAN_10002206	Pgl_GLEAN_10021591	Pgl_GLEAN_10004378	Pgl_GLEAN_10035727	Pgl_GLEAN_10011859	Pgl_GLEAN_10013306	Pgl_GLEAN_10002342		Pgl_GLEAN_10018290	Pgl_GLEAN_10033154	Pgl_GLEAN_10028242
Pgl_GLEAN_10002210	Pgl_GLEAN_10021600	Pgl_GLEAN_10004379	Pgl_GLEAN_10035891	Pgl_GLEAN_10011923	Pgl_GLEAN_10013326	Pgl_GLEAN_10002344		Pgl_GLEAN_10018313	Pgl_GLEAN_10033467	Pgl_GLEAN_10028953
Pgl_GLEAN_10002244	Pgl_GLEAN_10021669	Pgl_GLEAN_10004380	Pgl_GLEAN_10036036	Pgl_GLEAN_10012020	Pgl_GLEAN_10013355	Pgl_GLEAN_10002349		Pgl_GLEAN_10018404	Pgl_GLEAN_10033659	Pgl_GLEAN_10029059
Pgl_GLEAN_10002245	Pgl_GLEAN_10021741	Pgl_GLEAN_10004381	Pgl_GLEAN_10036214	Pgl_GLEAN_10012279	Pgl_GLEAN_10013418	Pgl_GLEAN_10002353		Pgl_GLEAN_10018490	Pgl_GLEAN_10033794	Pgl_GLEAN_10029168
Pgl_GLEAN_10002247	Pgl_GLEAN_10021747	Pgl_GLEAN_10004382	Pgl_GLEAN_10036455	Pgl_GLEAN_10012350	Pgl_GLEAN_10013420	Pgl_GLEAN_10002356		Pgl_GLEAN_10018500	Pgl_GLEAN_10034091	Pgl_GLEAN_10029246
Pgl_GLEAN_10002257	Pgl_GLEAN_10021749	Pgl_GLEAN_10004383	Pgl_GLEAN_10036963	Pgl_GLEAN_10012916	Pgl_GLEAN_10013461	Pgl_GLEAN_10002362		Pgl_GLEAN_10018508	Pgl_GLEAN_10034419	Pgl_GLEAN_10029250
Pgl_GLEAN_10002267	Pgl_GLEAN_10021868	Pgl_GLEAN_10004384	Pgl_GLEAN_10037757	Pgl_GLEAN_10013017	Pgl_GLEAN_10013502	Pgl_GLEAN_10002365		Pgl_GLEAN_10018530	Pgl_GLEAN_10034802	Pgl_GLEAN_10029304
Pgl_GLEAN_10002272	Pgl_GLEAN_10021911	Pgl_GLEAN_10004385	Pgl_GLEAN_10037803	Pgl_GLEAN_10013440	Pgl_GLEAN_10013509	Pgl_GLEAN_10002377		Pgl_GLEAN_10018567	Pgl_GLEAN_10035097	Pgl_GLEAN_10029583
Pgl_GLEAN_10002273	Pgl_GLEAN_10021957	Pgl_GLEAN_10004390	Pgl_GLEAN_10038449	Pgl_GLEAN_10013654	Pgl_GLEAN_10013543	Pgl_GLEAN_10002378		Pgl_GLEAN_10018584	Pgl_GLEAN_10035208	Pgl_GLEAN_10029721
Pgl_GLEAN_10002276	Pgl_GLEAN_10022283	Pgl_GLEAN_10004394	Pgl_GLEAN_10038453	Pgl_GLEAN_10013846	Pgl_GLEAN_10013572	Pgl_GLEAN_10002388		Pgl_GLEAN_10018618	Pgl_GLEAN_10035241	Pgl_GLEAN_10030117
Pgl_GLEAN_10002280	Pgl_GLEAN_10022317	Pgl_GLEAN_10004395	Pgl_GLEAN_10038506	Pgl_GLEAN_10013938	Pgl_GLEAN_10013682	Pgl_GLEAN_10002394		Pgl_GLEAN_10018822	Pgl_GLEAN_10035747	Pgl_GLEAN_10030122
Pgl_GLEAN_10002287	Pgl_GLEAN_10022379	Pgl_GLEAN_10004396		Pgl_GLEAN_10013963	Pgl_GLEAN_10013741	Pgl_GLEAN_10002403		Pgl_GLEAN_10018920	Pgl_GLEAN_10036167	Pgl_GLEAN_10030433
Pgl_GLEAN_10002291	Pgl_GLEAN_10022576	Pgl_GLEAN_10004397		Pgl_GLEAN_10014229	Pgl_GLEAN_10013892	Pgl_GLEAN_10002414		Pgl_GLEAN_10019086	Pgl_GLEAN_10036550	Pgl_GLEAN_10030606
Pgl_GLEAN_10002302	Pgl_GLEAN_10022687	Pgl_GLEAN_10004400		Pgl_GLEAN_10014508	Pgl_GLEAN_10013905	Pgl_GLEAN_10002420		Pgl_GLEAN_10019276	Pgl_GLEAN_10036563	Pgl_GLEAN_10030704
Pgl_GLEAN_10002304	Pgl_GLEAN_10022789	Pgl_GLEAN_10004401		Pgl_GLEAN_10014730	Pgl_GLEAN_10013930	Pgl_GLEAN_10002438		Pgl_GLEAN_10019441	Pgl_GLEAN_10036767	Pgl_GLEAN_10030775
Pgl_GLEAN_10002310	Pgl_GLEAN_10022869	Pgl_GLEAN_10004623		Pgl_GLEAN_10014958	Pgl_GLEAN_10013962	Pgl_GLEAN_10002439		Pgl_GLEAN_10019451	Pgl_GLEAN_10037045	Pgl_GLEAN_10031059
Pgl_GLEAN_10002320	Pgl_GLEAN_10022976	Pgl_GLEAN_10004923		Pgl_GLEAN_10014959	Pgl_GLEAN_10013977	Pgl_GLEAN_10002451		Pgl_GLEAN_10019453	Pgl_GLEAN_10037369	Pgl_GLEAN_10031093
Pgl_GLEAN_10002328	Pgl_GLEAN_10023059	Pgl_GLEAN_10004947		Pgl_GLEAN_10015436	Pgl_GLEAN_10014108	Pgl_GLEAN_10002452		Pgl_GLEAN_10019484	Pgl_GLEAN_10037698	Pgl_GLEAN_10031094
Pgl_GLEAN_10002329	Pgl_GLEAN_10023201	Pgl_GLEAN_10005026		Pgl_GLEAN_10016056	Pgl_GLEAN_10014164	Pgl_GLEAN_10002461		Pgl_GLEAN_10019509	Pgl_GLEAN_10037709	Pgl_GLEAN_10031116
Pgl_GLEAN_10002334	Pgl_GLEAN_10023287	Pgl_GLEAN_10005085		Pgl_GLEAN_10016591	Pgl_GLEAN_10014192	Pgl_GLEAN_10002473		Pgl_GLEAN_10019523	Pgl_GLEAN_10038154	Pgl_GLEAN_10031289
Pgl_GLEAN_10002338	Pgl_GLEAN_10023317	Pgl_GLEAN_10005126		Pgl_GLEAN_10016667	Pgl_GLEAN_10014213	Pgl_GLEAN_10002475		Pgl_GLEAN_10019618	Pgl_GLEAN_10038440	Pgl_GLEAN_10031877
Pgl_GLEAN_10002343	Pgl_GLEAN_10023402	Pgl_GLEAN_10005157		Pgl_GLEAN_10016823	Pgl_GLEAN_10014227	Pgl_GLEAN_10002478		Pgl_GLEAN_10019839	Pgl_GLEAN_10038709	Pgl_GLEAN_10031888
Pgl_GLEAN_10002363	Pgl_GLEAN_10023437	Pgl_GLEAN_10005158		Pgl_GLEAN_10017679	Pgl_GLEAN_10014276	Pgl_GLEAN_10002487		Pgl_GLEAN_10019898		Pgl_GLEAN_10032065
Pgl_GLEAN_10002364	Pgl_GLEAN_10023466	Pgl_GLEAN_10005221		Pgl_GLEAN_10017847	Pgl_GLEAN_10014312	Pgl_GLEAN_10002501		Pgl_GLEAN_10019899		Pgl_GLEAN_10032085
Pgl_GLEAN_10002372	Pgl_GLEAN_10023543	Pgl_GLEAN_10005590		Pgl_GLEAN_10017877	Pgl_GLEAN_10014321	Pgl_GLEAN_10002503		Pgl_GLEAN_10019939		Pgl_GLEAN_10032215
Pgl_GLEAN_10002393	Pgl_GLEAN_10023770	Pgl_GLEAN_10005710		Pgl_GLEAN_10018345	Pgl_GLEAN_10014382	Pgl_GLEAN_10002504		Pgl_GLEAN_10019958		Pgl_GLEAN_10032351
Pgl_GLEAN_10002409	Pgl_GLEAN_10023874	Pgl_GLEAN_10005814		Pgl_GLEAN_10018515	Pgl_GLEAN_10014388	Pgl_GLEAN_10002524		Pgl_GLEAN_10019982		Pgl_GLEAN_10032481
Pgl_GLEAN_10002413	Pgl_GLEAN_10023900	Pgl_GLEAN_10005827		Pgl_GLEAN_10018534	Pgl_GLEAN_10014517	Pgl_GLEAN_10002525		Pgl_GLEAN_10019986		Pgl_GLEAN_10032510
Pgl_GLEAN_10002418	Pgl_GLEAN_10023960	Pgl_GLEAN_10005830		Pgl_GLEAN_10018794	Pgl_GLEAN_10014632	Pgl_GLEAN_10002532		Pgl_GLEAN_10020014		Pgl_GLEAN_10032695
Pgl_GLEAN_10002421	Pgl_GLEAN_10023967	Pgl_GLEAN_10005850		Pgl_GLEAN_10018951	Pgl_GLEAN_10014723	Pgl_GLEAN_10002536		Pgl_GLEAN_10020079		Pgl_GLEAN_10033346
Pgl_GLEAN_10002433	Pgl_GLEAN_10024048	Pgl_GLEAN_10005853		Pgl_GLEAN_10019297	Pgl_GLEAN_10014796	Pgl_GLEAN_10002539		Pgl_GLEAN_10020149		Pgl_GLEAN_10033419
Pgl_GLEAN_10002450	Pgl_GLEAN_10024059	Pgl_GLEAN_10005868		Pgl_GLEAN_10019794	Pgl_GLEAN_10014835	Pgl_GLEAN_10002572		Pgl_GLEAN_10020197		Pgl_GLEAN_10033563
Pgl_GLEAN_10002454	Pgl_GLEAN_10024060	Pgl_GLEAN_10005869		Pgl_GLEAN_10019836	Pgl_GLEAN_10014910	Pgl_GLEAN_10002574		Pgl_GLEAN_10020203		Pgl_GLEAN_10033577
Pgl_GLEAN_10002458	Pgl_GLEAN_10024114	Pgl_GLEAN_10005870		Pgl_GLEAN_10020033	Pgl_GLEAN_10014911	Pgl_GLEAN_10002592		Pgl_GLEAN_10020279		Pgl_GLEAN_10033757
Pgl_GLEAN_10002460	Pgl_GLEAN_10024115	Pgl_GLEAN_10005880		Pgl_GLEAN_10020129	Pgl_GLEAN_10014912	Pgl_GLEAN_10002600		Pgl_GLEAN_10020285		Pgl_GLEAN_10033876
Pgl_GLEAN_10002492	Pgl_GLEAN_10024166	Pgl_GLEAN_10005883		Pgl_GLEAN_10020484	Pgl_GLEAN_10015027	Pgl_GLEAN_10002607		Pgl_GLEAN_10020493		Pgl_GLEAN_10033971
Pgl_GLEAN_10002512	Pgl_GLEAN_10024298	Pgl_GLEAN_10005898		Pgl_GLEAN_10021900	Pgl_GLEAN_10015048	Pgl_GLEAN_10002623		Pgl_GLEAN_10020675		Pgl_GLEAN_10033986
Pgl_GLEAN_10002530	Pgl_GLEAN_10024391	Pgl_GLEAN_10005902		Pgl_GLEAN_10022021	Pgl_GLEAN_10015109	Pgl_GLEAN_10002624		Pgl_GLEAN_10020741		Pgl_GLEAN_10034119
Pgl_GLEAN_10002537	Pgl_GLEAN_10024584	Pgl_GLEAN_10005904		Pgl_GLEAN_10022564	Pgl_GLEAN_10015113	Pgl_GLEAN_10002633		Pgl_GLEAN_10020862		Pgl_GLEAN_10034144
Pgl_GLEAN_10002544	Pgl_GLEAN_10024682	Pgl_GLEAN_10005905		Pgl_GLEAN_10023828	Pgl_GLEAN_10015140	Pgl_GLEAN_10002646		Pgl_GLEAN_10020974		Pgl_GLEAN_10034236
Pgl_GLEAN_10002546	Pgl_GLEAN_10024700	Pgl_GLEAN_10005906		Pgl_GLEAN_10024637	Pgl_GLEAN_10015163	Pgl_GLEAN_10002651		Pgl_GLEAN_10020991		Pgl_GLEAN_10034339
Pgl_GLEAN_10002548	Pgl_GLEAN_10024796	Pgl_GLEAN_10005907		Pgl_GLEAN_10024778	Pgl_GLEAN_10015176	Pgl_GLEAN_10002657		Pgl_GLEAN_10021034		Pgl_GLEAN_10034353
Pgl_GLEAN_10002555	Pgl_GLEAN_10024858	Pgl_GLEAN_10005913		Pgl_GLEAN_10024882	Pgl_GLEAN_10015201	Pgl_GLEAN_10002665		Pgl_GLEAN_10021046		Pgl_GLEAN_10034467
Pgl_GLEAN_10002569	Pgl_GLEAN_10024866	Pgl_GLEAN_10005914		Pgl_GLEAN_10025003	Pgl_GLEAN_10015259	Pgl_GLEAN_10002667		Pgl_GLEAN_10021091		Pgl_GLEAN_10034517
Pgl_GLEAN_10002571	Pgl_GLEAN_10024871	Pgl_GLEAN_10005921		Pgl_GLEAN_10025083	Pgl_GLEAN_10015261	Pgl_GLEAN_10002678		Pgl_GLEAN_10021101		Pgl_GLEAN_10034602
Pgl_GLEAN_10002579	Pgl_GLEAN_10024915	Pgl_GLEAN_10005922		Pgl_GLEAN_10025219	Pgl_GLEAN_10015327	Pgl_GLEAN_10002692		Pgl_GLEAN_10021217		Pgl_GLEAN_10034619
Pgl_GLEAN_10002586	Pgl_GLEAN_10024980	Pgl_GLEAN_10005931		Pgl_GLEAN_10025597	Pgl_GLEAN_10015340	Pgl_GLEAN_10002722		Pgl_GLEAN_10021276		Pgl_GLEAN_10034899
Pgl_GLEAN_10002598	Pgl_GLEAN_10025044	Pgl_GLEAN_10005932		Pgl_GLEAN_10025612	Pgl_GLEAN_10015343	Pgl_GLEAN_10002730		Pgl_GLEAN_10021312		Pgl_GLEAN_10034954
Pgl_GLEAN_10002609	Pgl_GLEAN_10025072	Pgl_GLEAN_10005934		Pgl_GLEAN_10025650	Pgl_GLEAN_10015396	Pgl_GLEAN_10002738		Pgl_GLEAN_10021359		Pgl_GLEAN_10034956
Pgl_GLEAN_10002612	Pgl_GLEAN_10025182	Pgl_GLEAN_10005936		Pgl_GLEAN_10026005	Pgl_GLEAN_10015413	Pgl_GLEAN_10002744		Pgl_GLEAN_10021371		Pgl_GLEAN_10035102
Pgl_GLEAN_10002614	Pgl_GLEAN_10025399	Pgl_GLEAN_10005937		Pgl_GLEAN_10026195	Pgl_GLEAN_10015437	Pgl_GLEAN_10002746		Pgl_GLEAN_10021373		Pgl_GLEAN_10035117
Pgl_GLEAN_10002615	Pgl_GLEAN_10025534	Pgl_GLEAN_10005954		Pgl_GLEAN_10026210	Pgl_GLEAN_10015442	Pgl_GLEAN_10002771		Pgl_GLEAN_10021537		Pgl_GLEAN_10035575
Pgl_GLEAN_10002616	Pgl_GLEAN_10025544	Pgl_GLEAN_10005956		Pgl_GLEAN_10026404	Pgl_GLEAN_10015508	Pgl_GLEAN_10002778		Pgl_GLEAN_10021586		Pgl_GLEAN_10035737
Pgl_GLEAN_10002620	Pgl_GLEAN_10025631	Pgl_GLEAN_10005957		Pgl_GLEAN_10026716	Pgl_GLEAN_10015520	Pgl_GLEAN_10002788		Pgl_GLEAN_10021609		Pgl_GLEAN_10036008
Pgl_GLEAN_10002621	Pgl_GLEAN_10025706	Pgl_GLEAN_10005959		Pgl_GLEAN_10026794	Pgl_GLEAN_10015527	Pgl_GLEAN_10002792		Pgl_GLEAN_10021650		Pgl_GLEAN_10036024
Pgl_GLEAN_10002622	Pgl_GLEAN_10025719	Pgl_GLEAN_10005960		Pgl_GLEAN_10026799	Pgl_GLEAN_10015528	Pgl_GLEAN_10002811		Pgl_GLEAN_10021662		Pgl_GLEAN_10036027
Pgl_GLEAN_10002628	Pgl_GLEAN_10025738	Pgl_GLEAN_10005964		Pgl_GLEAN_10027253	Pgl_GLEAN_10015530	Pgl_GLEAN_10002813		Pgl_GLEAN_10021767		Pgl_GLEAN_10036215
Pgl_GLEAN_10002636	Pgl_GLEAN_10025875	Pgl_GLEAN_10005985		Pgl_GLEAN_10027593	Pgl_GLEAN_10015685	Pgl_GLEAN_10002814		Pgl_GLEAN_10021873		Pgl_GLEAN_10036221
Pgl_GLEAN_10002652	Pgl_GLEAN_10025876	Pgl_GLEAN_10005999		Pgl_GLEAN_10027696	Pgl_GLEAN_10015708	Pgl_GLEAN_10002831		Pgl_GLEAN_10021877		Pgl_GLEAN_10036282
Pgl_GLEAN_10002674	Pgl_GLEAN_10025936	Pgl_GLEAN_10006002		Pgl_GLEAN_10027816	Pgl_GLEAN_10015794	Pgl_GLEAN_10002834		Pgl_GLEAN_10021930		Pgl_GLEAN_10036360
Pgl_GLEAN_10002676	Pgl_GLEAN_10025966	Pgl_GLEAN_10006003		Pgl_GLEAN_10027935	Pgl_GLEAN_10015805	Pgl_GLEAN_10002851		Pgl_GLEAN_10021941		Pgl_GLEAN_10036464
Pgl_GLEAN_10002679	Pgl_GLEAN_10026018	Pgl_GLEAN_10006006		Pgl_GLEAN_10028051	Pgl_GLEAN_10015853	Pgl_GLEAN_10002864		Pgl_GLEAN_10021942		Pgl_GLEAN_10036899
Pgl_GLEAN_10002683	Pgl_GLEAN_10026266	Pgl_GLEAN_10006007		Pgl_GLEAN_10028685	Pgl_GLEAN_10015871	Pgl_GLEAN_10002881		Pgl_GLEAN_10021985		Pgl_GLEAN_10036949
Pgl_GLEAN_10002684	Pgl_GLEAN_10026267	Pgl_GLEAN_10006008		Pgl_GLEAN_10028713	Pgl_GLEAN_10015926	Pgl_GLEAN_10002890		Pgl_GLEAN_10022016		Pgl_GLEAN_10036956
Pgl_GLEAN_10002685	Pgl_GLEAN_10026281	Pgl_GLEAN_10006009		Pgl_GLEAN_10028719	Pgl_GLEAN_10015942	Pgl_GLEAN_10002891		Pgl_GLEAN_10022038		Pgl_GLEAN_10036989
Pgl_GLEAN_10002686	Pgl_GLEAN_10026282	Pgl_GLEAN_10006013		Pgl_GLEAN_10029151	Pgl_GLEAN_10015992	Pgl_GLEAN_10002905		Pgl_GLEAN_10022103		Pgl_GLEAN_10037006
Pgl_GLEAN_10002688	Pgl_GLEAN_10026309	Pgl_GLEAN_10006014		Pgl_GLEAN_10029165	Pgl_GLEAN_10016022	Pgl_GLEAN_10002912		Pgl_GLEAN_10022105		Pgl_GLEAN_10037353
Pgl_GLEAN_10002696	Pgl_GLEAN_10026320	Pgl_GLEAN_10006017		Pgl_GLEAN_10029652	Pgl_GLEAN_10016069	Pgl_GLEAN_10002916		Pgl_GLEAN_10022181		Pgl_GLEAN_10037355
Pgl_GLEAN_10002706	Pgl_GLEAN_10026356	Pgl_GLEAN_10006024		Pgl_GLEAN_10029875	Pgl_GLEAN_10016100	Pgl_GLEAN_10002934		Pgl_GLEAN_10022184		Pgl_GLEAN_10037729
Pgl_GLEAN_10002711	Pgl_GLEAN_10026443	Pgl_GLEAN_10006028		Pgl_GLEAN_10029881	Pgl_GLEAN_10016219	Pgl_GLEAN_10002936		Pgl_GLEAN_10022284		Pgl_GLEAN_10037820
Pgl_GLEAN_10002714	Pgl_GLEAN_10026587	Pgl_GLEAN_10006029		Pgl_GLEAN_10029902	Pgl_GLEAN_10016246	Pgl_GLEAN_10002938		Pgl_GLEAN_10022343		Pgl_GLEAN_10037932
Pgl_GLEAN_10002725	Pgl_GLEAN_10026590	Pgl_GLEAN_10006030		Pgl_GLEAN_10030016	Pgl_GLEAN_10016259	Pgl_GLEAN_10002941		Pgl_GLEAN_10022348		Pgl_GLEAN_10038005
Pgl_GLEAN_10002732	Pgl_GLEAN_10026619	Pgl_GLEAN_10006032		Pgl_GLEAN_10030226	Pgl_GLEAN_10016299	Pgl_GLEAN_10002942		Pgl_GLEAN_10022402		Pgl_GLEAN_10038111
Pgl_GLEAN_10002735	Pgl_GLEAN_10026659	Pgl_GLEAN_10006039		Pgl_GLEAN_10030282	Pgl_GLEAN_10016310	Pgl_GLEAN_10002953		Pgl_GLEAN_10022418		Pgl_GLEAN_10038228
Pgl_GLEAN_10002749	Pgl_GLEAN_10026697	Pgl_GLEAN_10006058		Pgl_GLEAN_10030290	Pgl_GLEAN_10016564	Pgl_GLEAN_10002961		Pgl_GLEAN_10022478
Pgl_GLEAN_10002772	Pgl_GLEAN_10026919	Pgl_GLEAN_10006060		Pgl_GLEAN_10030461	Pgl_GLEAN_10016592	Pgl_GLEAN_10002971		Pgl_GLEAN_10022547
Pgl_GLEAN_10002774	Pgl_GLEAN_10027008	Pgl_GLEAN_10006062		Pgl_GLEAN_10030550	Pgl_GLEAN_10016604	Pgl_GLEAN_10002985		Pgl_GLEAN_10022556
Pgl_GLEAN_10002793	Pgl_GLEAN_10027038	Pgl_GLEAN_10006065		Pgl_GLEAN_10030694	Pgl_GLEAN_10016661	Pgl_GLEAN_10002986		Pgl_GLEAN_10022610
Pgl_GLEAN_10002795	Pgl_GLEAN_10027055	Pgl_GLEAN_10006067		Pgl_GLEAN_10030812	Pgl_GLEAN_10016727	Pgl_GLEAN_10002992		Pgl_GLEAN_10022834
Pgl_GLEAN_10002796	Pgl_GLEAN_10027075	Pgl_GLEAN_10006070		Pgl_GLEAN_10031018	Pgl_GLEAN_10016728	Pgl_GLEAN_10002993		Pgl_GLEAN_10022850
Pgl_GLEAN_10002797	Pgl_GLEAN_10027238	Pgl_GLEAN_10006076		Pgl_GLEAN_10031120	Pgl_GLEAN_10016729	Pgl_GLEAN_10002998		Pgl_GLEAN_10022923
Pgl_GLEAN_10002809	Pgl_GLEAN_10027321	Pgl_GLEAN_10006077		Pgl_GLEAN_10031538	Pgl_GLEAN_10016810	Pgl_GLEAN_10002999		Pgl_GLEAN_10022960
Pgl_GLEAN_10002828	Pgl_GLEAN_10027405	Pgl_GLEAN_10006080		Pgl_GLEAN_10031727	Pgl_GLEAN_10017142	Pgl_GLEAN_10003007		Pgl_GLEAN_10022992
Pgl_GLEAN_10002832	Pgl_GLEAN_10027457	Pgl_GLEAN_10006084		Pgl_GLEAN_10032988	Pgl_GLEAN_10017200	Pgl_GLEAN_10003015		Pgl_GLEAN_10023043
Pgl_GLEAN_10002835	Pgl_GLEAN_10027509	Pgl_GLEAN_10006087		Pgl_GLEAN_10033150	Pgl_GLEAN_10017211	Pgl_GLEAN_10003018		Pgl_GLEAN_10023164
Pgl_GLEAN_10002836	Pgl_GLEAN_10027658	Pgl_GLEAN_10006088		Pgl_GLEAN_10033208	Pgl_GLEAN_10017233	Pgl_GLEAN_10003039		Pgl_GLEAN_10023193
Pgl_GLEAN_10002837	Pgl_GLEAN_10027682	Pgl_GLEAN_10006089		Pgl_GLEAN_10033762	Pgl_GLEAN_10017243	Pgl_GLEAN_10003048		Pgl_GLEAN_10023286
Pgl_GLEAN_10002861	Pgl_GLEAN_10027695	Pgl_GLEAN_10006091		Pgl_GLEAN_10033826	Pgl_GLEAN_10017308	Pgl_GLEAN_10003049		Pgl_GLEAN_10023309
Pgl_GLEAN_10002865	Pgl_GLEAN_10027704	Pgl_GLEAN_10006092		Pgl_GLEAN_10033956	Pgl_GLEAN_10017310	Pgl_GLEAN_10003054		Pgl_GLEAN_10023339
Pgl_GLEAN_10002869	Pgl_GLEAN_10027805	Pgl_GLEAN_10006094		Pgl_GLEAN_10034136	Pgl_GLEAN_10017319	Pgl_GLEAN_10003060		Pgl_GLEAN_10023344
Pgl_GLEAN_10002880	Pgl_GLEAN_10027881	Pgl_GLEAN_10006095		Pgl_GLEAN_10034198	Pgl_GLEAN_10017342	Pgl_GLEAN_10003066		Pgl_GLEAN_10023372
Pgl_GLEAN_10002883	Pgl_GLEAN_10027927	Pgl_GLEAN_10006096		Pgl_GLEAN_10034319	Pgl_GLEAN_10017359	Pgl_GLEAN_10003089		Pgl_GLEAN_10023447
Pgl_GLEAN_10002884	Pgl_GLEAN_10027939	Pgl_GLEAN_10006097		Pgl_GLEAN_10034692	Pgl_GLEAN_10017386	Pgl_GLEAN_10003097		Pgl_GLEAN_10023518
Pgl_GLEAN_10002900	Pgl_GLEAN_10028218	Pgl_GLEAN_10006099		Pgl_GLEAN_10034699	Pgl_GLEAN_10017425	Pgl_GLEAN_10003098		Pgl_GLEAN_10023615
Pgl_GLEAN_10002925	Pgl_GLEAN_10028342	Pgl_GLEAN_10006101		Pgl_GLEAN_10034866	Pgl_GLEAN_10017540	Pgl_GLEAN_10003100		Pgl_GLEAN_10023623
Pgl_GLEAN_10002928	Pgl_GLEAN_10028406	Pgl_GLEAN_10006109		Pgl_GLEAN_10035640	Pgl_GLEAN_10017549	Pgl_GLEAN_10003136		Pgl_GLEAN_10023653
Pgl_GLEAN_10002933	Pgl_GLEAN_10028495	Pgl_GLEAN_10006125		Pgl_GLEAN_10036143	Pgl_GLEAN_10017553	Pgl_GLEAN_10003142		Pgl_GLEAN_10023772
Pgl_GLEAN_10002947	Pgl_GLEAN_10028691	Pgl_GLEAN_10006126		Pgl_GLEAN_10036267	Pgl_GLEAN_10017646	Pgl_GLEAN_10003148		Pgl_GLEAN_10023807
Pgl_GLEAN_10002952	Pgl_GLEAN_10028729	Pgl_GLEAN_10006128		Pgl_GLEAN_10036566	Pgl_GLEAN_10017656	Pgl_GLEAN_10003162		Pgl_GLEAN_10023830
Pgl_GLEAN_10002974	Pgl_GLEAN_10028806	Pgl_GLEAN_10006132		Pgl_GLEAN_10037437	Pgl_GLEAN_10017669	Pgl_GLEAN_10003172		Pgl_GLEAN_10023871
Pgl_GLEAN_10002978	Pgl_GLEAN_10028807	Pgl_GLEAN_10006137		Pgl_GLEAN_10037454	Pgl_GLEAN_10017671	Pgl_GLEAN_10003176		Pgl_GLEAN_10023928
Pgl_GLEAN_10002984	Pgl_GLEAN_10028844	Pgl_GLEAN_10006138		Pgl_GLEAN_10037697	Pgl_GLEAN_10017688	Pgl_GLEAN_10003177		Pgl_GLEAN_10023952
Pgl_GLEAN_10002995	Pgl_GLEAN_10028901	Pgl_GLEAN_10006139		Pgl_GLEAN_10037924	Pgl_GLEAN_10017870	Pgl_GLEAN_10003183		Pgl_GLEAN_10024008
Pgl_GLEAN_10003006	Pgl_GLEAN_10028972	Pgl_GLEAN_10006147		Pgl_GLEAN_10037991	Pgl_GLEAN_10017884	Pgl_GLEAN_10003190		Pgl_GLEAN_10024016
Pgl_GLEAN_10003019	Pgl_GLEAN_10028984	Pgl_GLEAN_10006148		Pgl_GLEAN_10038173	Pgl_GLEAN_10017885	Pgl_GLEAN_10003196		Pgl_GLEAN_10024102
Pgl_GLEAN_10003037	Pgl_GLEAN_10028987	Pgl_GLEAN_10006150		Pgl_GLEAN_10038234	Pgl_GLEAN_10017895	Pgl_GLEAN_10003201		Pgl_GLEAN_10024215
Pgl_GLEAN_10003042	Pgl_GLEAN_10029058	Pgl_GLEAN_10006191		Pgl_GLEAN_10038362	Pgl_GLEAN_10018167	Pgl_GLEAN_10003215		Pgl_GLEAN_10024238
Pgl_GLEAN_10003051	Pgl_GLEAN_10029404	Pgl_GLEAN_10006220		Pgl_GLEAN_10038396	Pgl_GLEAN_10018180	Pgl_GLEAN_10003221		Pgl_GLEAN_10024258
Pgl_GLEAN_10003052	Pgl_GLEAN_10029427	Pgl_GLEAN_10006233		Pgl_GLEAN_10038555	Pgl_GLEAN_10018181	Pgl_GLEAN_10003226		Pgl_GLEAN_10024398
Pgl_GLEAN_10003053	Pgl_GLEAN_10029547	Pgl_GLEAN_10006250			Pgl_GLEAN_10018444	Pgl_GLEAN_10003231		Pgl_GLEAN_10024406
Pgl_GLEAN_10003074	Pgl_GLEAN_10029810	Pgl_GLEAN_10006257			Pgl_GLEAN_10018474	Pgl_GLEAN_10003233		Pgl_GLEAN_10024448
Pgl_GLEAN_10003075	Pgl_GLEAN_10029876	Pgl_GLEAN_10006364			Pgl_GLEAN_10018488	Pgl_GLEAN_10003241		Pgl_GLEAN_10024501
Pgl_GLEAN_10003076	Pgl_GLEAN_10029899	Pgl_GLEAN_10006375			Pgl_GLEAN_10018596	Pgl_GLEAN_10003256		Pgl_GLEAN_10024539
Pgl_GLEAN_10003080	Pgl_GLEAN_10029901	Pgl_GLEAN_10006381			Pgl_GLEAN_10018682	Pgl_GLEAN_10003286		Pgl_GLEAN_10024550
Pgl_GLEAN_10003091	Pgl_GLEAN_10030021	Pgl_GLEAN_10006543			Pgl_GLEAN_10018699	Pgl_GLEAN_10003298		Pgl_GLEAN_10024556
Pgl_GLEAN_10003092	Pgl_GLEAN_10030105	Pgl_GLEAN_10006610			Pgl_GLEAN_10018721	Pgl_GLEAN_10003303		Pgl_GLEAN_10024570
Pgl_GLEAN_10003099	Pgl_GLEAN_10030164	Pgl_GLEAN_10006619			Pgl_GLEAN_10018777	Pgl_GLEAN_10003313		Pgl_GLEAN_10024579
Pgl_GLEAN_10003103	Pgl_GLEAN_10030250	Pgl_GLEAN_10006621			Pgl_GLEAN_10018842	Pgl_GLEAN_10003325		Pgl_GLEAN_10024663
Pgl_GLEAN_10003108	Pgl_GLEAN_10030254	Pgl_GLEAN_10006637			Pgl_GLEAN_10018918	Pgl_GLEAN_10003339		Pgl_GLEAN_10024717
Pgl_GLEAN_10003109	Pgl_GLEAN_10030299	Pgl_GLEAN_10006668			Pgl_GLEAN_10018926	Pgl_GLEAN_10003341		Pgl_GLEAN_10024792
Pgl_GLEAN_10003110	Pgl_GLEAN_10030639	Pgl_GLEAN_10006692			Pgl_GLEAN_10018947	Pgl_GLEAN_10003352		Pgl_GLEAN_10024850
Pgl_GLEAN_10003120	Pgl_GLEAN_10030710	Pgl_GLEAN_10006706			Pgl_GLEAN_10018987	Pgl_GLEAN_10003356		Pgl_GLEAN_10024917
Pgl_GLEAN_10003132	Pgl_GLEAN_10030851	Pgl_GLEAN_10006720			Pgl_GLEAN_10018989	Pgl_GLEAN_10003362		Pgl_GLEAN_10024935
Pgl_GLEAN_10003144	Pgl_GLEAN_10031105	Pgl_GLEAN_10006790			Pgl_GLEAN_10018991	Pgl_GLEAN_10003370		Pgl_GLEAN_10025113
Pgl_GLEAN_10003152	Pgl_GLEAN_10031355	Pgl_GLEAN_10006797			Pgl_GLEAN_10019083	Pgl_GLEAN_10003375		Pgl_GLEAN_10025188
Pgl_GLEAN_10003164	Pgl_GLEAN_10031388	Pgl_GLEAN_10006801			Pgl_GLEAN_10019085	Pgl_GLEAN_10003393		Pgl_GLEAN_10025189
Pgl_GLEAN_10003170	Pgl_GLEAN_10031399	Pgl_GLEAN_10006804			Pgl_GLEAN_10019140	Pgl_GLEAN_10003404		Pgl_GLEAN_10025200
Pgl_GLEAN_10003191	Pgl_GLEAN_10031482	Pgl_GLEAN_10006947			Pgl_GLEAN_10019234	Pgl_GLEAN_10003406		Pgl_GLEAN_10025201
Pgl_GLEAN_10003193	Pgl_GLEAN_10031614	Pgl_GLEAN_10006964			Pgl_GLEAN_10019326	Pgl_GLEAN_10003420		Pgl_GLEAN_10025324
Pgl_GLEAN_10003194	Pgl_GLEAN_10031657	Pgl_GLEAN_10007005			Pgl_GLEAN_10019452	Pgl_GLEAN_10003429		Pgl_GLEAN_10025374
Pgl_GLEAN_10003195	Pgl_GLEAN_10031729	Pgl_GLEAN_10007006			Pgl_GLEAN_10019486	Pgl_GLEAN_10003430		Pgl_GLEAN_10025397
Pgl_GLEAN_10003209	Pgl_GLEAN_10031801	Pgl_GLEAN_10007012			Pgl_GLEAN_10019540	Pgl_GLEAN_10003431		Pgl_GLEAN_10025554
Pgl_GLEAN_10003225	Pgl_GLEAN_10031814	Pgl_GLEAN_10007036			Pgl_GLEAN_10019565	Pgl_GLEAN_10003450		Pgl_GLEAN_10025566
Pgl_GLEAN_10003237	Pgl_GLEAN_10031825	Pgl_GLEAN_10007058			Pgl_GLEAN_10019649	Pgl_GLEAN_10003466		Pgl_GLEAN_10025594
Pgl_GLEAN_10003238	Pgl_GLEAN_10031869	Pgl_GLEAN_10007072			Pgl_GLEAN_10019665	Pgl_GLEAN_10003468		Pgl_GLEAN_10025599
Pgl_GLEAN_10003240	Pgl_GLEAN_10031876	Pgl_GLEAN_10007073			Pgl_GLEAN_10019701	Pgl_GLEAN_10003472		Pgl_GLEAN_10025752
Pgl_GLEAN_10003264	Pgl_GLEAN_10031936	Pgl_GLEAN_10007078			Pgl_GLEAN_10019764	Pgl_GLEAN_10003474		Pgl_GLEAN_10025809
Pgl_GLEAN_10003268	Pgl_GLEAN_10031944	Pgl_GLEAN_10007079			Pgl_GLEAN_10019788	Pgl_GLEAN_10003475		Pgl_GLEAN_10025955
Pgl_GLEAN_10003272	Pgl_GLEAN_10031986	Pgl_GLEAN_10007080			Pgl_GLEAN_10019810	Pgl_GLEAN_10003477		Pgl_GLEAN_10026034
Pgl_GLEAN_10003277	Pgl_GLEAN_10032059	Pgl_GLEAN_10007107			Pgl_GLEAN_10019814	Pgl_GLEAN_10003479		Pgl_GLEAN_10026038
Pgl_GLEAN_10003289	Pgl_GLEAN_10032247	Pgl_GLEAN_10007118			Pgl_GLEAN_10019999	Pgl_GLEAN_10003480		Pgl_GLEAN_10026040
Pgl_GLEAN_10003300	Pgl_GLEAN_10032257	Pgl_GLEAN_10007120			Pgl_GLEAN_10020017	Pgl_GLEAN_10003484		Pgl_GLEAN_10026050
Pgl_GLEAN_10003306	Pgl_GLEAN_10032268	Pgl_GLEAN_10007121			Pgl_GLEAN_10020167	Pgl_GLEAN_10003488		Pgl_GLEAN_10026062
Pgl_GLEAN_10003307	Pgl_GLEAN_10032310	Pgl_GLEAN_10007125			Pgl_GLEAN_10020181	Pgl_GLEAN_10003492		Pgl_GLEAN_10026094
Pgl_GLEAN_10003311	Pgl_GLEAN_10032382	Pgl_GLEAN_10007127			Pgl_GLEAN_10020258	Pgl_GLEAN_10003494		Pgl_GLEAN_10026169
Pgl_GLEAN_10003318	Pgl_GLEAN_10032463	Pgl_GLEAN_10007128			Pgl_GLEAN_10020319	Pgl_GLEAN_10003511		Pgl_GLEAN_10026183
Pgl_GLEAN_10003334	Pgl_GLEAN_10032585	Pgl_GLEAN_10007183			Pgl_GLEAN_10020369	Pgl_GLEAN_10003521		Pgl_GLEAN_10026249
Pgl_GLEAN_10003372	Pgl_GLEAN_10032590	Pgl_GLEAN_10007184			Pgl_GLEAN_10020402	Pgl_GLEAN_10003527		Pgl_GLEAN_10026302
Pgl_GLEAN_10003378	Pgl_GLEAN_10032629	Pgl_GLEAN_10007185			Pgl_GLEAN_10020589	Pgl_GLEAN_10003550		Pgl_GLEAN_10026313
Pgl_GLEAN_10003390	Pgl_GLEAN_10032694	Pgl_GLEAN_10007186			Pgl_GLEAN_10020625	Pgl_GLEAN_10003551		Pgl_GLEAN_10026376
Pgl_GLEAN_10003391	Pgl_GLEAN_10032815	Pgl_GLEAN_10007187			Pgl_GLEAN_10020632	Pgl_GLEAN_10003566		Pgl_GLEAN_10026491
Pgl_GLEAN_10003394	Pgl_GLEAN_10033149	Pgl_GLEAN_10007188			Pgl_GLEAN_10020641	Pgl_GLEAN_10003568		Pgl_GLEAN_10026506
Pgl_GLEAN_10003396	Pgl_GLEAN_10033152	Pgl_GLEAN_10007206			Pgl_GLEAN_10020847	Pgl_GLEAN_10003577		Pgl_GLEAN_10026689
Pgl_GLEAN_10003410	Pgl_GLEAN_10033345	Pgl_GLEAN_10007246			Pgl_GLEAN_10020851	Pgl_GLEAN_10003589		Pgl_GLEAN_10026770
Pgl_GLEAN_10003411	Pgl_GLEAN_10033381	Pgl_GLEAN_10007248			Pgl_GLEAN_10020852	Pgl_GLEAN_10003609		Pgl_GLEAN_10026827
Pgl_GLEAN_10003421	Pgl_GLEAN_10033519	Pgl_GLEAN_10007249			Pgl_GLEAN_10020869	Pgl_GLEAN_10003612		Pgl_GLEAN_10026832
Pgl_GLEAN_10003437	Pgl_GLEAN_10033616	Pgl_GLEAN_10007278			Pgl_GLEAN_10020890	Pgl_GLEAN_10003613		Pgl_GLEAN_10026891
Pgl_GLEAN_10003440	Pgl_GLEAN_10033691	Pgl_GLEAN_10007304			Pgl_GLEAN_10020905	Pgl_GLEAN_10003654		Pgl_GLEAN_10027056
Pgl_GLEAN_10003451	Pgl_GLEAN_10033742	Pgl_GLEAN_10007309			Pgl_GLEAN_10020907	Pgl_GLEAN_10003660		Pgl_GLEAN_10027117
Pgl_GLEAN_10003478	Pgl_GLEAN_10033802	Pgl_GLEAN_10007310			Pgl_GLEAN_10020916	Pgl_GLEAN_10003665		Pgl_GLEAN_10027148
Pgl_GLEAN_10003481	Pgl_GLEAN_10033821	Pgl_GLEAN_10007333			Pgl_GLEAN_10020923	Pgl_GLEAN_10003668		Pgl_GLEAN_10027255
Pgl_GLEAN_10003485	Pgl_GLEAN_10033878	Pgl_GLEAN_10007343			Pgl_GLEAN_10020930	Pgl_GLEAN_10003680		Pgl_GLEAN_10027408
Pgl_GLEAN_10003495	Pgl_GLEAN_10033903	Pgl_GLEAN_10007373			Pgl_GLEAN_10020943	Pgl_GLEAN_10003688		Pgl_GLEAN_10027443
Pgl_GLEAN_10003496	Pgl_GLEAN_10034082	Pgl_GLEAN_10007381			Pgl_GLEAN_10020956	Pgl_GLEAN_10003690		Pgl_GLEAN_10027552
Pgl_GLEAN_10003500	Pgl_GLEAN_10034193	Pgl_GLEAN_10007431			Pgl_GLEAN_10021036	Pgl_GLEAN_10003700		Pgl_GLEAN_10027618
Pgl_GLEAN_10003501	Pgl_GLEAN_10034260	Pgl_GLEAN_10007434			Pgl_GLEAN_10021049	Pgl_GLEAN_10003715		Pgl_GLEAN_10027632
Pgl_GLEAN_10003502	Pgl_GLEAN_10034263	Pgl_GLEAN_10007441			Pgl_GLEAN_10021066	Pgl_GLEAN_10003716		Pgl_GLEAN_10027727
Pgl_GLEAN_10003506	Pgl_GLEAN_10034445	Pgl_GLEAN_10007464			Pgl_GLEAN_10021175	Pgl_GLEAN_10003717		Pgl_GLEAN_10027875
Pgl_GLEAN_10003510	Pgl_GLEAN_10034513	Pgl_GLEAN_10007469			Pgl_GLEAN_10021188	Pgl_GLEAN_10003718		Pgl_GLEAN_10027888
Pgl_GLEAN_10003514	Pgl_GLEAN_10034568	Pgl_GLEAN_10007493			Pgl_GLEAN_10021201	Pgl_GLEAN_10003728		Pgl_GLEAN_10027925
Pgl_GLEAN_10003519	Pgl_GLEAN_10034661	Pgl_GLEAN_10007583			Pgl_GLEAN_10021203	Pgl_GLEAN_10003752		Pgl_GLEAN_10027959
Pgl_GLEAN_10003526	Pgl_GLEAN_10034781	Pgl_GLEAN_10007585			Pgl_GLEAN_10021244	Pgl_GLEAN_10003756		Pgl_GLEAN_10027962
Pgl_GLEAN_10003537	Pgl_GLEAN_10034794	Pgl_GLEAN_10007589			Pgl_GLEAN_10021304	Pgl_GLEAN_10003757		Pgl_GLEAN_10028013
Pgl_GLEAN_10003558	Pgl_GLEAN_10034807	Pgl_GLEAN_10007592			Pgl_GLEAN_10021463	Pgl_GLEAN_10003769		Pgl_GLEAN_10028021
Pgl_GLEAN_10003587	Pgl_GLEAN_10034822	Pgl_GLEAN_10007606			Pgl_GLEAN_10021472	Pgl_GLEAN_10003790		Pgl_GLEAN_10028044
Pgl_GLEAN_10003596	Pgl_GLEAN_10034843	Pgl_GLEAN_10007613			Pgl_GLEAN_10021524	Pgl_GLEAN_10003805		Pgl_GLEAN_10028059
Pgl_GLEAN_10003618	Pgl_GLEAN_10034852	Pgl_GLEAN_10007614			Pgl_GLEAN_10021528	Pgl_GLEAN_10003806		Pgl_GLEAN_10028081
Pgl_GLEAN_10003619	Pgl_GLEAN_10034878	Pgl_GLEAN_10007615			Pgl_GLEAN_10021556	Pgl_GLEAN_10003817		Pgl_GLEAN_10028107
Pgl_GLEAN_10003640	Pgl_GLEAN_10034991	Pgl_GLEAN_10007616			Pgl_GLEAN_10021567	Pgl_GLEAN_10003829		Pgl_GLEAN_10028146
Pgl_GLEAN_10003648	Pgl_GLEAN_10035201	Pgl_GLEAN_10007632			Pgl_GLEAN_10021578	Pgl_GLEAN_10003830		Pgl_GLEAN_10028162
Pgl_GLEAN_10003649	Pgl_GLEAN_10035209	Pgl_GLEAN_10007634			Pgl_GLEAN_10021580	Pgl_GLEAN_10003838		Pgl_GLEAN_10028187
Pgl_GLEAN_10003666	Pgl_GLEAN_10035555	Pgl_GLEAN_10007635			Pgl_GLEAN_10021763	Pgl_GLEAN_10003851		Pgl_GLEAN_10028335
Pgl_GLEAN_10003670	Pgl_GLEAN_10035589	Pgl_GLEAN_10007637			Pgl_GLEAN_10021774	Pgl_GLEAN_10003864		Pgl_GLEAN_10028400
Pgl_GLEAN_10003674	Pgl_GLEAN_10035644	Pgl_GLEAN_10007638			Pgl_GLEAN_10021789	Pgl_GLEAN_10003873		Pgl_GLEAN_10028472
Pgl_GLEAN_10003676	Pgl_GLEAN_10035683	Pgl_GLEAN_10007641			Pgl_GLEAN_10021816	Pgl_GLEAN_10003887		Pgl_GLEAN_10028497
Pgl_GLEAN_10003678	Pgl_GLEAN_10035843	Pgl_GLEAN_10007647			Pgl_GLEAN_10021977	Pgl_GLEAN_10003900		Pgl_GLEAN_10028533
Pgl_GLEAN_10003686	Pgl_GLEAN_10035844	Pgl_GLEAN_10007648			Pgl_GLEAN_10021978	Pgl_GLEAN_10003906		Pgl_GLEAN_10028541
Pgl_GLEAN_10003687	Pgl_GLEAN_10035892	Pgl_GLEAN_10007649			Pgl_GLEAN_10022056	Pgl_GLEAN_10003921		Pgl_GLEAN_10028557
Pgl_GLEAN_10003699	Pgl_GLEAN_10035961	Pgl_GLEAN_10007652			Pgl_GLEAN_10022078	Pgl_GLEAN_10003922		Pgl_GLEAN_10028619
Pgl_GLEAN_10003702	Pgl_GLEAN_10036016	Pgl_GLEAN_10007656			Pgl_GLEAN_10022128	Pgl_GLEAN_10003923		Pgl_GLEAN_10028622
Pgl_GLEAN_10003719	Pgl_GLEAN_10036025	Pgl_GLEAN_10007663			Pgl_GLEAN_10022137	Pgl_GLEAN_10003957		Pgl_GLEAN_10028676
Pgl_GLEAN_10003724	Pgl_GLEAN_10036401	Pgl_GLEAN_10007664			Pgl_GLEAN_10022139	Pgl_GLEAN_10003958		Pgl_GLEAN_10028765
Pgl_GLEAN_10003739	Pgl_GLEAN_10036499	Pgl_GLEAN_10007678			Pgl_GLEAN_10022313	Pgl_GLEAN_10004000		Pgl_GLEAN_10028801
Pgl_GLEAN_10003754	Pgl_GLEAN_10036633	Pgl_GLEAN_10007679			Pgl_GLEAN_10022328	Pgl_GLEAN_10004002		Pgl_GLEAN_10028849
Pgl_GLEAN_10003777	Pgl_GLEAN_10036807	Pgl_GLEAN_10007681			Pgl_GLEAN_10022423	Pgl_GLEAN_10004013		Pgl_GLEAN_10028861
Pgl_GLEAN_10003780	Pgl_GLEAN_10037013	Pgl_GLEAN_10007686			Pgl_GLEAN_10022458	Pgl_GLEAN_10004015		Pgl_GLEAN_10028897
Pgl_GLEAN_10003787	Pgl_GLEAN_10037541	Pgl_GLEAN_10007687			Pgl_GLEAN_10022566	Pgl_GLEAN_10004016		Pgl_GLEAN_10029105
Pgl_GLEAN_10003789	Pgl_GLEAN_10037557	Pgl_GLEAN_10007688			Pgl_GLEAN_10022604	Pgl_GLEAN_10004021		Pgl_GLEAN_10029148
Pgl_GLEAN_10003794	Pgl_GLEAN_10037696	Pgl_GLEAN_10007689			Pgl_GLEAN_10022787	Pgl_GLEAN_10004048		Pgl_GLEAN_10029153
Pgl_GLEAN_10003799	Pgl_GLEAN_10037714	Pgl_GLEAN_10007691			Pgl_GLEAN_10022827	Pgl_GLEAN_10004058		Pgl_GLEAN_10029226
Pgl_GLEAN_10003800	Pgl_GLEAN_10037790	Pgl_GLEAN_10007692			Pgl_GLEAN_10022898	Pgl_GLEAN_10004086		Pgl_GLEAN_10029280
Pgl_GLEAN_10003801	Pgl_GLEAN_10038003	Pgl_GLEAN_10007693			Pgl_GLEAN_10022908	Pgl_GLEAN_10004088		Pgl_GLEAN_10029343
Pgl_GLEAN_10003804	Pgl_GLEAN_10038118	Pgl_GLEAN_10007695			Pgl_GLEAN_10022936	Pgl_GLEAN_10004102		Pgl_GLEAN_10029401
Pgl_GLEAN_10003807	Pgl_GLEAN_10038140	Pgl_GLEAN_10007699			Pgl_GLEAN_10023080	Pgl_GLEAN_10004111		Pgl_GLEAN_10029413
Pgl_GLEAN_10003823	Pgl_GLEAN_10038171	Pgl_GLEAN_10007714			Pgl_GLEAN_10023137	Pgl_GLEAN_10004127		Pgl_GLEAN_10029496
Pgl_GLEAN_10003843	Pgl_GLEAN_10038185	Pgl_GLEAN_10007717			Pgl_GLEAN_10023261	Pgl_GLEAN_10004129		Pgl_GLEAN_10029516
Pgl_GLEAN_10003850	Pgl_GLEAN_10038274	Pgl_GLEAN_10007734			Pgl_GLEAN_10023264	Pgl_GLEAN_10004144		Pgl_GLEAN_10029661
Pgl_GLEAN_10003854	Pgl_GLEAN_10038391	Pgl_GLEAN_10007764			Pgl_GLEAN_10023321	Pgl_GLEAN_10004146		Pgl_GLEAN_10029720
Pgl_GLEAN_10003856	Pgl_GLEAN_10038398	Pgl_GLEAN_10007785			Pgl_GLEAN_10023324	Pgl_GLEAN_10004166		Pgl_GLEAN_10029916
Pgl_GLEAN_10003871	Pgl_GLEAN_10038408	Pgl_GLEAN_10007804			Pgl_GLEAN_10023346	Pgl_GLEAN_10004188		Pgl_GLEAN_10029995
Pgl_GLEAN_10003878	Pgl_GLEAN_10038426	Pgl_GLEAN_10008239			Pgl_GLEAN_10023352	Pgl_GLEAN_10004193		Pgl_GLEAN_10030103
Pgl_GLEAN_10003880	Pgl_GLEAN_10038523	Pgl_GLEAN_10008268			Pgl_GLEAN_10023379	Pgl_GLEAN_10004258		Pgl_GLEAN_10030148
Pgl_GLEAN_10003881		Pgl_GLEAN_10008374			Pgl_GLEAN_10023387	Pgl_GLEAN_10004264		Pgl_GLEAN_10030160
Pgl_GLEAN_10003884		Pgl_GLEAN_10008411			Pgl_GLEAN_10023464	Pgl_GLEAN_10004265		Pgl_GLEAN_10030161
Pgl_GLEAN_10003888		Pgl_GLEAN_10008483			Pgl_GLEAN_10023473	Pgl_GLEAN_10004267		Pgl_GLEAN_10030182
Pgl_GLEAN_10003891		Pgl_GLEAN_10008562			Pgl_GLEAN_10023545	Pgl_GLEAN_10004268		Pgl_GLEAN_10030272
Pgl_GLEAN_10003902		Pgl_GLEAN_10008604			Pgl_GLEAN_10023565	Pgl_GLEAN_10004269		Pgl_GLEAN_10030284
Pgl_GLEAN_10003903		Pgl_GLEAN_10008622			Pgl_GLEAN_10023566	Pgl_GLEAN_10004274		Pgl_GLEAN_10030514
Pgl_GLEAN_10003914		Pgl_GLEAN_10008631			Pgl_GLEAN_10023672	Pgl_GLEAN_10004275		Pgl_GLEAN_10030529
Pgl_GLEAN_10003919		Pgl_GLEAN_10008634			Pgl_GLEAN_10023673	Pgl_GLEAN_10004280		Pgl_GLEAN_10030542
Pgl_GLEAN_10003920		Pgl_GLEAN_10008679			Pgl_GLEAN_10023758	Pgl_GLEAN_10004286		Pgl_GLEAN_10030590
Pgl_GLEAN_10003925		Pgl_GLEAN_10008700			Pgl_GLEAN_10023842	Pgl_GLEAN_10004300		Pgl_GLEAN_10030610
Pgl_GLEAN_10003949		Pgl_GLEAN_10008702			Pgl_GLEAN_10023909	Pgl_GLEAN_10004318		Pgl_GLEAN_10030677
Pgl_GLEAN_10003962		Pgl_GLEAN_10008705			Pgl_GLEAN_10023957	Pgl_GLEAN_10004319		Pgl_GLEAN_10030759
Pgl_GLEAN_10003965		Pgl_GLEAN_10008707			Pgl_GLEAN_10024009	Pgl_GLEAN_10004324		Pgl_GLEAN_10030835
Pgl_GLEAN_10003968		Pgl_GLEAN_10008712			Pgl_GLEAN_10024188	Pgl_GLEAN_10004325		Pgl_GLEAN_10030923
Pgl_GLEAN_10003971		Pgl_GLEAN_10008713			Pgl_GLEAN_10024283	Pgl_GLEAN_10004328		Pgl_GLEAN_10031151
Pgl_GLEAN_10003977		Pgl_GLEAN_10008728			Pgl_GLEAN_10024354	Pgl_GLEAN_10004331		Pgl_GLEAN_10031152
Pgl_GLEAN_10003986		Pgl_GLEAN_10008731			Pgl_GLEAN_10024367	Pgl_GLEAN_10004353		Pgl_GLEAN_10031206
Pgl_GLEAN_10003992		Pgl_GLEAN_10008738			Pgl_GLEAN_10024435	Pgl_GLEAN_10004355		Pgl_GLEAN_10031249
Pgl_GLEAN_10003993		Pgl_GLEAN_10008742			Pgl_GLEAN_10024446	Pgl_GLEAN_10004366		Pgl_GLEAN_10031290
Pgl_GLEAN_10004007		Pgl_GLEAN_10008782			Pgl_GLEAN_10024503	Pgl_GLEAN_10004369		Pgl_GLEAN_10031371
Pgl_GLEAN_10004012		Pgl_GLEAN_10008784			Pgl_GLEAN_10024509	Pgl_GLEAN_10004372		Pgl_GLEAN_10031449
Pgl_GLEAN_10004018		Pgl_GLEAN_10008797			Pgl_GLEAN_10024588	Pgl_GLEAN_10004475		Pgl_GLEAN_10031454
Pgl_GLEAN_10004026		Pgl_GLEAN_10008813			Pgl_GLEAN_10024632	Pgl_GLEAN_10004486		Pgl_GLEAN_10031491
Pgl_GLEAN_10004027		Pgl_GLEAN_10008840			Pgl_GLEAN_10024661	Pgl_GLEAN_10004487		Pgl_GLEAN_10031518
Pgl_GLEAN_10004031		Pgl_GLEAN_10008932			Pgl_GLEAN_10024671	Pgl_GLEAN_10004489		Pgl_GLEAN_10031533
Pgl_GLEAN_10004041		Pgl_GLEAN_10008976			Pgl_GLEAN_10024716	Pgl_GLEAN_10004490		Pgl_GLEAN_10031543
Pgl_GLEAN_10004056		Pgl_GLEAN_10008999			Pgl_GLEAN_10024758	Pgl_GLEAN_10004533		Pgl_GLEAN_10031597
Pgl_GLEAN_10004057		Pgl_GLEAN_10009011			Pgl_GLEAN_10024772	Pgl_GLEAN_10004535		Pgl_GLEAN_10031611
Pgl_GLEAN_10004062		Pgl_GLEAN_10009017			Pgl_GLEAN_10024784	Pgl_GLEAN_10004563		Pgl_GLEAN_10031633
Pgl_GLEAN_10004091		Pgl_GLEAN_10009047			Pgl_GLEAN_10024859	Pgl_GLEAN_10004569		Pgl_GLEAN_10031701
Pgl_GLEAN_10004092		Pgl_GLEAN_10009306			Pgl_GLEAN_10024874	Pgl_GLEAN_10004570		Pgl_GLEAN_10031757
Pgl_GLEAN_10004101		Pgl_GLEAN_10009393			Pgl_GLEAN_10024931	Pgl_GLEAN_10004577		Pgl_GLEAN_10031778
Pgl_GLEAN_10004151		Pgl_GLEAN_10009455			Pgl_GLEAN_10024950	Pgl_GLEAN_10004614		Pgl_GLEAN_10031840
Pgl_GLEAN_10004155		Pgl_GLEAN_10009461			Pgl_GLEAN_10024992	Pgl_GLEAN_10004621		Pgl_GLEAN_10032122
Pgl_GLEAN_10004161		Pgl_GLEAN_10009463			Pgl_GLEAN_10025101	Pgl_GLEAN_10004626		Pgl_GLEAN_10032197
Pgl_GLEAN_10004184		Pgl_GLEAN_10009470			Pgl_GLEAN_10025106	Pgl_GLEAN_10004628		Pgl_GLEAN_10032359
Pgl_GLEAN_10004191		Pgl_GLEAN_10009471			Pgl_GLEAN_10025168	Pgl_GLEAN_10004633		Pgl_GLEAN_10032454
Pgl_GLEAN_10004198		Pgl_GLEAN_10009480			Pgl_GLEAN_10025185	Pgl_GLEAN_10004634		Pgl_GLEAN_10032532
Pgl_GLEAN_10004211		Pgl_GLEAN_10009481			Pgl_GLEAN_10025226	Pgl_GLEAN_10004642		Pgl_GLEAN_10032605
Pgl_GLEAN_10004235		Pgl_GLEAN_10009503			Pgl_GLEAN_10025237	Pgl_GLEAN_10004685		Pgl_GLEAN_10032622
Pgl_GLEAN_10004239		Pgl_GLEAN_10009578			Pgl_GLEAN_10025267	Pgl_GLEAN_10004700		Pgl_GLEAN_10032690
Pgl_GLEAN_10004242		Pgl_GLEAN_10009877			Pgl_GLEAN_10025403	Pgl_GLEAN_10004702		Pgl_GLEAN_10032736
Pgl_GLEAN_10004243		Pgl_GLEAN_10009979			Pgl_GLEAN_10025505	Pgl_GLEAN_10004733		Pgl_GLEAN_10032764
Pgl_GLEAN_10004246		Pgl_GLEAN_10009985			Pgl_GLEAN_10025526	Pgl_GLEAN_10004743		Pgl_GLEAN_10032801
Pgl_GLEAN_10004253		Pgl_GLEAN_10010047			Pgl_GLEAN_10025624	Pgl_GLEAN_10004751		Pgl_GLEAN_10032802
Pgl_GLEAN_10004278		Pgl_GLEAN_10010149			Pgl_GLEAN_10025656	Pgl_GLEAN_10004753		Pgl_GLEAN_10032806
Pgl_GLEAN_10004279		Pgl_GLEAN_10010309			Pgl_GLEAN_10025705	Pgl_GLEAN_10004755		Pgl_GLEAN_10032967
Pgl_GLEAN_10004281		Pgl_GLEAN_10010385			Pgl_GLEAN_10025792	Pgl_GLEAN_10004764		Pgl_GLEAN_10033075
Pgl_GLEAN_10004288		Pgl_GLEAN_10010465			Pgl_GLEAN_10025857	Pgl_GLEAN_10004785		Pgl_GLEAN_10033081
Pgl_GLEAN_10004305		Pgl_GLEAN_10010481			Pgl_GLEAN_10025861	Pgl_GLEAN_10004798		Pgl_GLEAN_10033168
Pgl_GLEAN_10004330		Pgl_GLEAN_10010484			Pgl_GLEAN_10025879	Pgl_GLEAN_10004805		Pgl_GLEAN_10033278
Pgl_GLEAN_10004359		Pgl_GLEAN_10010506			Pgl_GLEAN_10025960	Pgl_GLEAN_10004840		Pgl_GLEAN_10033280
Pgl_GLEAN_10004364		Pgl_GLEAN_10010517			Pgl_GLEAN_10025985	Pgl_GLEAN_10004841		Pgl_GLEAN_10033359
Pgl_GLEAN_10004368		Pgl_GLEAN_10010518			Pgl_GLEAN_10025990	Pgl_GLEAN_10004849		Pgl_GLEAN_10033405
Pgl_GLEAN_10004386		Pgl_GLEAN_10010519			Pgl_GLEAN_10026341	Pgl_GLEAN_10004858		Pgl_GLEAN_10033425
Pgl_GLEAN_10004405		Pgl_GLEAN_10010522			Pgl_GLEAN_10026343	Pgl_GLEAN_10004869		Pgl_GLEAN_10033629
Pgl_GLEAN_10004418		Pgl_GLEAN_10010530			Pgl_GLEAN_10026381	Pgl_GLEAN_10004876		Pgl_GLEAN_10033634
Pgl_GLEAN_10004425		Pgl_GLEAN_10010532			Pgl_GLEAN_10026452	Pgl_GLEAN_10004887		Pgl_GLEAN_10033745
Pgl_GLEAN_10004428		Pgl_GLEAN_10010619			Pgl_GLEAN_10026715	Pgl_GLEAN_10004907		Pgl_GLEAN_10033805
Pgl_GLEAN_10004432		Pgl_GLEAN_10010684			Pgl_GLEAN_10026717	Pgl_GLEAN_10004920		Pgl_GLEAN_10033808
Pgl_GLEAN_10004437		Pgl_GLEAN_10010692			Pgl_GLEAN_10026776	Pgl_GLEAN_10004990		Pgl_GLEAN_10033840
Pgl_GLEAN_10004440		Pgl_GLEAN_10010693			Pgl_GLEAN_10026852	Pgl_GLEAN_10004995		Pgl_GLEAN_10033955
Pgl_GLEAN_10004441		Pgl_GLEAN_10010697			Pgl_GLEAN_10026894	Pgl_GLEAN_10005004		Pgl_GLEAN_10034054
Pgl_GLEAN_10004444		Pgl_GLEAN_10010698			Pgl_GLEAN_10026913	Pgl_GLEAN_10005029		Pgl_GLEAN_10034137
Pgl_GLEAN_10004445		Pgl_GLEAN_10010708			Pgl_GLEAN_10026954	Pgl_GLEAN_10005037		Pgl_GLEAN_10034140
Pgl_GLEAN_10004450		Pgl_GLEAN_10010710			Pgl_GLEAN_10027140	Pgl_GLEAN_10005039		Pgl_GLEAN_10034146
Pgl_GLEAN_10004459		Pgl_GLEAN_10010773			Pgl_GLEAN_10027149	Pgl_GLEAN_10005057		Pgl_GLEAN_10034402
Pgl_GLEAN_10004465		Pgl_GLEAN_10010775			Pgl_GLEAN_10027288	Pgl_GLEAN_10005059		Pgl_GLEAN_10034586
Pgl_GLEAN_10004471		Pgl_GLEAN_10010776			Pgl_GLEAN_10027400	Pgl_GLEAN_10005065		Pgl_GLEAN_10034594
Pgl_GLEAN_10004473		Pgl_GLEAN_10010845			Pgl_GLEAN_10027429	Pgl_GLEAN_10005107		Pgl_GLEAN_10034702
Pgl_GLEAN_10004479		Pgl_GLEAN_10010847			Pgl_GLEAN_10027431	Pgl_GLEAN_10005108		Pgl_GLEAN_10034827
Pgl_GLEAN_10004497		Pgl_GLEAN_10010852			Pgl_GLEAN_10027432	Pgl_GLEAN_10005109		Pgl_GLEAN_10034925
Pgl_GLEAN_10004539		Pgl_GLEAN_10010853			Pgl_GLEAN_10027469	Pgl_GLEAN_10005132		Pgl_GLEAN_10035113
Pgl_GLEAN_10004548		Pgl_GLEAN_10010854			Pgl_GLEAN_10027522	Pgl_GLEAN_10005134		Pgl_GLEAN_10035168
Pgl_GLEAN_10004549		Pgl_GLEAN_10010859			Pgl_GLEAN_10027529	Pgl_GLEAN_10005136		Pgl_GLEAN_10035190
Pgl_GLEAN_10004556		Pgl_GLEAN_10010860			Pgl_GLEAN_10027589	Pgl_GLEAN_10005137		Pgl_GLEAN_10035263
Pgl_GLEAN_10004565		Pgl_GLEAN_10010861			Pgl_GLEAN_10027607	Pgl_GLEAN_10005143		Pgl_GLEAN_10035269
Pgl_GLEAN_10004567		Pgl_GLEAN_10010862			Pgl_GLEAN_10027619	Pgl_GLEAN_10005149		Pgl_GLEAN_10035290
Pgl_GLEAN_10004568		Pgl_GLEAN_10010864			Pgl_GLEAN_10027697	Pgl_GLEAN_10005153		Pgl_GLEAN_10035395
Pgl_GLEAN_10004576		Pgl_GLEAN_10010866			Pgl_GLEAN_10027707	Pgl_GLEAN_10005171		Pgl_GLEAN_10035480
Pgl_GLEAN_10004586		Pgl_GLEAN_10010867			Pgl_GLEAN_10027777	Pgl_GLEAN_10005196		Pgl_GLEAN_10035508
Pgl_GLEAN_10004587		Pgl_GLEAN_10010868			Pgl_GLEAN_10027902	Pgl_GLEAN_10005198		Pgl_GLEAN_10035540
Pgl_GLEAN_10004598		Pgl_GLEAN_10010869			Pgl_GLEAN_10027928	Pgl_GLEAN_10005205		Pgl_GLEAN_10035559
Pgl_GLEAN_10004602		Pgl_GLEAN_10010870			Pgl_GLEAN_10027932	Pgl_GLEAN_10005206		Pgl_GLEAN_10035601
Pgl_GLEAN_10004610		Pgl_GLEAN_10010871			Pgl_GLEAN_10028011	Pgl_GLEAN_10005232		Pgl_GLEAN_10035823
Pgl_GLEAN_10004611		Pgl_GLEAN_10010872			Pgl_GLEAN_10028026	Pgl_GLEAN_10005237		Pgl_GLEAN_10035847
Pgl_GLEAN_10004613		Pgl_GLEAN_10010895			Pgl_GLEAN_10028089	Pgl_GLEAN_10005240		Pgl_GLEAN_10035868
Pgl_GLEAN_10004617		Pgl_GLEAN_10010896			Pgl_GLEAN_10028237	Pgl_GLEAN_10005241		Pgl_GLEAN_10036001
Pgl_GLEAN_10004622		Pgl_GLEAN_10010898			Pgl_GLEAN_10028329	Pgl_GLEAN_10005276		Pgl_GLEAN_10036014
Pgl_GLEAN_10004637		Pgl_GLEAN_10010900			Pgl_GLEAN_10028362	Pgl_GLEAN_10005280		Pgl_GLEAN_10036059
Pgl_GLEAN_10004640		Pgl_GLEAN_10010906			Pgl_GLEAN_10028403	Pgl_GLEAN_10005288		Pgl_GLEAN_10036083
Pgl_GLEAN_10004641		Pgl_GLEAN_10010907			Pgl_GLEAN_10028498	Pgl_GLEAN_10005290		Pgl_GLEAN_10036217
Pgl_GLEAN_10004643		Pgl_GLEAN_10010908			Pgl_GLEAN_10028529	Pgl_GLEAN_10005308		Pgl_GLEAN_10036347
Pgl_GLEAN_10004648		Pgl_GLEAN_10010909			Pgl_GLEAN_10028584	Pgl_GLEAN_10005312		Pgl_GLEAN_10036385
Pgl_GLEAN_10004650		Pgl_GLEAN_10011041			Pgl_GLEAN_10028621	Pgl_GLEAN_10005319		Pgl_GLEAN_10036475
Pgl_GLEAN_10004658		Pgl_GLEAN_10011078			Pgl_GLEAN_10028626	Pgl_GLEAN_10005321		Pgl_GLEAN_10036622
Pgl_GLEAN_10004671		Pgl_GLEAN_10011079			Pgl_GLEAN_10028733	Pgl_GLEAN_10005322		Pgl_GLEAN_10036623
Pgl_GLEAN_10004672		Pgl_GLEAN_10011081			Pgl_GLEAN_10028980	Pgl_GLEAN_10005325		Pgl_GLEAN_10036624
Pgl_GLEAN_10004673		Pgl_GLEAN_10011083			Pgl_GLEAN_10029068	Pgl_GLEAN_10005331		Pgl_GLEAN_10036645
Pgl_GLEAN_10004680		Pgl_GLEAN_10011093			Pgl_GLEAN_10029070	Pgl_GLEAN_10005336		Pgl_GLEAN_10036656
Pgl_GLEAN_10004689		Pgl_GLEAN_10011096			Pgl_GLEAN_10029163	Pgl_GLEAN_10005350		Pgl_GLEAN_10036660
Pgl_GLEAN_10004705		Pgl_GLEAN_10011099			Pgl_GLEAN_10029230	Pgl_GLEAN_10005359		Pgl_GLEAN_10036663
Pgl_GLEAN_10004727		Pgl_GLEAN_10011107			Pgl_GLEAN_10029336	Pgl_GLEAN_10005392		Pgl_GLEAN_10036707
Pgl_GLEAN_10004735		Pgl_GLEAN_10011108			Pgl_GLEAN_10029372	Pgl_GLEAN_10005404		Pgl_GLEAN_10036985
Pgl_GLEAN_10004737		Pgl_GLEAN_10011109			Pgl_GLEAN_10029426	Pgl_GLEAN_10005407		Pgl_GLEAN_10036997
Pgl_GLEAN_10004758		Pgl_GLEAN_10011111			Pgl_GLEAN_10029494	Pgl_GLEAN_10005416		Pgl_GLEAN_10037041
Pgl_GLEAN_10004759		Pgl_GLEAN_10011112			Pgl_GLEAN_10029554	Pgl_GLEAN_10005427		Pgl_GLEAN_10037111
Pgl_GLEAN_10004765		Pgl_GLEAN_10011116			Pgl_GLEAN_10029577	Pgl_GLEAN_10005428		Pgl_GLEAN_10037251
Pgl_GLEAN_10004774		Pgl_GLEAN_10011117			Pgl_GLEAN_10029581	Pgl_GLEAN_10005432		Pgl_GLEAN_10037301
Pgl_GLEAN_10004790		Pgl_GLEAN_10011118			Pgl_GLEAN_10029630	Pgl_GLEAN_10005438		Pgl_GLEAN_10037395
Pgl_GLEAN_10004797		Pgl_GLEAN_10011119			Pgl_GLEAN_10029635	Pgl_GLEAN_10005444		Pgl_GLEAN_10037535
Pgl_GLEAN_10004802		Pgl_GLEAN_10011121			Pgl_GLEAN_10029769	Pgl_GLEAN_10005453		Pgl_GLEAN_10037581
Pgl_GLEAN_10004804		Pgl_GLEAN_10011122			Pgl_GLEAN_10029823	Pgl_GLEAN_10005455		Pgl_GLEAN_10037682
Pgl_GLEAN_10004830		Pgl_GLEAN_10011123			Pgl_GLEAN_10029850	Pgl_GLEAN_10005491		Pgl_GLEAN_10037775
Pgl_GLEAN_10004831		Pgl_GLEAN_10011126			Pgl_GLEAN_10029904	Pgl_GLEAN_10005492		Pgl_GLEAN_10037807
Pgl_GLEAN_10004839		Pgl_GLEAN_10011127			Pgl_GLEAN_10030126	Pgl_GLEAN_10005499		Pgl_GLEAN_10037816
Pgl_GLEAN_10004847		Pgl_GLEAN_10011129			Pgl_GLEAN_10030139	Pgl_GLEAN_10005510		Pgl_GLEAN_10037823
Pgl_GLEAN_10004862		Pgl_GLEAN_10011131			Pgl_GLEAN_10030150	Pgl_GLEAN_10005512		Pgl_GLEAN_10037884
Pgl_GLEAN_10004863		Pgl_GLEAN_10011136			Pgl_GLEAN_10030157	Pgl_GLEAN_10005517		Pgl_GLEAN_10037909
Pgl_GLEAN_10004865		Pgl_GLEAN_10011137			Pgl_GLEAN_10030261	Pgl_GLEAN_10005527		Pgl_GLEAN_10037964
Pgl_GLEAN_10004870		Pgl_GLEAN_10011139			Pgl_GLEAN_10030374	Pgl_GLEAN_10005532		Pgl_GLEAN_10038115
Pgl_GLEAN_10004879		Pgl_GLEAN_10011140			Pgl_GLEAN_10030406	Pgl_GLEAN_10005541		Pgl_GLEAN_10038168
Pgl_GLEAN_10004885		Pgl_GLEAN_10011141			Pgl_GLEAN_10030573	Pgl_GLEAN_10005543		Pgl_GLEAN_10038272
Pgl_GLEAN_10004890		Pgl_GLEAN_10011142			Pgl_GLEAN_10030668	Pgl_GLEAN_10005559		Pgl_GLEAN_10038327
Pgl_GLEAN_10004896		Pgl_GLEAN_10011144			Pgl_GLEAN_10030691	Pgl_GLEAN_10005587		Pgl_GLEAN_10038340
Pgl_GLEAN_10004897		Pgl_GLEAN_10011145			Pgl_GLEAN_10030702	Pgl_GLEAN_10005589		Pgl_GLEAN_10038462
Pgl_GLEAN_10004900		Pgl_GLEAN_10011149			Pgl_GLEAN_10030717	Pgl_GLEAN_10005630		Pgl_GLEAN_10038518
Pgl_GLEAN_10004904		Pgl_GLEAN_10011153			Pgl_GLEAN_10030724	Pgl_GLEAN_10005645		Pgl_GLEAN_10038577
Pgl_GLEAN_10004909		Pgl_GLEAN_10011155			Pgl_GLEAN_10030730	Pgl_GLEAN_10005648		Pgl_GLEAN_10038598
Pgl_GLEAN_10004912		Pgl_GLEAN_10011158			Pgl_GLEAN_10030756	Pgl_GLEAN_10005650		Pgl_GLEAN_10038708
Pgl_GLEAN_10004914		Pgl_GLEAN_10011190			Pgl_GLEAN_10030767	Pgl_GLEAN_10005681
Pgl_GLEAN_10004924		Pgl_GLEAN_10011203			Pgl_GLEAN_10030783	Pgl_GLEAN_10005687
Pgl_GLEAN_10004930		Pgl_GLEAN_10011204			Pgl_GLEAN_10031078	Pgl_GLEAN_10005712
Pgl_GLEAN_10004938		Pgl_GLEAN_10011210			Pgl_GLEAN_10031136	Pgl_GLEAN_10005715
Pgl_GLEAN_10004953		Pgl_GLEAN_10011215			Pgl_GLEAN_10031215	Pgl_GLEAN_10005717
Pgl_GLEAN_10004962		Pgl_GLEAN_10011216			Pgl_GLEAN_10031221	Pgl_GLEAN_10005721
Pgl_GLEAN_10004965		Pgl_GLEAN_10011217			Pgl_GLEAN_10031256	Pgl_GLEAN_10005726
Pgl_GLEAN_10004966		Pgl_GLEAN_10011218			Pgl_GLEAN_10031322	Pgl_GLEAN_10005727
Pgl_GLEAN_10004972		Pgl_GLEAN_10011221			Pgl_GLEAN_10031383	Pgl_GLEAN_10005735
Pgl_GLEAN_10004974		Pgl_GLEAN_10011226			Pgl_GLEAN_10031481	Pgl_GLEAN_10005740
Pgl_GLEAN_10004980		Pgl_GLEAN_10011227			Pgl_GLEAN_10031488	Pgl_GLEAN_10005746
Pgl_GLEAN_10004982		Pgl_GLEAN_10011228			Pgl_GLEAN_10031542	Pgl_GLEAN_10005750
Pgl_GLEAN_10005016		Pgl_GLEAN_10011230			Pgl_GLEAN_10031581	Pgl_GLEAN_10005754
Pgl_GLEAN_10005019		Pgl_GLEAN_10011234			Pgl_GLEAN_10031629	Pgl_GLEAN_10005762
Pgl_GLEAN_10005020		Pgl_GLEAN_10011236			Pgl_GLEAN_10031720	Pgl_GLEAN_10005767
Pgl_GLEAN_10005027		Pgl_GLEAN_10011239			Pgl_GLEAN_10031804	Pgl_GLEAN_10005777
Pgl_GLEAN_10005030		Pgl_GLEAN_10011247			Pgl_GLEAN_10031821	Pgl_GLEAN_10005779
Pgl_GLEAN_10005062		Pgl_GLEAN_10011250			Pgl_GLEAN_10031827	Pgl_GLEAN_10005784
Pgl_GLEAN_10005066		Pgl_GLEAN_10011251			Pgl_GLEAN_10031830	Pgl_GLEAN_10005791
Pgl_GLEAN_10005078		Pgl_GLEAN_10011255			Pgl_GLEAN_10031902	Pgl_GLEAN_10005792
Pgl_GLEAN_10005079		Pgl_GLEAN_10011256			Pgl_GLEAN_10031924	Pgl_GLEAN_10005793
Pgl_GLEAN_10005087		Pgl_GLEAN_10011258			Pgl_GLEAN_10032060	Pgl_GLEAN_10005813
Pgl_GLEAN_10005110		Pgl_GLEAN_10011259			Pgl_GLEAN_10032089	Pgl_GLEAN_10005836
Pgl_GLEAN_10005129		Pgl_GLEAN_10011263			Pgl_GLEAN_10032183	Pgl_GLEAN_10005841
Pgl_GLEAN_10005174		Pgl_GLEAN_10011264			Pgl_GLEAN_10032217	Pgl_GLEAN_10005875
Pgl_GLEAN_10005183		Pgl_GLEAN_10011285			Pgl_GLEAN_10032304	Pgl_GLEAN_10005884
Pgl_GLEAN_10005189		Pgl_GLEAN_10011288			Pgl_GLEAN_10032312	Pgl_GLEAN_10005886
Pgl_GLEAN_10005204		Pgl_GLEAN_10011289			Pgl_GLEAN_10032336	Pgl_GLEAN_10005895
Pgl_GLEAN_10005213		Pgl_GLEAN_10011292			Pgl_GLEAN_10032343	Pgl_GLEAN_10005910
Pgl_GLEAN_10005245		Pgl_GLEAN_10011293			Pgl_GLEAN_10032467	Pgl_GLEAN_10005912
Pgl_GLEAN_10005249		Pgl_GLEAN_10011294			Pgl_GLEAN_10032469	Pgl_GLEAN_10005918
Pgl_GLEAN_10005279		Pgl_GLEAN_10011295			Pgl_GLEAN_10032473	Pgl_GLEAN_10005919
Pgl_GLEAN_10005282		Pgl_GLEAN_10011296			Pgl_GLEAN_10032535	Pgl_GLEAN_10005923
Pgl_GLEAN_10005298		Pgl_GLEAN_10011302			Pgl_GLEAN_10032609	Pgl_GLEAN_10005924
Pgl_GLEAN_10005303		Pgl_GLEAN_10011312			Pgl_GLEAN_10032621	Pgl_GLEAN_10005928
Pgl_GLEAN_10005304		Pgl_GLEAN_10011314			Pgl_GLEAN_10032738	Pgl_GLEAN_10005933
Pgl_GLEAN_10005306		Pgl_GLEAN_10011316			Pgl_GLEAN_10032746	Pgl_GLEAN_10005935
Pgl_GLEAN_10005307		Pgl_GLEAN_10011317			Pgl_GLEAN_10032771	Pgl_GLEAN_10005939
Pgl_GLEAN_10005309		Pgl_GLEAN_10011339			Pgl_GLEAN_10032775	Pgl_GLEAN_10005941
Pgl_GLEAN_10005311		Pgl_GLEAN_10011340			Pgl_GLEAN_10032885	Pgl_GLEAN_10005943
Pgl_GLEAN_10005315		Pgl_GLEAN_10011362			Pgl_GLEAN_10032897	Pgl_GLEAN_10005944
Pgl_GLEAN_10005318		Pgl_GLEAN_10011364			Pgl_GLEAN_10033202	Pgl_GLEAN_10005970
Pgl_GLEAN_10005327		Pgl_GLEAN_10011368			Pgl_GLEAN_10033271	Pgl_GLEAN_10005979
Pgl_GLEAN_10005338		Pgl_GLEAN_10011369			Pgl_GLEAN_10033294	Pgl_GLEAN_10005981
Pgl_GLEAN_10005339		Pgl_GLEAN_10011371			Pgl_GLEAN_10033336	Pgl_GLEAN_10005983
Pgl_GLEAN_10005346		Pgl_GLEAN_10011373			Pgl_GLEAN_10033493	Pgl_GLEAN_10005984
Pgl_GLEAN_10005356		Pgl_GLEAN_10011378			Pgl_GLEAN_10033547	Pgl_GLEAN_10005988
Pgl_GLEAN_10005374		Pgl_GLEAN_10011381			Pgl_GLEAN_10033568	Pgl_GLEAN_10005998
Pgl_GLEAN_10005375		Pgl_GLEAN_10011382			Pgl_GLEAN_10033569	Pgl_GLEAN_10006001
Pgl_GLEAN_10005377		Pgl_GLEAN_10011383			Pgl_GLEAN_10033619	Pgl_GLEAN_10006021
Pgl_GLEAN_10005391		Pgl_GLEAN_10011384			Pgl_GLEAN_10033626	Pgl_GLEAN_10006026
Pgl_GLEAN_10005396		Pgl_GLEAN_10011387			Pgl_GLEAN_10033768	Pgl_GLEAN_10006053
Pgl_GLEAN_10005417		Pgl_GLEAN_10011393			Pgl_GLEAN_10033772	Pgl_GLEAN_10006054
Pgl_GLEAN_10005431		Pgl_GLEAN_10011394			Pgl_GLEAN_10033776	Pgl_GLEAN_10006059
Pgl_GLEAN_10005436		Pgl_GLEAN_10011396			Pgl_GLEAN_10033854	Pgl_GLEAN_10006081
Pgl_GLEAN_10005452		Pgl_GLEAN_10011397			Pgl_GLEAN_10033902	Pgl_GLEAN_10006114
Pgl_GLEAN_10005454		Pgl_GLEAN_10011401			Pgl_GLEAN_10033939	Pgl_GLEAN_10006117
Pgl_GLEAN_10005456		Pgl_GLEAN_10011402			Pgl_GLEAN_10034073	Pgl_GLEAN_10006141
Pgl_GLEAN_10005469		Pgl_GLEAN_10011403			Pgl_GLEAN_10034074	Pgl_GLEAN_10006142
Pgl_GLEAN_10005470		Pgl_GLEAN_10011405			Pgl_GLEAN_10034245	Pgl_GLEAN_10006144
Pgl_GLEAN_10005478		Pgl_GLEAN_10011406			Pgl_GLEAN_10034302	Pgl_GLEAN_10006155
Pgl_GLEAN_10005485		Pgl_GLEAN_10011407			Pgl_GLEAN_10034464	Pgl_GLEAN_10006158
Pgl_GLEAN_10005488		Pgl_GLEAN_10011409			Pgl_GLEAN_10034553	Pgl_GLEAN_10006162
Pgl_GLEAN_10005489		Pgl_GLEAN_10011412			Pgl_GLEAN_10034580	Pgl_GLEAN_10006170
Pgl_GLEAN_10005490		Pgl_GLEAN_10011414			Pgl_GLEAN_10034642	Pgl_GLEAN_10006179
Pgl_GLEAN_10005494		Pgl_GLEAN_10011420			Pgl_GLEAN_10034675	Pgl_GLEAN_10006180
Pgl_GLEAN_10005496		Pgl_GLEAN_10011425			Pgl_GLEAN_10034709	Pgl_GLEAN_10006184
Pgl_GLEAN_10005502		Pgl_GLEAN_10011426			Pgl_GLEAN_10034719	Pgl_GLEAN_10006196
Pgl_GLEAN_10005524		Pgl_GLEAN_10011427			Pgl_GLEAN_10034729	Pgl_GLEAN_10006200
Pgl_GLEAN_10005526		Pgl_GLEAN_10011436			Pgl_GLEAN_10034749	Pgl_GLEAN_10006202
Pgl_GLEAN_10005530		Pgl_GLEAN_10011437			Pgl_GLEAN_10034772	Pgl_GLEAN_10006209
Pgl_GLEAN_10005542		Pgl_GLEAN_10011438			Pgl_GLEAN_10034821	Pgl_GLEAN_10006215
Pgl_GLEAN_10005546		Pgl_GLEAN_10011443			Pgl_GLEAN_10034884	Pgl_GLEAN_10006237
Pgl_GLEAN_10005573		Pgl_GLEAN_10011444			Pgl_GLEAN_10034930	Pgl_GLEAN_10006241
Pgl_GLEAN_10005577		Pgl_GLEAN_10011446			Pgl_GLEAN_10034932	Pgl_GLEAN_10006242
Pgl_GLEAN_10005582		Pgl_GLEAN_10011448			Pgl_GLEAN_10034998	Pgl_GLEAN_10006254
Pgl_GLEAN_10005584		Pgl_GLEAN_10011450			Pgl_GLEAN_10035134	Pgl_GLEAN_10006264
Pgl_GLEAN_10005586		Pgl_GLEAN_10011451			Pgl_GLEAN_10035139	Pgl_GLEAN_10006265
Pgl_GLEAN_10005593		Pgl_GLEAN_10011463			Pgl_GLEAN_10035194	Pgl_GLEAN_10006267
Pgl_GLEAN_10005598		Pgl_GLEAN_10011467			Pgl_GLEAN_10035228	Pgl_GLEAN_10006296
Pgl_GLEAN_10005607		Pgl_GLEAN_10011479			Pgl_GLEAN_10035297	Pgl_GLEAN_10006301
Pgl_GLEAN_10005612		Pgl_GLEAN_10011482			Pgl_GLEAN_10035323	Pgl_GLEAN_10006302
Pgl_GLEAN_10005614		Pgl_GLEAN_10011483			Pgl_GLEAN_10035374	Pgl_GLEAN_10006307
Pgl_GLEAN_10005641		Pgl_GLEAN_10011492			Pgl_GLEAN_10035375	Pgl_GLEAN_10006314
Pgl_GLEAN_10005646		Pgl_GLEAN_10011501			Pgl_GLEAN_10035532	Pgl_GLEAN_10006319
Pgl_GLEAN_10005655		Pgl_GLEAN_10011529			Pgl_GLEAN_10035603	Pgl_GLEAN_10006322
Pgl_GLEAN_10005659		Pgl_GLEAN_10011577			Pgl_GLEAN_10035693	Pgl_GLEAN_10006329
Pgl_GLEAN_10005666		Pgl_GLEAN_10011615			Pgl_GLEAN_10035715	Pgl_GLEAN_10006332
Pgl_GLEAN_10005677		Pgl_GLEAN_10011704			Pgl_GLEAN_10035763	Pgl_GLEAN_10006334
Pgl_GLEAN_10005689		Pgl_GLEAN_10011705			Pgl_GLEAN_10035905	Pgl_GLEAN_10006335
Pgl_GLEAN_10005691		Pgl_GLEAN_10011706			Pgl_GLEAN_10036005	Pgl_GLEAN_10006342
Pgl_GLEAN_10005714		Pgl_GLEAN_10011747			Pgl_GLEAN_10036130	Pgl_GLEAN_10006346
Pgl_GLEAN_10005719		Pgl_GLEAN_10011796			Pgl_GLEAN_10036166	Pgl_GLEAN_10006355
Pgl_GLEAN_10005723		Pgl_GLEAN_10011861			Pgl_GLEAN_10036196	Pgl_GLEAN_10006356
Pgl_GLEAN_10005728		Pgl_GLEAN_10011914			Pgl_GLEAN_10036292	Pgl_GLEAN_10006390
Pgl_GLEAN_10005734		Pgl_GLEAN_10012210			Pgl_GLEAN_10036293	Pgl_GLEAN_10006401
Pgl_GLEAN_10005736		Pgl_GLEAN_10012232			Pgl_GLEAN_10036297	Pgl_GLEAN_10006415
Pgl_GLEAN_10005743		Pgl_GLEAN_10012527			Pgl_GLEAN_10036467	Pgl_GLEAN_10006417
Pgl_GLEAN_10005764		Pgl_GLEAN_10012563			Pgl_GLEAN_10036530	Pgl_GLEAN_10006421
Pgl_GLEAN_10005771		Pgl_GLEAN_10013255			Pgl_GLEAN_10036648	Pgl_GLEAN_10006458
Pgl_GLEAN_10005780		Pgl_GLEAN_10013267			Pgl_GLEAN_10036649	Pgl_GLEAN_10006488
Pgl_GLEAN_10005797		Pgl_GLEAN_10013541			Pgl_GLEAN_10036650	Pgl_GLEAN_10006490
Pgl_GLEAN_10005834		Pgl_GLEAN_10013592			Pgl_GLEAN_10036669	Pgl_GLEAN_10006491
Pgl_GLEAN_10005839		Pgl_GLEAN_10013912			Pgl_GLEAN_10036692	Pgl_GLEAN_10006503
Pgl_GLEAN_10005849		Pgl_GLEAN_10014446			Pgl_GLEAN_10036736	Pgl_GLEAN_10006513
Pgl_GLEAN_10005862		Pgl_GLEAN_10014641			Pgl_GLEAN_10036737	Pgl_GLEAN_10006514
Pgl_GLEAN_10005876		Pgl_GLEAN_10015172			Pgl_GLEAN_10036770	Pgl_GLEAN_10006521
Pgl_GLEAN_10005882		Pgl_GLEAN_10015344			Pgl_GLEAN_10036810	Pgl_GLEAN_10006523
Pgl_GLEAN_10005887		Pgl_GLEAN_10015345			Pgl_GLEAN_10037095	Pgl_GLEAN_10006525
Pgl_GLEAN_10005891		Pgl_GLEAN_10015757			Pgl_GLEAN_10037097	Pgl_GLEAN_10006532
Pgl_GLEAN_10005894		Pgl_GLEAN_10015966			Pgl_GLEAN_10037099	Pgl_GLEAN_10006536
Pgl_GLEAN_10005901		Pgl_GLEAN_10016089			Pgl_GLEAN_10037131	Pgl_GLEAN_10006537
Pgl_GLEAN_10005911		Pgl_GLEAN_10016092			Pgl_GLEAN_10037163	Pgl_GLEAN_10006559
Pgl_GLEAN_10005940		Pgl_GLEAN_10016317			Pgl_GLEAN_10037165	Pgl_GLEAN_10006581
Pgl_GLEAN_10005952		Pgl_GLEAN_10016368			Pgl_GLEAN_10037188	Pgl_GLEAN_10006601
Pgl_GLEAN_10005962		Pgl_GLEAN_10016448			Pgl_GLEAN_10037198	Pgl_GLEAN_10006603
Pgl_GLEAN_10005967		Pgl_GLEAN_10016694			Pgl_GLEAN_10037206	Pgl_GLEAN_10006604
Pgl_GLEAN_10005973		Pgl_GLEAN_10016954			Pgl_GLEAN_10037278	Pgl_GLEAN_10006611
Pgl_GLEAN_10005980		Pgl_GLEAN_10016967			Pgl_GLEAN_10037325	Pgl_GLEAN_10006624
Pgl_GLEAN_10005986		Pgl_GLEAN_10017076			Pgl_GLEAN_10037409	Pgl_GLEAN_10006626
Pgl_GLEAN_10005992		Pgl_GLEAN_10017221			Pgl_GLEAN_10037536	Pgl_GLEAN_10006630
Pgl_GLEAN_10006005		Pgl_GLEAN_10017244			Pgl_GLEAN_10037570	Pgl_GLEAN_10006633
Pgl_GLEAN_10006016		Pgl_GLEAN_10017281			Pgl_GLEAN_10037624	Pgl_GLEAN_10006634
Pgl_GLEAN_10006019		Pgl_GLEAN_10017376			Pgl_GLEAN_10037625	Pgl_GLEAN_10006645
Pgl_GLEAN_10006027		Pgl_GLEAN_10017460			Pgl_GLEAN_10037752	Pgl_GLEAN_10006656
Pgl_GLEAN_10006041		Pgl_GLEAN_10017528			Pgl_GLEAN_10037838	Pgl_GLEAN_10006657
Pgl_GLEAN_10006051		Pgl_GLEAN_10017787			Pgl_GLEAN_10037861	Pgl_GLEAN_10006663
Pgl_GLEAN_10006055		Pgl_GLEAN_10017796			Pgl_GLEAN_10038091	Pgl_GLEAN_10006695
Pgl_GLEAN_10006056		Pgl_GLEAN_10018388			Pgl_GLEAN_10038198	Pgl_GLEAN_10006698
Pgl_GLEAN_10006061		Pgl_GLEAN_10018392			Pgl_GLEAN_10038229	Pgl_GLEAN_10006715
Pgl_GLEAN_10006066		Pgl_GLEAN_10018802			Pgl_GLEAN_10038303	Pgl_GLEAN_10006716
Pgl_GLEAN_10006068		Pgl_GLEAN_10019049			Pgl_GLEAN_10038313	Pgl_GLEAN_10006727
Pgl_GLEAN_10006069		Pgl_GLEAN_10019271			Pgl_GLEAN_10038357	Pgl_GLEAN_10006746
Pgl_GLEAN_10006073		Pgl_GLEAN_10019280			Pgl_GLEAN_10038395	Pgl_GLEAN_10006750
Pgl_GLEAN_10006075		Pgl_GLEAN_10019329			Pgl_GLEAN_10038410	Pgl_GLEAN_10006755
Pgl_GLEAN_10006093		Pgl_GLEAN_10019404			Pgl_GLEAN_10038425	Pgl_GLEAN_10006761
Pgl_GLEAN_10006098		Pgl_GLEAN_10019610			Pgl_GLEAN_10038433	Pgl_GLEAN_10006764
Pgl_GLEAN_10006115		Pgl_GLEAN_10019692			Pgl_GLEAN_10038495	Pgl_GLEAN_10006766
Pgl_GLEAN_10006121		Pgl_GLEAN_10019911			Pgl_GLEAN_10038549	Pgl_GLEAN_10006772
Pgl_GLEAN_10006129		Pgl_GLEAN_10019969			Pgl_GLEAN_10038623	Pgl_GLEAN_10006795
Pgl_GLEAN_10006140		Pgl_GLEAN_10020187			Pgl_GLEAN_10038637	Pgl_GLEAN_10006796
Pgl_GLEAN_10006159		Pgl_GLEAN_10021026				Pgl_GLEAN_10006800
Pgl_GLEAN_10006160		Pgl_GLEAN_10021186				Pgl_GLEAN_10006811
Pgl_GLEAN_10006165		Pgl_GLEAN_10021572				Pgl_GLEAN_10006822
Pgl_GLEAN_10006166		Pgl_GLEAN_10021729				Pgl_GLEAN_10006826
Pgl_GLEAN_10006172		Pgl_GLEAN_10021825				Pgl_GLEAN_10006829
Pgl_GLEAN_10006173		Pgl_GLEAN_10021827				Pgl_GLEAN_10006830
Pgl_GLEAN_10006174		Pgl_GLEAN_10021878				Pgl_GLEAN_10006836
Pgl_GLEAN_10006175		Pgl_GLEAN_10021970				Pgl_GLEAN_10006840
Pgl_GLEAN_10006185		Pgl_GLEAN_10022007				Pgl_GLEAN_10006846
Pgl_GLEAN_10006194		Pgl_GLEAN_10022535				Pgl_GLEAN_10006849
Pgl_GLEAN_10006197		Pgl_GLEAN_10022711				Pgl_GLEAN_10006851
Pgl_GLEAN_10006208		Pgl_GLEAN_10022862				Pgl_GLEAN_10006877
Pgl_GLEAN_10006212		Pgl_GLEAN_10022994				Pgl_GLEAN_10006891
Pgl_GLEAN_10006251		Pgl_GLEAN_10023370				Pgl_GLEAN_10006904
Pgl_GLEAN_10006259		Pgl_GLEAN_10023616				Pgl_GLEAN_10006905
Pgl_GLEAN_10006275		Pgl_GLEAN_10023767				Pgl_GLEAN_10006907
Pgl_GLEAN_10006277		Pgl_GLEAN_10024046				Pgl_GLEAN_10006914
Pgl_GLEAN_10006282		Pgl_GLEAN_10024126				Pgl_GLEAN_10006920
Pgl_GLEAN_10006290		Pgl_GLEAN_10024198				Pgl_GLEAN_10006925
Pgl_GLEAN_10006305		Pgl_GLEAN_10024842				Pgl_GLEAN_10006931
Pgl_GLEAN_10006306		Pgl_GLEAN_10025144				Pgl_GLEAN_10006934
Pgl_GLEAN_10006308		Pgl_GLEAN_10025178				Pgl_GLEAN_10006948
Pgl_GLEAN_10006310		Pgl_GLEAN_10025384				Pgl_GLEAN_10006950
Pgl_GLEAN_10006311		Pgl_GLEAN_10025506				Pgl_GLEAN_10006954
Pgl_GLEAN_10006312		Pgl_GLEAN_10025789				Pgl_GLEAN_10006956
Pgl_GLEAN_10006313		Pgl_GLEAN_10026145				Pgl_GLEAN_10006965
Pgl_GLEAN_10006320		Pgl_GLEAN_10026308				Pgl_GLEAN_10006966
Pgl_GLEAN_10006321		Pgl_GLEAN_10026388				Pgl_GLEAN_10006974
Pgl_GLEAN_10006324		Pgl_GLEAN_10027259				Pgl_GLEAN_10006977
Pgl_GLEAN_10006340		Pgl_GLEAN_10027303				Pgl_GLEAN_10006979
Pgl_GLEAN_10006354		Pgl_GLEAN_10027305				Pgl_GLEAN_10006981
Pgl_GLEAN_10006367		Pgl_GLEAN_10027313				Pgl_GLEAN_10006983
Pgl_GLEAN_10006369		Pgl_GLEAN_10027664				Pgl_GLEAN_10006984
Pgl_GLEAN_10006376		Pgl_GLEAN_10027901				Pgl_GLEAN_10007017
Pgl_GLEAN_10006387		Pgl_GLEAN_10027907				Pgl_GLEAN_10007019
Pgl_GLEAN_10006394		Pgl_GLEAN_10028199				Pgl_GLEAN_10007021
Pgl_GLEAN_10006399		Pgl_GLEAN_10028402				Pgl_GLEAN_10007024
Pgl_GLEAN_10006407		Pgl_GLEAN_10028759				Pgl_GLEAN_10007030
Pgl_GLEAN_10006420		Pgl_GLEAN_10028920				Pgl_GLEAN_10007033
Pgl_GLEAN_10006432		Pgl_GLEAN_10029093				Pgl_GLEAN_10007038
Pgl_GLEAN_10006435		Pgl_GLEAN_10029119				Pgl_GLEAN_10007040
Pgl_GLEAN_10006441		Pgl_GLEAN_10029354				Pgl_GLEAN_10007055
Pgl_GLEAN_10006443		Pgl_GLEAN_10029598				Pgl_GLEAN_10007085
Pgl_GLEAN_10006451		Pgl_GLEAN_10029815				Pgl_GLEAN_10007086
Pgl_GLEAN_10006452		Pgl_GLEAN_10029836				Pgl_GLEAN_10007094
Pgl_GLEAN_10006453		Pgl_GLEAN_10030140				Pgl_GLEAN_10007102
Pgl_GLEAN_10006454		Pgl_GLEAN_10030294				Pgl_GLEAN_10007109
Pgl_GLEAN_10006463		Pgl_GLEAN_10030334				Pgl_GLEAN_10007110
Pgl_GLEAN_10006466		Pgl_GLEAN_10030423				Pgl_GLEAN_10007129
Pgl_GLEAN_10006475		Pgl_GLEAN_10030436				Pgl_GLEAN_10007133
Pgl_GLEAN_10006482		Pgl_GLEAN_10030528				Pgl_GLEAN_10007136
Pgl_GLEAN_10006485		Pgl_GLEAN_10030585				Pgl_GLEAN_10007139
Pgl_GLEAN_10006487		Pgl_GLEAN_10031037				Pgl_GLEAN_10007140
Pgl_GLEAN_10006499		Pgl_GLEAN_10031068				Pgl_GLEAN_10007146
Pgl_GLEAN_10006510		Pgl_GLEAN_10031083				Pgl_GLEAN_10007148
Pgl_GLEAN_10006516		Pgl_GLEAN_10031173				Pgl_GLEAN_10007156
Pgl_GLEAN_10006520		Pgl_GLEAN_10031316				Pgl_GLEAN_10007160
Pgl_GLEAN_10006542		Pgl_GLEAN_10031328				Pgl_GLEAN_10007182
Pgl_GLEAN_10006556		Pgl_GLEAN_10031696				Pgl_GLEAN_10007200
Pgl_GLEAN_10006562		Pgl_GLEAN_10032049				Pgl_GLEAN_10007203
Pgl_GLEAN_10006569		Pgl_GLEAN_10032212				Pgl_GLEAN_10007205
Pgl_GLEAN_10006570		Pgl_GLEAN_10032620				Pgl_GLEAN_10007208
Pgl_GLEAN_10006574		Pgl_GLEAN_10032938				Pgl_GLEAN_10007219
Pgl_GLEAN_10006578		Pgl_GLEAN_10033334				Pgl_GLEAN_10007220
Pgl_GLEAN_10006585		Pgl_GLEAN_10033602				Pgl_GLEAN_10007240
Pgl_GLEAN_10006586		Pgl_GLEAN_10033621				Pgl_GLEAN_10007241
Pgl_GLEAN_10006605		Pgl_GLEAN_10033989				Pgl_GLEAN_10007260
Pgl_GLEAN_10006606		Pgl_GLEAN_10034048				Pgl_GLEAN_10007261
Pgl_GLEAN_10006623		Pgl_GLEAN_10034103				Pgl_GLEAN_10007283
Pgl_GLEAN_10006628		Pgl_GLEAN_10034294				Pgl_GLEAN_10007289
Pgl_GLEAN_10006636		Pgl_GLEAN_10034317				Pgl_GLEAN_10007307
Pgl_GLEAN_10006658		Pgl_GLEAN_10034393				Pgl_GLEAN_10007308
Pgl_GLEAN_10006662		Pgl_GLEAN_10034514				Pgl_GLEAN_10007312
Pgl_GLEAN_10006667		Pgl_GLEAN_10034744				Pgl_GLEAN_10007313
Pgl_GLEAN_10006674		Pgl_GLEAN_10034845				Pgl_GLEAN_10007328
Pgl_GLEAN_10006699		Pgl_GLEAN_10035104				Pgl_GLEAN_10007341
Pgl_GLEAN_10006703		Pgl_GLEAN_10035116				Pgl_GLEAN_10007351
Pgl_GLEAN_10006705		Pgl_GLEAN_10035176				Pgl_GLEAN_10007352
Pgl_GLEAN_10006723		Pgl_GLEAN_10035356				Pgl_GLEAN_10007353
Pgl_GLEAN_10006724		Pgl_GLEAN_10035822				Pgl_GLEAN_10007354
Pgl_GLEAN_10006725		Pgl_GLEAN_10035924				Pgl_GLEAN_10007355
Pgl_GLEAN_10006732		Pgl_GLEAN_10035969				Pgl_GLEAN_10007356
Pgl_GLEAN_10006753		Pgl_GLEAN_10036112				Pgl_GLEAN_10007365
Pgl_GLEAN_10006780		Pgl_GLEAN_10036349				Pgl_GLEAN_10007376
Pgl_GLEAN_10006794		Pgl_GLEAN_10036964				Pgl_GLEAN_10007378
Pgl_GLEAN_10006809		Pgl_GLEAN_10037434				Pgl_GLEAN_10007383
Pgl_GLEAN_10006813		Pgl_GLEAN_10037607				Pgl_GLEAN_10007384
Pgl_GLEAN_10006814		Pgl_GLEAN_10038023				Pgl_GLEAN_10007393
Pgl_GLEAN_10006823		Pgl_GLEAN_10038184				Pgl_GLEAN_10007405
Pgl_GLEAN_10006824		Pgl_GLEAN_10038448				Pgl_GLEAN_10007424
Pgl_GLEAN_10006837		Pgl_GLEAN_10038493				Pgl_GLEAN_10007426
Pgl_GLEAN_10006838						Pgl_GLEAN_10007428
Pgl_GLEAN_10006847						Pgl_GLEAN_10007437
Pgl_GLEAN_10006854						Pgl_GLEAN_10007445
Pgl_GLEAN_10006858						Pgl_GLEAN_10007447
Pgl_GLEAN_10006868						Pgl_GLEAN_10007449
Pgl_GLEAN_10006869						Pgl_GLEAN_10007462
Pgl_GLEAN_10006873						Pgl_GLEAN_10007472
Pgl_GLEAN_10006875						Pgl_GLEAN_10007473
Pgl_GLEAN_10006876						Pgl_GLEAN_10007485
Pgl_GLEAN_10006878						Pgl_GLEAN_10007486
Pgl_GLEAN_10006915						Pgl_GLEAN_10007496
Pgl_GLEAN_10006917						Pgl_GLEAN_10007510
Pgl_GLEAN_10006930						Pgl_GLEAN_10007541
Pgl_GLEAN_10006936						Pgl_GLEAN_10007559
Pgl_GLEAN_10006937						Pgl_GLEAN_10007567
Pgl_GLEAN_10006953						Pgl_GLEAN_10007578
Pgl_GLEAN_10006971						Pgl_GLEAN_10007602
Pgl_GLEAN_10006992						Pgl_GLEAN_10007607
Pgl_GLEAN_10006999						Pgl_GLEAN_10007617
Pgl_GLEAN_10007018						Pgl_GLEAN_10007621
Pgl_GLEAN_10007025						Pgl_GLEAN_10007624
Pgl_GLEAN_10007031						Pgl_GLEAN_10007650
Pgl_GLEAN_10007039						Pgl_GLEAN_10007653
Pgl_GLEAN_10007042						Pgl_GLEAN_10007660
Pgl_GLEAN_10007046						Pgl_GLEAN_10007666
Pgl_GLEAN_10007047						Pgl_GLEAN_10007669
Pgl_GLEAN_10007048						Pgl_GLEAN_10007670
Pgl_GLEAN_10007050						Pgl_GLEAN_10007674
Pgl_GLEAN_10007077						Pgl_GLEAN_10007677
Pgl_GLEAN_10007082						Pgl_GLEAN_10007683
Pgl_GLEAN_10007089						Pgl_GLEAN_10007690
Pgl_GLEAN_10007093						Pgl_GLEAN_10007696
Pgl_GLEAN_10007095						Pgl_GLEAN_10007722
Pgl_GLEAN_10007096						Pgl_GLEAN_10007728
Pgl_GLEAN_10007113						Pgl_GLEAN_10007736
Pgl_GLEAN_10007114						Pgl_GLEAN_10007742
Pgl_GLEAN_10007115						Pgl_GLEAN_10007743
Pgl_GLEAN_10007122						Pgl_GLEAN_10007744
Pgl_GLEAN_10007124						Pgl_GLEAN_10007745
Pgl_GLEAN_10007134						Pgl_GLEAN_10007769
Pgl_GLEAN_10007135						Pgl_GLEAN_10007781
Pgl_GLEAN_10007155						Pgl_GLEAN_10007805
Pgl_GLEAN_10007162						Pgl_GLEAN_10007822
Pgl_GLEAN_10007171						Pgl_GLEAN_10007824
Pgl_GLEAN_10007174						Pgl_GLEAN_10007828
Pgl_GLEAN_10007179						Pgl_GLEAN_10007831
Pgl_GLEAN_10007180						Pgl_GLEAN_10007847
Pgl_GLEAN_10007190						Pgl_GLEAN_10007849
Pgl_GLEAN_10007198						Pgl_GLEAN_10007851
Pgl_GLEAN_10007216						Pgl_GLEAN_10007856
Pgl_GLEAN_10007221						Pgl_GLEAN_10007857
Pgl_GLEAN_10007225						Pgl_GLEAN_10007866
Pgl_GLEAN_10007228						Pgl_GLEAN_10007870
Pgl_GLEAN_10007230						Pgl_GLEAN_10007872
Pgl_GLEAN_10007234						Pgl_GLEAN_10007875
Pgl_GLEAN_10007235						Pgl_GLEAN_10007876
Pgl_GLEAN_10007237						Pgl_GLEAN_10007878
Pgl_GLEAN_10007239						Pgl_GLEAN_10007885
Pgl_GLEAN_10007252						Pgl_GLEAN_10007888
Pgl_GLEAN_10007263						Pgl_GLEAN_10007892
Pgl_GLEAN_10007275						Pgl_GLEAN_10007896
Pgl_GLEAN_10007280						Pgl_GLEAN_10007897
Pgl_GLEAN_10007281						Pgl_GLEAN_10007903
Pgl_GLEAN_10007282						Pgl_GLEAN_10007914
Pgl_GLEAN_10007286						Pgl_GLEAN_10007941
Pgl_GLEAN_10007292						Pgl_GLEAN_10007946
Pgl_GLEAN_10007295						Pgl_GLEAN_10007957
Pgl_GLEAN_10007296						Pgl_GLEAN_10007960
Pgl_GLEAN_10007317						Pgl_GLEAN_10007966
Pgl_GLEAN_10007326						Pgl_GLEAN_10007968
Pgl_GLEAN_10007329						Pgl_GLEAN_10007990
Pgl_GLEAN_10007332						Pgl_GLEAN_10007991
Pgl_GLEAN_10007334						Pgl_GLEAN_10007992
Pgl_GLEAN_10007375						Pgl_GLEAN_10007993
Pgl_GLEAN_10007377						Pgl_GLEAN_10008002
Pgl_GLEAN_10007382						Pgl_GLEAN_10008004
Pgl_GLEAN_10007391						Pgl_GLEAN_10008008
Pgl_GLEAN_10007396						Pgl_GLEAN_10008009
Pgl_GLEAN_10007401						Pgl_GLEAN_10008018
Pgl_GLEAN_10007411						Pgl_GLEAN_10008019
Pgl_GLEAN_10007416						Pgl_GLEAN_10008028
Pgl_GLEAN_10007444						Pgl_GLEAN_10008031
Pgl_GLEAN_10007452						Pgl_GLEAN_10008043
Pgl_GLEAN_10007453						Pgl_GLEAN_10008045
Pgl_GLEAN_10007461						Pgl_GLEAN_10008052
Pgl_GLEAN_10007477						Pgl_GLEAN_10008053
Pgl_GLEAN_10007478						Pgl_GLEAN_10008056
Pgl_GLEAN_10007482						Pgl_GLEAN_10008059
Pgl_GLEAN_10007483						Pgl_GLEAN_10008069
Pgl_GLEAN_10007487						Pgl_GLEAN_10008072
Pgl_GLEAN_10007488						Pgl_GLEAN_10008074
Pgl_GLEAN_10007490						Pgl_GLEAN_10008075
Pgl_GLEAN_10007498						Pgl_GLEAN_10008082
Pgl_GLEAN_10007503						Pgl_GLEAN_10008094
Pgl_GLEAN_10007517						Pgl_GLEAN_10008102
Pgl_GLEAN_10007529						Pgl_GLEAN_10008103
Pgl_GLEAN_10007536						Pgl_GLEAN_10008124
Pgl_GLEAN_10007544						Pgl_GLEAN_10008128
Pgl_GLEAN_10007551						Pgl_GLEAN_10008195
Pgl_GLEAN_10007581						Pgl_GLEAN_10008206
Pgl_GLEAN_10007586						Pgl_GLEAN_10008208
Pgl_GLEAN_10007596						Pgl_GLEAN_10008219
Pgl_GLEAN_10007608						Pgl_GLEAN_10008221
Pgl_GLEAN_10007609						Pgl_GLEAN_10008222
Pgl_GLEAN_10007626						Pgl_GLEAN_10008224
Pgl_GLEAN_10007627						Pgl_GLEAN_10008236
Pgl_GLEAN_10007629						Pgl_GLEAN_10008245
Pgl_GLEAN_10007630						Pgl_GLEAN_10008253
Pgl_GLEAN_10007633						Pgl_GLEAN_10008288
Pgl_GLEAN_10007655						Pgl_GLEAN_10008294
Pgl_GLEAN_10007662						Pgl_GLEAN_10008318
Pgl_GLEAN_10007673						Pgl_GLEAN_10008321
Pgl_GLEAN_10007698						Pgl_GLEAN_10008329
Pgl_GLEAN_10007700						Pgl_GLEAN_10008344
Pgl_GLEAN_10007710						Pgl_GLEAN_10008353
Pgl_GLEAN_10007718						Pgl_GLEAN_10008360
Pgl_GLEAN_10007729						Pgl_GLEAN_10008364
Pgl_GLEAN_10007731						Pgl_GLEAN_10008372
Pgl_GLEAN_10007750						Pgl_GLEAN_10008379
Pgl_GLEAN_10007752						Pgl_GLEAN_10008381
Pgl_GLEAN_10007770						Pgl_GLEAN_10008388
Pgl_GLEAN_10007773						Pgl_GLEAN_10008414
Pgl_GLEAN_10007780						Pgl_GLEAN_10008415
Pgl_GLEAN_10007801						Pgl_GLEAN_10008419
Pgl_GLEAN_10007809						Pgl_GLEAN_10008429
Pgl_GLEAN_10007818						Pgl_GLEAN_10008442
Pgl_GLEAN_10007830						Pgl_GLEAN_10008455
Pgl_GLEAN_10007839						Pgl_GLEAN_10008458
Pgl_GLEAN_10007848						Pgl_GLEAN_10008471
Pgl_GLEAN_10007871						Pgl_GLEAN_10008484
Pgl_GLEAN_10007880						Pgl_GLEAN_10008485
Pgl_GLEAN_10007900						Pgl_GLEAN_10008499
Pgl_GLEAN_10007901						Pgl_GLEAN_10008506
Pgl_GLEAN_10007917						Pgl_GLEAN_10008508
Pgl_GLEAN_10007970						Pgl_GLEAN_10008531
Pgl_GLEAN_10007982						Pgl_GLEAN_10008538
Pgl_GLEAN_10007994						Pgl_GLEAN_10008543
Pgl_GLEAN_10007997						Pgl_GLEAN_10008575
Pgl_GLEAN_10007999						Pgl_GLEAN_10008584
Pgl_GLEAN_10008000						Pgl_GLEAN_10008601
Pgl_GLEAN_10008011						Pgl_GLEAN_10008628
Pgl_GLEAN_10008017						Pgl_GLEAN_10008633
Pgl_GLEAN_10008029						Pgl_GLEAN_10008642
Pgl_GLEAN_10008038						Pgl_GLEAN_10008646
Pgl_GLEAN_10008039						Pgl_GLEAN_10008663
Pgl_GLEAN_10008068						Pgl_GLEAN_10008664
Pgl_GLEAN_10008073						Pgl_GLEAN_10008665
Pgl_GLEAN_10008079						Pgl_GLEAN_10008670
Pgl_GLEAN_10008080						Pgl_GLEAN_10008674
Pgl_GLEAN_10008088						Pgl_GLEAN_10008676
Pgl_GLEAN_10008093						Pgl_GLEAN_10008680
Pgl_GLEAN_10008097						Pgl_GLEAN_10008686
Pgl_GLEAN_10008108						Pgl_GLEAN_10008689
Pgl_GLEAN_10008126						Pgl_GLEAN_10008691
Pgl_GLEAN_10008127						Pgl_GLEAN_10008692
Pgl_GLEAN_10008130						Pgl_GLEAN_10008695
Pgl_GLEAN_10008162						Pgl_GLEAN_10008698
Pgl_GLEAN_10008167						Pgl_GLEAN_10008708
Pgl_GLEAN_10008177						Pgl_GLEAN_10008709
Pgl_GLEAN_10008188						Pgl_GLEAN_10008718
Pgl_GLEAN_10008203						Pgl_GLEAN_10008719
Pgl_GLEAN_10008204						Pgl_GLEAN_10008723
Pgl_GLEAN_10008218						Pgl_GLEAN_10008743
Pgl_GLEAN_10008220						Pgl_GLEAN_10008746
Pgl_GLEAN_10008226						Pgl_GLEAN_10008755
Pgl_GLEAN_10008227						Pgl_GLEAN_10008757
Pgl_GLEAN_10008228						Pgl_GLEAN_10008758
Pgl_GLEAN_10008229						Pgl_GLEAN_10008766
Pgl_GLEAN_10008230						Pgl_GLEAN_10008767
Pgl_GLEAN_10008231						Pgl_GLEAN_10008771
Pgl_GLEAN_10008232						Pgl_GLEAN_10008778
Pgl_GLEAN_10008235						Pgl_GLEAN_10008779
Pgl_GLEAN_10008237						Pgl_GLEAN_10008785
Pgl_GLEAN_10008248						Pgl_GLEAN_10008802
Pgl_GLEAN_10008267						Pgl_GLEAN_10008808
Pgl_GLEAN_10008270						Pgl_GLEAN_10008810
Pgl_GLEAN_10008274						Pgl_GLEAN_10008822
Pgl_GLEAN_10008278						Pgl_GLEAN_10008827
Pgl_GLEAN_10008287						Pgl_GLEAN_10008853
Pgl_GLEAN_10008293						Pgl_GLEAN_10008858
Pgl_GLEAN_10008298						Pgl_GLEAN_10008864
Pgl_GLEAN_10008303						Pgl_GLEAN_10008867
Pgl_GLEAN_10008306						Pgl_GLEAN_10008868
Pgl_GLEAN_10008320						Pgl_GLEAN_10008873
Pgl_GLEAN_10008334						Pgl_GLEAN_10008875
Pgl_GLEAN_10008345						Pgl_GLEAN_10008878
Pgl_GLEAN_10008350						Pgl_GLEAN_10008884
Pgl_GLEAN_10008351						Pgl_GLEAN_10008885
Pgl_GLEAN_10008354						Pgl_GLEAN_10008889
Pgl_GLEAN_10008359						Pgl_GLEAN_10008891
Pgl_GLEAN_10008362						Pgl_GLEAN_10008908
Pgl_GLEAN_10008365						Pgl_GLEAN_10008910
Pgl_GLEAN_10008384						Pgl_GLEAN_10008913
Pgl_GLEAN_10008386						Pgl_GLEAN_10008917
Pgl_GLEAN_10008400						Pgl_GLEAN_10008920
Pgl_GLEAN_10008406						Pgl_GLEAN_10008928
Pgl_GLEAN_10008407						Pgl_GLEAN_10008938
Pgl_GLEAN_10008412						Pgl_GLEAN_10008941
Pgl_GLEAN_10008413						Pgl_GLEAN_10008952
Pgl_GLEAN_10008417						Pgl_GLEAN_10008953
Pgl_GLEAN_10008427						Pgl_GLEAN_10008954
Pgl_GLEAN_10008436						Pgl_GLEAN_10008955
Pgl_GLEAN_10008438						Pgl_GLEAN_10008964
Pgl_GLEAN_10008448						Pgl_GLEAN_10008985
Pgl_GLEAN_10008459						Pgl_GLEAN_10008986
Pgl_GLEAN_10008477						Pgl_GLEAN_10008988
Pgl_GLEAN_10008479						Pgl_GLEAN_10008997
Pgl_GLEAN_10008504						Pgl_GLEAN_10009002
Pgl_GLEAN_10008505						Pgl_GLEAN_10009003
Pgl_GLEAN_10008522						Pgl_GLEAN_10009007
Pgl_GLEAN_10008529						Pgl_GLEAN_10009009
Pgl_GLEAN_10008546						Pgl_GLEAN_10009013
Pgl_GLEAN_10008567						Pgl_GLEAN_10009014
Pgl_GLEAN_10008568						Pgl_GLEAN_10009027
Pgl_GLEAN_10008609						Pgl_GLEAN_10009032
Pgl_GLEAN_10008618						Pgl_GLEAN_10009049
Pgl_GLEAN_10008625						Pgl_GLEAN_10009050
Pgl_GLEAN_10008627						Pgl_GLEAN_10009053
Pgl_GLEAN_10008638						Pgl_GLEAN_10009059
Pgl_GLEAN_10008654						Pgl_GLEAN_10009060
Pgl_GLEAN_10008658						Pgl_GLEAN_10009065
Pgl_GLEAN_10008661						Pgl_GLEAN_10009086
Pgl_GLEAN_10008662						Pgl_GLEAN_10009093
Pgl_GLEAN_10008667						Pgl_GLEAN_10009102
Pgl_GLEAN_10008668						Pgl_GLEAN_10009110
Pgl_GLEAN_10008672						Pgl_GLEAN_10009111
Pgl_GLEAN_10008717						Pgl_GLEAN_10009112
Pgl_GLEAN_10008722						Pgl_GLEAN_10009114
Pgl_GLEAN_10008724						Pgl_GLEAN_10009150
Pgl_GLEAN_10008727						Pgl_GLEAN_10009182
Pgl_GLEAN_10008733						Pgl_GLEAN_10009193
Pgl_GLEAN_10008739						Pgl_GLEAN_10009196
Pgl_GLEAN_10008750						Pgl_GLEAN_10009197
Pgl_GLEAN_10008751						Pgl_GLEAN_10009199
Pgl_GLEAN_10008765						Pgl_GLEAN_10009215
Pgl_GLEAN_10008769						Pgl_GLEAN_10009217
Pgl_GLEAN_10008776						Pgl_GLEAN_10009220
Pgl_GLEAN_10008787						Pgl_GLEAN_10009228
Pgl_GLEAN_10008800						Pgl_GLEAN_10009230
Pgl_GLEAN_10008817						Pgl_GLEAN_10009233
Pgl_GLEAN_10008828						Pgl_GLEAN_10009236
Pgl_GLEAN_10008831						Pgl_GLEAN_10009245
Pgl_GLEAN_10008832						Pgl_GLEAN_10009247
Pgl_GLEAN_10008835						Pgl_GLEAN_10009250
Pgl_GLEAN_10008839						Pgl_GLEAN_10009251
Pgl_GLEAN_10008849						Pgl_GLEAN_10009277
Pgl_GLEAN_10008856						Pgl_GLEAN_10009290
Pgl_GLEAN_10008857						Pgl_GLEAN_10009315
Pgl_GLEAN_10008859						Pgl_GLEAN_10009332
Pgl_GLEAN_10008861						Pgl_GLEAN_10009341
Pgl_GLEAN_10008898						Pgl_GLEAN_10009353
Pgl_GLEAN_10008900						Pgl_GLEAN_10009358
Pgl_GLEAN_10008905						Pgl_GLEAN_10009374
Pgl_GLEAN_10008909						Pgl_GLEAN_10009382
Pgl_GLEAN_10008912						Pgl_GLEAN_10009390
Pgl_GLEAN_10008914						Pgl_GLEAN_10009397
Pgl_GLEAN_10008926						Pgl_GLEAN_10009398
Pgl_GLEAN_10008934						Pgl_GLEAN_10009408
Pgl_GLEAN_10008935						Pgl_GLEAN_10009410
Pgl_GLEAN_10008937						Pgl_GLEAN_10009427
Pgl_GLEAN_10008942						Pgl_GLEAN_10009440
Pgl_GLEAN_10008943						Pgl_GLEAN_10009458
Pgl_GLEAN_10008944						Pgl_GLEAN_10009484
Pgl_GLEAN_10008965						Pgl_GLEAN_10009510
Pgl_GLEAN_10009024						Pgl_GLEAN_10009515
Pgl_GLEAN_10009026						Pgl_GLEAN_10009517
Pgl_GLEAN_10009048						Pgl_GLEAN_10009531
Pgl_GLEAN_10009057						Pgl_GLEAN_10009560
Pgl_GLEAN_10009069						Pgl_GLEAN_10009563
Pgl_GLEAN_10009073						Pgl_GLEAN_10009580
Pgl_GLEAN_10009078						Pgl_GLEAN_10009598
Pgl_GLEAN_10009097						Pgl_GLEAN_10009602
Pgl_GLEAN_10009099						Pgl_GLEAN_10009609
Pgl_GLEAN_10009106						Pgl_GLEAN_10009611
Pgl_GLEAN_10009109						Pgl_GLEAN_10009623
Pgl_GLEAN_10009169						Pgl_GLEAN_10009625
Pgl_GLEAN_10009175						Pgl_GLEAN_10009634
Pgl_GLEAN_10009177						Pgl_GLEAN_10009636
Pgl_GLEAN_10009180						Pgl_GLEAN_10009641
Pgl_GLEAN_10009200						Pgl_GLEAN_10009645
Pgl_GLEAN_10009224						Pgl_GLEAN_10009654
Pgl_GLEAN_10009234						Pgl_GLEAN_10009664
Pgl_GLEAN_10009237						Pgl_GLEAN_10009677
Pgl_GLEAN_10009246						Pgl_GLEAN_10009694
Pgl_GLEAN_10009249						Pgl_GLEAN_10009709
Pgl_GLEAN_10009255						Pgl_GLEAN_10009711
Pgl_GLEAN_10009264						Pgl_GLEAN_10009719
Pgl_GLEAN_10009273						Pgl_GLEAN_10009720
Pgl_GLEAN_10009293						Pgl_GLEAN_10009723
Pgl_GLEAN_10009302						Pgl_GLEAN_10009724
Pgl_GLEAN_10009304						Pgl_GLEAN_10009725
Pgl_GLEAN_10009305						Pgl_GLEAN_10009737
Pgl_GLEAN_10009322						Pgl_GLEAN_10009746
Pgl_GLEAN_10009323						Pgl_GLEAN_10009801
Pgl_GLEAN_10009337						Pgl_GLEAN_10009802
Pgl_GLEAN_10009338						Pgl_GLEAN_10009819
Pgl_GLEAN_10009340						Pgl_GLEAN_10009823
Pgl_GLEAN_10009343						Pgl_GLEAN_10009824
Pgl_GLEAN_10009363						Pgl_GLEAN_10009825
Pgl_GLEAN_10009378						Pgl_GLEAN_10009831
Pgl_GLEAN_10009384						Pgl_GLEAN_10009849
Pgl_GLEAN_10009419						Pgl_GLEAN_10009856
Pgl_GLEAN_10009426						Pgl_GLEAN_10009864
Pgl_GLEAN_10009431						Pgl_GLEAN_10009867
Pgl_GLEAN_10009434						Pgl_GLEAN_10009919
Pgl_GLEAN_10009443						Pgl_GLEAN_10009922
Pgl_GLEAN_10009448						Pgl_GLEAN_10009923
Pgl_GLEAN_10009456						Pgl_GLEAN_10009936
Pgl_GLEAN_10009462						Pgl_GLEAN_10009941
Pgl_GLEAN_10009468						Pgl_GLEAN_10009950
Pgl_GLEAN_10009476						Pgl_GLEAN_10009959
Pgl_GLEAN_10009478						Pgl_GLEAN_10009991
Pgl_GLEAN_10009491						Pgl_GLEAN_10010006
Pgl_GLEAN_10009505						Pgl_GLEAN_10010008
Pgl_GLEAN_10009509						Pgl_GLEAN_10010030
Pgl_GLEAN_10009519						Pgl_GLEAN_10010037
Pgl_GLEAN_10009520						Pgl_GLEAN_10010045
Pgl_GLEAN_10009522						Pgl_GLEAN_10010062
Pgl_GLEAN_10009524						Pgl_GLEAN_10010069
Pgl_GLEAN_10009525						Pgl_GLEAN_10010073
Pgl_GLEAN_10009526						Pgl_GLEAN_10010077
Pgl_GLEAN_10009527						Pgl_GLEAN_10010088
Pgl_GLEAN_10009528						Pgl_GLEAN_10010093
Pgl_GLEAN_10009530						Pgl_GLEAN_10010110
Pgl_GLEAN_10009547						Pgl_GLEAN_10010127
Pgl_GLEAN_10009564						Pgl_GLEAN_10010137
Pgl_GLEAN_10009577						Pgl_GLEAN_10010156
Pgl_GLEAN_10009579						Pgl_GLEAN_10010172
Pgl_GLEAN_10009584						Pgl_GLEAN_10010173
Pgl_GLEAN_10009586						Pgl_GLEAN_10010183
Pgl_GLEAN_10009589						Pgl_GLEAN_10010193
Pgl_GLEAN_10009592						Pgl_GLEAN_10010227
Pgl_GLEAN_10009594						Pgl_GLEAN_10010228
Pgl_GLEAN_10009596						Pgl_GLEAN_10010230
Pgl_GLEAN_10009599						Pgl_GLEAN_10010233
Pgl_GLEAN_10009601						Pgl_GLEAN_10010241
Pgl_GLEAN_10009610						Pgl_GLEAN_10010243
Pgl_GLEAN_10009613						Pgl_GLEAN_10010252
Pgl_GLEAN_10009617						Pgl_GLEAN_10010255
Pgl_GLEAN_10009620						Pgl_GLEAN_10010272
Pgl_GLEAN_10009624						Pgl_GLEAN_10010285
Pgl_GLEAN_10009632						Pgl_GLEAN_10010286
Pgl_GLEAN_10009647						Pgl_GLEAN_10010310
Pgl_GLEAN_10009650						Pgl_GLEAN_10010345
Pgl_GLEAN_10009656						Pgl_GLEAN_10010354
Pgl_GLEAN_10009657						Pgl_GLEAN_10010365
Pgl_GLEAN_10009672						Pgl_GLEAN_10010372
Pgl_GLEAN_10009679						Pgl_GLEAN_10010377
Pgl_GLEAN_10009682						Pgl_GLEAN_10010380
Pgl_GLEAN_10009704						Pgl_GLEAN_10010386
Pgl_GLEAN_10009706						Pgl_GLEAN_10010389
Pgl_GLEAN_10009710						Pgl_GLEAN_10010390
Pgl_GLEAN_10009712						Pgl_GLEAN_10010391
Pgl_GLEAN_10009713						Pgl_GLEAN_10010425
Pgl_GLEAN_10009714						Pgl_GLEAN_10010433
Pgl_GLEAN_10009731						Pgl_GLEAN_10010437
Pgl_GLEAN_10009733						Pgl_GLEAN_10010447
Pgl_GLEAN_10009740						Pgl_GLEAN_10010448
Pgl_GLEAN_10009741						Pgl_GLEAN_10010449
Pgl_GLEAN_10009745						Pgl_GLEAN_10010450
Pgl_GLEAN_10009795						Pgl_GLEAN_10010456
Pgl_GLEAN_10009800						Pgl_GLEAN_10010459
Pgl_GLEAN_10009805						Pgl_GLEAN_10010460
Pgl_GLEAN_10009806						Pgl_GLEAN_10010482
Pgl_GLEAN_10009851						Pgl_GLEAN_10010521
Pgl_GLEAN_10009861						Pgl_GLEAN_10010531
Pgl_GLEAN_10009882						Pgl_GLEAN_10010536
Pgl_GLEAN_10009883						Pgl_GLEAN_10010537
Pgl_GLEAN_10009884						Pgl_GLEAN_10010545
Pgl_GLEAN_10009887						Pgl_GLEAN_10010552
Pgl_GLEAN_10009895						Pgl_GLEAN_10010559
Pgl_GLEAN_10009896						Pgl_GLEAN_10010560
Pgl_GLEAN_10009902						Pgl_GLEAN_10010564
Pgl_GLEAN_10009909						Pgl_GLEAN_10010565
Pgl_GLEAN_10009916						Pgl_GLEAN_10010568
Pgl_GLEAN_10009921						Pgl_GLEAN_10010572
Pgl_GLEAN_10009965						Pgl_GLEAN_10010583
Pgl_GLEAN_10009971						Pgl_GLEAN_10010590
Pgl_GLEAN_10009993						Pgl_GLEAN_10010592
Pgl_GLEAN_10009995						Pgl_GLEAN_10010603
Pgl_GLEAN_10009996						Pgl_GLEAN_10010606
Pgl_GLEAN_10009999						Pgl_GLEAN_10010643
Pgl_GLEAN_10010005						Pgl_GLEAN_10010657
Pgl_GLEAN_10010007						Pgl_GLEAN_10010658
Pgl_GLEAN_10010035						Pgl_GLEAN_10010667
Pgl_GLEAN_10010042						Pgl_GLEAN_10010672
Pgl_GLEAN_10010043						Pgl_GLEAN_10010673
Pgl_GLEAN_10010048						Pgl_GLEAN_10010682
Pgl_GLEAN_10010056						Pgl_GLEAN_10010686
Pgl_GLEAN_10010064						Pgl_GLEAN_10010703
Pgl_GLEAN_10010074						Pgl_GLEAN_10010704
Pgl_GLEAN_10010076						Pgl_GLEAN_10010705
Pgl_GLEAN_10010078						Pgl_GLEAN_10010706
Pgl_GLEAN_10010082						Pgl_GLEAN_10010707
Pgl_GLEAN_10010083						Pgl_GLEAN_10010733
Pgl_GLEAN_10010089						Pgl_GLEAN_10010736
Pgl_GLEAN_10010108						Pgl_GLEAN_10010737
Pgl_GLEAN_10010113						Pgl_GLEAN_10010744
Pgl_GLEAN_10010114						Pgl_GLEAN_10010745
Pgl_GLEAN_10010116						Pgl_GLEAN_10010749
Pgl_GLEAN_10010123						Pgl_GLEAN_10010764
Pgl_GLEAN_10010134						Pgl_GLEAN_10010767
Pgl_GLEAN_10010135						Pgl_GLEAN_10010768
Pgl_GLEAN_10010145						Pgl_GLEAN_10010769
Pgl_GLEAN_10010157						Pgl_GLEAN_10010778
Pgl_GLEAN_10010161						Pgl_GLEAN_10010781
Pgl_GLEAN_10010175						Pgl_GLEAN_10010787
Pgl_GLEAN_10010187						Pgl_GLEAN_10010788
Pgl_GLEAN_10010189						Pgl_GLEAN_10010806
Pgl_GLEAN_10010191						Pgl_GLEAN_10010807
Pgl_GLEAN_10010198						Pgl_GLEAN_10010815
Pgl_GLEAN_10010202						Pgl_GLEAN_10010816
Pgl_GLEAN_10010219						Pgl_GLEAN_10010819
Pgl_GLEAN_10010232						Pgl_GLEAN_10010822
Pgl_GLEAN_10010236						Pgl_GLEAN_10010833
Pgl_GLEAN_10010274						Pgl_GLEAN_10010856
Pgl_GLEAN_10010311						Pgl_GLEAN_10010876
Pgl_GLEAN_10010324						Pgl_GLEAN_10010879
Pgl_GLEAN_10010348						Pgl_GLEAN_10010885
Pgl_GLEAN_10010371						Pgl_GLEAN_10010886
Pgl_GLEAN_10010375						Pgl_GLEAN_10010893
Pgl_GLEAN_10010379						Pgl_GLEAN_10010951
Pgl_GLEAN_10010384						Pgl_GLEAN_10010954
Pgl_GLEAN_10010412						Pgl_GLEAN_10010955
Pgl_GLEAN_10010413						Pgl_GLEAN_10010959
Pgl_GLEAN_10010467						Pgl_GLEAN_10010960
Pgl_GLEAN_10010468						Pgl_GLEAN_10010961
Pgl_GLEAN_10010473						Pgl_GLEAN_10010971
Pgl_GLEAN_10010478						Pgl_GLEAN_10010997
Pgl_GLEAN_10010501						Pgl_GLEAN_10011011
Pgl_GLEAN_10010502						Pgl_GLEAN_10011022
Pgl_GLEAN_10010508						Pgl_GLEAN_10011024
Pgl_GLEAN_10010512						Pgl_GLEAN_10011031
Pgl_GLEAN_10010514						Pgl_GLEAN_10011032
Pgl_GLEAN_10010534						Pgl_GLEAN_10011036
Pgl_GLEAN_10010549						Pgl_GLEAN_10011045
Pgl_GLEAN_10010551						Pgl_GLEAN_10011048
Pgl_GLEAN_10010555						Pgl_GLEAN_10011051
Pgl_GLEAN_10010557						Pgl_GLEAN_10011052
Pgl_GLEAN_10010558						Pgl_GLEAN_10011053
Pgl_GLEAN_10010571						Pgl_GLEAN_10011054
Pgl_GLEAN_10010578						Pgl_GLEAN_10011055
Pgl_GLEAN_10010602						Pgl_GLEAN_10011059
Pgl_GLEAN_10010612						Pgl_GLEAN_10011060
Pgl_GLEAN_10010617						Pgl_GLEAN_10011074
Pgl_GLEAN_10010625						Pgl_GLEAN_10011092
Pgl_GLEAN_10010638						Pgl_GLEAN_10011113
Pgl_GLEAN_10010651						Pgl_GLEAN_10011128
Pgl_GLEAN_10010653						Pgl_GLEAN_10011143
Pgl_GLEAN_10010679						Pgl_GLEAN_10011150
Pgl_GLEAN_10010681						Pgl_GLEAN_10011174
Pgl_GLEAN_10010687						Pgl_GLEAN_10011182
Pgl_GLEAN_10010689						Pgl_GLEAN_10011193
Pgl_GLEAN_10010694						Pgl_GLEAN_10011195
Pgl_GLEAN_10010695						Pgl_GLEAN_10011201
Pgl_GLEAN_10010696						Pgl_GLEAN_10011206
Pgl_GLEAN_10010699						Pgl_GLEAN_10011212
Pgl_GLEAN_10010700						Pgl_GLEAN_10011219
Pgl_GLEAN_10010711						Pgl_GLEAN_10011220
Pgl_GLEAN_10010732						Pgl_GLEAN_10011257
Pgl_GLEAN_10010738						Pgl_GLEAN_10011272
Pgl_GLEAN_10010742						Pgl_GLEAN_10011273
Pgl_GLEAN_10010747						Pgl_GLEAN_10011290
Pgl_GLEAN_10010754						Pgl_GLEAN_10011291
Pgl_GLEAN_10010758						Pgl_GLEAN_10011303
Pgl_GLEAN_10010759						Pgl_GLEAN_10011305
Pgl_GLEAN_10010761						Pgl_GLEAN_10011320
Pgl_GLEAN_10010762						Pgl_GLEAN_10011326
Pgl_GLEAN_10010765						Pgl_GLEAN_10011337
Pgl_GLEAN_10010779						Pgl_GLEAN_10011341
Pgl_GLEAN_10010792						Pgl_GLEAN_10011346
Pgl_GLEAN_10010793						Pgl_GLEAN_10011356
Pgl_GLEAN_10010797						Pgl_GLEAN_10011359
Pgl_GLEAN_10010799						Pgl_GLEAN_10011360
Pgl_GLEAN_10010804						Pgl_GLEAN_10011365
Pgl_GLEAN_10010809						Pgl_GLEAN_10011375
Pgl_GLEAN_10010830						Pgl_GLEAN_10011385
Pgl_GLEAN_10010840						Pgl_GLEAN_10011398
Pgl_GLEAN_10010857						Pgl_GLEAN_10011404
Pgl_GLEAN_10010875						Pgl_GLEAN_10011424
Pgl_GLEAN_10010887						Pgl_GLEAN_10011429
Pgl_GLEAN_10010894						Pgl_GLEAN_10011430
Pgl_GLEAN_10010897						Pgl_GLEAN_10011456
Pgl_GLEAN_10010901						Pgl_GLEAN_10011459
Pgl_GLEAN_10010902						Pgl_GLEAN_10011460
Pgl_GLEAN_10010903						Pgl_GLEAN_10011464
Pgl_GLEAN_10010905						Pgl_GLEAN_10011488
Pgl_GLEAN_10010910						Pgl_GLEAN_10011500
Pgl_GLEAN_10010920						Pgl_GLEAN_10011509
Pgl_GLEAN_10010931						Pgl_GLEAN_10011517
Pgl_GLEAN_10010940						Pgl_GLEAN_10011518
Pgl_GLEAN_10010958						Pgl_GLEAN_10011523
Pgl_GLEAN_10010968						Pgl_GLEAN_10011534
Pgl_GLEAN_10010980						Pgl_GLEAN_10011549
Pgl_GLEAN_10010987						Pgl_GLEAN_10011550
Pgl_GLEAN_10011001						Pgl_GLEAN_10011567
Pgl_GLEAN_10011004						Pgl_GLEAN_10011590
Pgl_GLEAN_10011009						Pgl_GLEAN_10011603
Pgl_GLEAN_10011016						Pgl_GLEAN_10011611
Pgl_GLEAN_10011046						Pgl_GLEAN_10011612
Pgl_GLEAN_10011047						Pgl_GLEAN_10011654
Pgl_GLEAN_10011070						Pgl_GLEAN_10011655
Pgl_GLEAN_10011073						Pgl_GLEAN_10011673
Pgl_GLEAN_10011075						Pgl_GLEAN_10011694
Pgl_GLEAN_10011082						Pgl_GLEAN_10011718
Pgl_GLEAN_10011088						Pgl_GLEAN_10011719
Pgl_GLEAN_10011089						Pgl_GLEAN_10011721
Pgl_GLEAN_10011091						Pgl_GLEAN_10011731
Pgl_GLEAN_10011104						Pgl_GLEAN_10011742
Pgl_GLEAN_10011110						Pgl_GLEAN_10011745
Pgl_GLEAN_10011152						Pgl_GLEAN_10011750
Pgl_GLEAN_10011162						Pgl_GLEAN_10011760
Pgl_GLEAN_10011163						Pgl_GLEAN_10011777
Pgl_GLEAN_10011172						Pgl_GLEAN_10011785
Pgl_GLEAN_10011175						Pgl_GLEAN_10011801
Pgl_GLEAN_10011176						Pgl_GLEAN_10011807
Pgl_GLEAN_10011179						Pgl_GLEAN_10011810
Pgl_GLEAN_10011185						Pgl_GLEAN_10011811
Pgl_GLEAN_10011189						Pgl_GLEAN_10011824
Pgl_GLEAN_10011192						Pgl_GLEAN_10011826
Pgl_GLEAN_10011202						Pgl_GLEAN_10011830
Pgl_GLEAN_10011211						Pgl_GLEAN_10011848
Pgl_GLEAN_10011214						Pgl_GLEAN_10011873
Pgl_GLEAN_10011229						Pgl_GLEAN_10011878
Pgl_GLEAN_10011231						Pgl_GLEAN_10011880
Pgl_GLEAN_10011233						Pgl_GLEAN_10011890
Pgl_GLEAN_10011240						Pgl_GLEAN_10011902
Pgl_GLEAN_10011242						Pgl_GLEAN_10011903
Pgl_GLEAN_10011244						Pgl_GLEAN_10011907
Pgl_GLEAN_10011248						Pgl_GLEAN_10011913
Pgl_GLEAN_10011249						Pgl_GLEAN_10011924
Pgl_GLEAN_10011260						Pgl_GLEAN_10011933
Pgl_GLEAN_10011262						Pgl_GLEAN_10011934
Pgl_GLEAN_10011271						Pgl_GLEAN_10011943
Pgl_GLEAN_10011275						Pgl_GLEAN_10011959
Pgl_GLEAN_10011283						Pgl_GLEAN_10011969
Pgl_GLEAN_10011299						Pgl_GLEAN_10011989
Pgl_GLEAN_10011319						Pgl_GLEAN_10012011
Pgl_GLEAN_10011323						Pgl_GLEAN_10012033
Pgl_GLEAN_10011329						Pgl_GLEAN_10012035
Pgl_GLEAN_10011336						Pgl_GLEAN_10012046
Pgl_GLEAN_10011338						Pgl_GLEAN_10012061
Pgl_GLEAN_10011343						Pgl_GLEAN_10012070
Pgl_GLEAN_10011344						Pgl_GLEAN_10012077
Pgl_GLEAN_10011345						Pgl_GLEAN_10012098
Pgl_GLEAN_10011376						Pgl_GLEAN_10012110
Pgl_GLEAN_10011389						Pgl_GLEAN_10012124
Pgl_GLEAN_10011415						Pgl_GLEAN_10012128
Pgl_GLEAN_10011418						Pgl_GLEAN_10012149
Pgl_GLEAN_10011434						Pgl_GLEAN_10012159
Pgl_GLEAN_10011439						Pgl_GLEAN_10012161
Pgl_GLEAN_10011440						Pgl_GLEAN_10012167
Pgl_GLEAN_10011449						Pgl_GLEAN_10012174
Pgl_GLEAN_10011461						Pgl_GLEAN_10012178
Pgl_GLEAN_10011480						Pgl_GLEAN_10012180
Pgl_GLEAN_10011484						Pgl_GLEAN_10012190
Pgl_GLEAN_10011485						Pgl_GLEAN_10012196
Pgl_GLEAN_10011497						Pgl_GLEAN_10012220
Pgl_GLEAN_10011507						Pgl_GLEAN_10012224
Pgl_GLEAN_10011511						Pgl_GLEAN_10012226
Pgl_GLEAN_10011513						Pgl_GLEAN_10012236
Pgl_GLEAN_10011515						Pgl_GLEAN_10012254
Pgl_GLEAN_10011525						Pgl_GLEAN_10012270
Pgl_GLEAN_10011526						Pgl_GLEAN_10012284
Pgl_GLEAN_10011541						Pgl_GLEAN_10012321
Pgl_GLEAN_10011545						Pgl_GLEAN_10012329
Pgl_GLEAN_10011563						Pgl_GLEAN_10012347
Pgl_GLEAN_10011581						Pgl_GLEAN_10012349
Pgl_GLEAN_10011598						Pgl_GLEAN_10012364
Pgl_GLEAN_10011605						Pgl_GLEAN_10012398
Pgl_GLEAN_10011606						Pgl_GLEAN_10012407
Pgl_GLEAN_10011607						Pgl_GLEAN_10012408
Pgl_GLEAN_10011610						Pgl_GLEAN_10012409
Pgl_GLEAN_10011617						Pgl_GLEAN_10012450
Pgl_GLEAN_10011623						Pgl_GLEAN_10012453
Pgl_GLEAN_10011626						Pgl_GLEAN_10012455
Pgl_GLEAN_10011637						Pgl_GLEAN_10012489
Pgl_GLEAN_10011646						Pgl_GLEAN_10012498
Pgl_GLEAN_10011676						Pgl_GLEAN_10012514
Pgl_GLEAN_10011677						Pgl_GLEAN_10012516
Pgl_GLEAN_10011711						Pgl_GLEAN_10012535
Pgl_GLEAN_10011722						Pgl_GLEAN_10012544
Pgl_GLEAN_10011736						Pgl_GLEAN_10012545
Pgl_GLEAN_10011744						Pgl_GLEAN_10012551
Pgl_GLEAN_10011746						Pgl_GLEAN_10012554
Pgl_GLEAN_10011748						Pgl_GLEAN_10012571
Pgl_GLEAN_10011749						Pgl_GLEAN_10012588
Pgl_GLEAN_10011755						Pgl_GLEAN_10012605
Pgl_GLEAN_10011765						Pgl_GLEAN_10012607
Pgl_GLEAN_10011772						Pgl_GLEAN_10012608
Pgl_GLEAN_10011783						Pgl_GLEAN_10012611
Pgl_GLEAN_10011788						Pgl_GLEAN_10012627
Pgl_GLEAN_10011789						Pgl_GLEAN_10012635
Pgl_GLEAN_10011804						Pgl_GLEAN_10012641
Pgl_GLEAN_10011812						Pgl_GLEAN_10012650
Pgl_GLEAN_10011821						Pgl_GLEAN_10012673
Pgl_GLEAN_10011828						Pgl_GLEAN_10012675
Pgl_GLEAN_10011837						Pgl_GLEAN_10012678
Pgl_GLEAN_10011842						Pgl_GLEAN_10012679
Pgl_GLEAN_10011845						Pgl_GLEAN_10012689
Pgl_GLEAN_10011854						Pgl_GLEAN_10012694
Pgl_GLEAN_10011858						Pgl_GLEAN_10012700
Pgl_GLEAN_10011866						Pgl_GLEAN_10012702
Pgl_GLEAN_10011894						Pgl_GLEAN_10012706
Pgl_GLEAN_10011897						Pgl_GLEAN_10012709
Pgl_GLEAN_10011898						Pgl_GLEAN_10012710
Pgl_GLEAN_10011900						Pgl_GLEAN_10012711
Pgl_GLEAN_10011901						Pgl_GLEAN_10012722
Pgl_GLEAN_10011918						Pgl_GLEAN_10012724
Pgl_GLEAN_10011921						Pgl_GLEAN_10012725
Pgl_GLEAN_10011922						Pgl_GLEAN_10012731
Pgl_GLEAN_10011927						Pgl_GLEAN_10012739
Pgl_GLEAN_10011944						Pgl_GLEAN_10012748
Pgl_GLEAN_10011958						Pgl_GLEAN_10012754
Pgl_GLEAN_10011964						Pgl_GLEAN_10012757
Pgl_GLEAN_10011967						Pgl_GLEAN_10012759
Pgl_GLEAN_10011968						Pgl_GLEAN_10012765
Pgl_GLEAN_10011988						Pgl_GLEAN_10012774
Pgl_GLEAN_10012000						Pgl_GLEAN_10012776
Pgl_GLEAN_10012013						Pgl_GLEAN_10012793
Pgl_GLEAN_10012015						Pgl_GLEAN_10012828
Pgl_GLEAN_10012016						Pgl_GLEAN_10012841
Pgl_GLEAN_10012022						Pgl_GLEAN_10012854
Pgl_GLEAN_10012026						Pgl_GLEAN_10012864
Pgl_GLEAN_10012029						Pgl_GLEAN_10012867
Pgl_GLEAN_10012065						Pgl_GLEAN_10012871
Pgl_GLEAN_10012071						Pgl_GLEAN_10012872
Pgl_GLEAN_10012073						Pgl_GLEAN_10012873
Pgl_GLEAN_10012094						Pgl_GLEAN_10012887
Pgl_GLEAN_10012107						Pgl_GLEAN_10012894
Pgl_GLEAN_10012108						Pgl_GLEAN_10012895
Pgl_GLEAN_10012109						Pgl_GLEAN_10012898
Pgl_GLEAN_10012115						Pgl_GLEAN_10012906
Pgl_GLEAN_10012120						Pgl_GLEAN_10012908
Pgl_GLEAN_10012129						Pgl_GLEAN_10012912
Pgl_GLEAN_10012131						Pgl_GLEAN_10012915
Pgl_GLEAN_10012143						Pgl_GLEAN_10012956
Pgl_GLEAN_10012145						Pgl_GLEAN_10012982
Pgl_GLEAN_10012152						Pgl_GLEAN_10012996
Pgl_GLEAN_10012158						Pgl_GLEAN_10013002
Pgl_GLEAN_10012162						Pgl_GLEAN_10013014
Pgl_GLEAN_10012169						Pgl_GLEAN_10013039
Pgl_GLEAN_10012177						Pgl_GLEAN_10013041
Pgl_GLEAN_10012179						Pgl_GLEAN_10013052
Pgl_GLEAN_10012188						Pgl_GLEAN_10013068
Pgl_GLEAN_10012191						Pgl_GLEAN_10013074
Pgl_GLEAN_10012201						Pgl_GLEAN_10013079
Pgl_GLEAN_10012203						Pgl_GLEAN_10013080
Pgl_GLEAN_10012204						Pgl_GLEAN_10013082
Pgl_GLEAN_10012213						Pgl_GLEAN_10013086
Pgl_GLEAN_10012216						Pgl_GLEAN_10013088
Pgl_GLEAN_10012234						Pgl_GLEAN_10013118
Pgl_GLEAN_10012235						Pgl_GLEAN_10013121
Pgl_GLEAN_10012255						Pgl_GLEAN_10013148
Pgl_GLEAN_10012265						Pgl_GLEAN_10013158
Pgl_GLEAN_10012266						Pgl_GLEAN_10013164
Pgl_GLEAN_10012267						Pgl_GLEAN_10013186
Pgl_GLEAN_10012278						Pgl_GLEAN_10013194
Pgl_GLEAN_10012290						Pgl_GLEAN_10013197
Pgl_GLEAN_10012296						Pgl_GLEAN_10013205
Pgl_GLEAN_10012302						Pgl_GLEAN_10013208
Pgl_GLEAN_10012309						Pgl_GLEAN_10013220
Pgl_GLEAN_10012313						Pgl_GLEAN_10013246
Pgl_GLEAN_10012315						Pgl_GLEAN_10013266
Pgl_GLEAN_10012338						Pgl_GLEAN_10013278
Pgl_GLEAN_10012340						Pgl_GLEAN_10013282
Pgl_GLEAN_10012345						Pgl_GLEAN_10013286
Pgl_GLEAN_10012352						Pgl_GLEAN_10013298
Pgl_GLEAN_10012367						Pgl_GLEAN_10013300
Pgl_GLEAN_10012371						Pgl_GLEAN_10013301
Pgl_GLEAN_10012374						Pgl_GLEAN_10013323
Pgl_GLEAN_10012376						Pgl_GLEAN_10013337
Pgl_GLEAN_10012384						Pgl_GLEAN_10013341
Pgl_GLEAN_10012395						Pgl_GLEAN_10013342
Pgl_GLEAN_10012406						Pgl_GLEAN_10013344
Pgl_GLEAN_10012413						Pgl_GLEAN_10013349
Pgl_GLEAN_10012414						Pgl_GLEAN_10013357
Pgl_GLEAN_10012418						Pgl_GLEAN_10013362
Pgl_GLEAN_10012419						Pgl_GLEAN_10013365
Pgl_GLEAN_10012420						Pgl_GLEAN_10013387
Pgl_GLEAN_10012421						Pgl_GLEAN_10013408
Pgl_GLEAN_10012433						Pgl_GLEAN_10013421
Pgl_GLEAN_10012440						Pgl_GLEAN_10013426
Pgl_GLEAN_10012443						Pgl_GLEAN_10013429
Pgl_GLEAN_10012462						Pgl_GLEAN_10013430
Pgl_GLEAN_10012472						Pgl_GLEAN_10013441
Pgl_GLEAN_10012476						Pgl_GLEAN_10013442
Pgl_GLEAN_10012478						Pgl_GLEAN_10013452
Pgl_GLEAN_10012479						Pgl_GLEAN_10013458
Pgl_GLEAN_10012482						Pgl_GLEAN_10013466
Pgl_GLEAN_10012488						Pgl_GLEAN_10013469
Pgl_GLEAN_10012490						Pgl_GLEAN_10013470
Pgl_GLEAN_10012496						Pgl_GLEAN_10013486
Pgl_GLEAN_10012509						Pgl_GLEAN_10013488
Pgl_GLEAN_10012510						Pgl_GLEAN_10013589
Pgl_GLEAN_10012511						Pgl_GLEAN_10013590
Pgl_GLEAN_10012525						Pgl_GLEAN_10013604
Pgl_GLEAN_10012528						Pgl_GLEAN_10013612
Pgl_GLEAN_10012552						Pgl_GLEAN_10013619
Pgl_GLEAN_10012555						Pgl_GLEAN_10013626
Pgl_GLEAN_10012556						Pgl_GLEAN_10013639
Pgl_GLEAN_10012561						Pgl_GLEAN_10013642
Pgl_GLEAN_10012576						Pgl_GLEAN_10013651
Pgl_GLEAN_10012581						Pgl_GLEAN_10013653
Pgl_GLEAN_10012582						Pgl_GLEAN_10013655
Pgl_GLEAN_10012587						Pgl_GLEAN_10013657
Pgl_GLEAN_10012597						Pgl_GLEAN_10013660
Pgl_GLEAN_10012603						Pgl_GLEAN_10013672
Pgl_GLEAN_10012629						Pgl_GLEAN_10013673
Pgl_GLEAN_10012631						Pgl_GLEAN_10013678
Pgl_GLEAN_10012634						Pgl_GLEAN_10013683
Pgl_GLEAN_10012639						Pgl_GLEAN_10013690
Pgl_GLEAN_10012644						Pgl_GLEAN_10013697
Pgl_GLEAN_10012647						Pgl_GLEAN_10013715
Pgl_GLEAN_10012648						Pgl_GLEAN_10013720
Pgl_GLEAN_10012651						Pgl_GLEAN_10013721
Pgl_GLEAN_10012659						Pgl_GLEAN_10013729
Pgl_GLEAN_10012677						Pgl_GLEAN_10013732
Pgl_GLEAN_10012686						Pgl_GLEAN_10013744
Pgl_GLEAN_10012695						Pgl_GLEAN_10013748
Pgl_GLEAN_10012696						Pgl_GLEAN_10013749
Pgl_GLEAN_10012708						Pgl_GLEAN_10013750
Pgl_GLEAN_10012714						Pgl_GLEAN_10013769
Pgl_GLEAN_10012717						Pgl_GLEAN_10013780
Pgl_GLEAN_10012718						Pgl_GLEAN_10013784
Pgl_GLEAN_10012726						Pgl_GLEAN_10013792
Pgl_GLEAN_10012727						Pgl_GLEAN_10013795
Pgl_GLEAN_10012737						Pgl_GLEAN_10013798
Pgl_GLEAN_10012741						Pgl_GLEAN_10013803
Pgl_GLEAN_10012745						Pgl_GLEAN_10013804
Pgl_GLEAN_10012746						Pgl_GLEAN_10013810
Pgl_GLEAN_10012753						Pgl_GLEAN_10013819
Pgl_GLEAN_10012760						Pgl_GLEAN_10013820
Pgl_GLEAN_10012762						Pgl_GLEAN_10013824
Pgl_GLEAN_10012767						Pgl_GLEAN_10013825
Pgl_GLEAN_10012768						Pgl_GLEAN_10013826
Pgl_GLEAN_10012795						Pgl_GLEAN_10013838
Pgl_GLEAN_10012806						Pgl_GLEAN_10013853
Pgl_GLEAN_10012812						Pgl_GLEAN_10013855
Pgl_GLEAN_10012831						Pgl_GLEAN_10013859
Pgl_GLEAN_10012839						Pgl_GLEAN_10013867
Pgl_GLEAN_10012857						Pgl_GLEAN_10013869
Pgl_GLEAN_10012858						Pgl_GLEAN_10013878
Pgl_GLEAN_10012863						Pgl_GLEAN_10013893
Pgl_GLEAN_10012876						Pgl_GLEAN_10013898
Pgl_GLEAN_10012879						Pgl_GLEAN_10013899
Pgl_GLEAN_10012880						Pgl_GLEAN_10013910
Pgl_GLEAN_10012881						Pgl_GLEAN_10013917
Pgl_GLEAN_10012883						Pgl_GLEAN_10013924
Pgl_GLEAN_10012886						Pgl_GLEAN_10013982
Pgl_GLEAN_10012896						Pgl_GLEAN_10013983
Pgl_GLEAN_10012907						Pgl_GLEAN_10013996
Pgl_GLEAN_10012913						Pgl_GLEAN_10014018
Pgl_GLEAN_10012936						Pgl_GLEAN_10014029
Pgl_GLEAN_10012937						Pgl_GLEAN_10014033
Pgl_GLEAN_10012955						Pgl_GLEAN_10014037
Pgl_GLEAN_10012959						Pgl_GLEAN_10014054
Pgl_GLEAN_10012973						Pgl_GLEAN_10014062
Pgl_GLEAN_10013000						Pgl_GLEAN_10014066
Pgl_GLEAN_10013005						Pgl_GLEAN_10014067
Pgl_GLEAN_10013030						Pgl_GLEAN_10014090
Pgl_GLEAN_10013032						Pgl_GLEAN_10014093
Pgl_GLEAN_10013038						Pgl_GLEAN_10014124
Pgl_GLEAN_10013046						Pgl_GLEAN_10014128
Pgl_GLEAN_10013054						Pgl_GLEAN_10014138
Pgl_GLEAN_10013055						Pgl_GLEAN_10014139
Pgl_GLEAN_10013077						Pgl_GLEAN_10014141
Pgl_GLEAN_10013089						Pgl_GLEAN_10014149
Pgl_GLEAN_10013092						Pgl_GLEAN_10014160
Pgl_GLEAN_10013096						Pgl_GLEAN_10014166
Pgl_GLEAN_10013101						Pgl_GLEAN_10014172
Pgl_GLEAN_10013108						Pgl_GLEAN_10014174
Pgl_GLEAN_10013110						Pgl_GLEAN_10014178
Pgl_GLEAN_10013117						Pgl_GLEAN_10014180
Pgl_GLEAN_10013144						Pgl_GLEAN_10014186
Pgl_GLEAN_10013153						Pgl_GLEAN_10014206
Pgl_GLEAN_10013154						Pgl_GLEAN_10014225
Pgl_GLEAN_10013160						Pgl_GLEAN_10014230
Pgl_GLEAN_10013163						Pgl_GLEAN_10014237
Pgl_GLEAN_10013176						Pgl_GLEAN_10014238
Pgl_GLEAN_10013178						Pgl_GLEAN_10014240
Pgl_GLEAN_10013179						Pgl_GLEAN_10014251
Pgl_GLEAN_10013184						Pgl_GLEAN_10014253
Pgl_GLEAN_10013207						Pgl_GLEAN_10014274
Pgl_GLEAN_10013233						Pgl_GLEAN_10014277
Pgl_GLEAN_10013250						Pgl_GLEAN_10014295
Pgl_GLEAN_10013272						Pgl_GLEAN_10014308
Pgl_GLEAN_10013280						Pgl_GLEAN_10014331
Pgl_GLEAN_10013283						Pgl_GLEAN_10014333
Pgl_GLEAN_10013284						Pgl_GLEAN_10014352
Pgl_GLEAN_10013295						Pgl_GLEAN_10014355
Pgl_GLEAN_10013305						Pgl_GLEAN_10014360
Pgl_GLEAN_10013308						Pgl_GLEAN_10014369
Pgl_GLEAN_10013320						Pgl_GLEAN_10014385
Pgl_GLEAN_10013324						Pgl_GLEAN_10014395
Pgl_GLEAN_10013334						Pgl_GLEAN_10014400
Pgl_GLEAN_10013352						Pgl_GLEAN_10014407
Pgl_GLEAN_10013361						Pgl_GLEAN_10014466
Pgl_GLEAN_10013363						Pgl_GLEAN_10014480
Pgl_GLEAN_10013374						Pgl_GLEAN_10014491
Pgl_GLEAN_10013376						Pgl_GLEAN_10014493
Pgl_GLEAN_10013383						Pgl_GLEAN_10014499
Pgl_GLEAN_10013399						Pgl_GLEAN_10014506
Pgl_GLEAN_10013437						Pgl_GLEAN_10014520
Pgl_GLEAN_10013448						Pgl_GLEAN_10014521
Pgl_GLEAN_10013449						Pgl_GLEAN_10014530
Pgl_GLEAN_10013454						Pgl_GLEAN_10014531
Pgl_GLEAN_10013467						Pgl_GLEAN_10014532
Pgl_GLEAN_10013477						Pgl_GLEAN_10014533
Pgl_GLEAN_10013494						Pgl_GLEAN_10014536
Pgl_GLEAN_10013504						Pgl_GLEAN_10014540
Pgl_GLEAN_10013511						Pgl_GLEAN_10014543
Pgl_GLEAN_10013526						Pgl_GLEAN_10014548
Pgl_GLEAN_10013545						Pgl_GLEAN_10014559
Pgl_GLEAN_10013547						Pgl_GLEAN_10014560
Pgl_GLEAN_10013549						Pgl_GLEAN_10014562
Pgl_GLEAN_10013561						Pgl_GLEAN_10014566
Pgl_GLEAN_10013571						Pgl_GLEAN_10014607
Pgl_GLEAN_10013577						Pgl_GLEAN_10014608
Pgl_GLEAN_10013585						Pgl_GLEAN_10014612
Pgl_GLEAN_10013595						Pgl_GLEAN_10014628
Pgl_GLEAN_10013607						Pgl_GLEAN_10014648
Pgl_GLEAN_10013610						Pgl_GLEAN_10014652
Pgl_GLEAN_10013613						Pgl_GLEAN_10014671
Pgl_GLEAN_10013616						Pgl_GLEAN_10014681
Pgl_GLEAN_10013627						Pgl_GLEAN_10014686
Pgl_GLEAN_10013674						Pgl_GLEAN_10014696
Pgl_GLEAN_10013676						Pgl_GLEAN_10014719
Pgl_GLEAN_10013685						Pgl_GLEAN_10014721
Pgl_GLEAN_10013686						Pgl_GLEAN_10014724
Pgl_GLEAN_10013705						Pgl_GLEAN_10014736
Pgl_GLEAN_10013711						Pgl_GLEAN_10014747
Pgl_GLEAN_10013712						Pgl_GLEAN_10014764
Pgl_GLEAN_10013738						Pgl_GLEAN_10014782
Pgl_GLEAN_10013742						Pgl_GLEAN_10014789
Pgl_GLEAN_10013745						Pgl_GLEAN_10014791
Pgl_GLEAN_10013747						Pgl_GLEAN_10014794
Pgl_GLEAN_10013774						Pgl_GLEAN_10014799
Pgl_GLEAN_10013779						Pgl_GLEAN_10014803
Pgl_GLEAN_10013789						Pgl_GLEAN_10014811
Pgl_GLEAN_10013801						Pgl_GLEAN_10014812
Pgl_GLEAN_10013809						Pgl_GLEAN_10014815
Pgl_GLEAN_10013814						Pgl_GLEAN_10014827
Pgl_GLEAN_10013830						Pgl_GLEAN_10014828
Pgl_GLEAN_10013831						Pgl_GLEAN_10014829
Pgl_GLEAN_10013836						Pgl_GLEAN_10014831
Pgl_GLEAN_10013843						Pgl_GLEAN_10014836
Pgl_GLEAN_10013882						Pgl_GLEAN_10014839
Pgl_GLEAN_10013885						Pgl_GLEAN_10014842
Pgl_GLEAN_10013886						Pgl_GLEAN_10014843
Pgl_GLEAN_10013890						Pgl_GLEAN_10014851
Pgl_GLEAN_10013900						Pgl_GLEAN_10014857
Pgl_GLEAN_10013901						Pgl_GLEAN_10014871
Pgl_GLEAN_10013903						Pgl_GLEAN_10014891
Pgl_GLEAN_10013904						Pgl_GLEAN_10014898
Pgl_GLEAN_10013923						Pgl_GLEAN_10014899
Pgl_GLEAN_10013941						Pgl_GLEAN_10014915
Pgl_GLEAN_10013951						Pgl_GLEAN_10014916
Pgl_GLEAN_10013965						Pgl_GLEAN_10014930
Pgl_GLEAN_10013978						Pgl_GLEAN_10014933
Pgl_GLEAN_10013986						Pgl_GLEAN_10014951
Pgl_GLEAN_10013993						Pgl_GLEAN_10014957
Pgl_GLEAN_10013998						Pgl_GLEAN_10014969
Pgl_GLEAN_10014001						Pgl_GLEAN_10014970
Pgl_GLEAN_10014003						Pgl_GLEAN_10014973
Pgl_GLEAN_10014004						Pgl_GLEAN_10014976
Pgl_GLEAN_10014016						Pgl_GLEAN_10014989
Pgl_GLEAN_10014019						Pgl_GLEAN_10014990
Pgl_GLEAN_10014020						Pgl_GLEAN_10014999
Pgl_GLEAN_10014023						Pgl_GLEAN_10015000
Pgl_GLEAN_10014041						Pgl_GLEAN_10015008
Pgl_GLEAN_10014063						Pgl_GLEAN_10015026
Pgl_GLEAN_10014064						Pgl_GLEAN_10015029
Pgl_GLEAN_10014065						Pgl_GLEAN_10015035
Pgl_GLEAN_10014086						Pgl_GLEAN_10015045
Pgl_GLEAN_10014087						Pgl_GLEAN_10015049
Pgl_GLEAN_10014088						Pgl_GLEAN_10015067
Pgl_GLEAN_10014092						Pgl_GLEAN_10015081
Pgl_GLEAN_10014094						Pgl_GLEAN_10015082
Pgl_GLEAN_10014098						Pgl_GLEAN_10015096
Pgl_GLEAN_10014100						Pgl_GLEAN_10015115
Pgl_GLEAN_10014103						Pgl_GLEAN_10015116
Pgl_GLEAN_10014109						Pgl_GLEAN_10015119
Pgl_GLEAN_10014131						Pgl_GLEAN_10015124
Pgl_GLEAN_10014161						Pgl_GLEAN_10015134
Pgl_GLEAN_10014188						Pgl_GLEAN_10015162
Pgl_GLEAN_10014199						Pgl_GLEAN_10015202
Pgl_GLEAN_10014201						Pgl_GLEAN_10015222
Pgl_GLEAN_10014210						Pgl_GLEAN_10015236
Pgl_GLEAN_10014214						Pgl_GLEAN_10015268
Pgl_GLEAN_10014221						Pgl_GLEAN_10015277
Pgl_GLEAN_10014233						Pgl_GLEAN_10015378
Pgl_GLEAN_10014241						Pgl_GLEAN_10015386
Pgl_GLEAN_10014257						Pgl_GLEAN_10015403
Pgl_GLEAN_10014261						Pgl_GLEAN_10015409
Pgl_GLEAN_10014273						Pgl_GLEAN_10015410
Pgl_GLEAN_10014309						Pgl_GLEAN_10015423
Pgl_GLEAN_10014311						Pgl_GLEAN_10015425
Pgl_GLEAN_10014323						Pgl_GLEAN_10015429
Pgl_GLEAN_10014324						Pgl_GLEAN_10015446
Pgl_GLEAN_10014328						Pgl_GLEAN_10015459
Pgl_GLEAN_10014338						Pgl_GLEAN_10015463
Pgl_GLEAN_10014339						Pgl_GLEAN_10015466
Pgl_GLEAN_10014344						Pgl_GLEAN_10015492
Pgl_GLEAN_10014346						Pgl_GLEAN_10015494
Pgl_GLEAN_10014348						Pgl_GLEAN_10015499
Pgl_GLEAN_10014351						Pgl_GLEAN_10015500
Pgl_GLEAN_10014356						Pgl_GLEAN_10015501
Pgl_GLEAN_10014366						Pgl_GLEAN_10015507
Pgl_GLEAN_10014372						Pgl_GLEAN_10015526
Pgl_GLEAN_10014377						Pgl_GLEAN_10015546
Pgl_GLEAN_10014380						Pgl_GLEAN_10015554
Pgl_GLEAN_10014389						Pgl_GLEAN_10015563
Pgl_GLEAN_10014397						Pgl_GLEAN_10015577
Pgl_GLEAN_10014399						Pgl_GLEAN_10015578
Pgl_GLEAN_10014405						Pgl_GLEAN_10015591
Pgl_GLEAN_10014411						Pgl_GLEAN_10015627
Pgl_GLEAN_10014424						Pgl_GLEAN_10015634
Pgl_GLEAN_10014436						Pgl_GLEAN_10015651
Pgl_GLEAN_10014442						Pgl_GLEAN_10015660
Pgl_GLEAN_10014459						Pgl_GLEAN_10015678
Pgl_GLEAN_10014470						Pgl_GLEAN_10015687
Pgl_GLEAN_10014477						Pgl_GLEAN_10015689
Pgl_GLEAN_10014482						Pgl_GLEAN_10015692
Pgl_GLEAN_10014485						Pgl_GLEAN_10015701
Pgl_GLEAN_10014487						Pgl_GLEAN_10015719
Pgl_GLEAN_10014490						Pgl_GLEAN_10015735
Pgl_GLEAN_10014509						Pgl_GLEAN_10015736
Pgl_GLEAN_10014516						Pgl_GLEAN_10015737
Pgl_GLEAN_10014518						Pgl_GLEAN_10015745
Pgl_GLEAN_10014519						Pgl_GLEAN_10015747
Pgl_GLEAN_10014537						Pgl_GLEAN_10015748
Pgl_GLEAN_10014539						Pgl_GLEAN_10015782
Pgl_GLEAN_10014557						Pgl_GLEAN_10015784
Pgl_GLEAN_10014558						Pgl_GLEAN_10015785
Pgl_GLEAN_10014576						Pgl_GLEAN_10015867
Pgl_GLEAN_10014577						Pgl_GLEAN_10015876
Pgl_GLEAN_10014578						Pgl_GLEAN_10015881
Pgl_GLEAN_10014582						Pgl_GLEAN_10015893
Pgl_GLEAN_10014583						Pgl_GLEAN_10015897
Pgl_GLEAN_10014587						Pgl_GLEAN_10015898
Pgl_GLEAN_10014589						Pgl_GLEAN_10015902
Pgl_GLEAN_10014591						Pgl_GLEAN_10015916
Pgl_GLEAN_10014593						Pgl_GLEAN_10015919
Pgl_GLEAN_10014609						Pgl_GLEAN_10015928
Pgl_GLEAN_10014613						Pgl_GLEAN_10015947
Pgl_GLEAN_10014626						Pgl_GLEAN_10015952
Pgl_GLEAN_10014637						Pgl_GLEAN_10015953
Pgl_GLEAN_10014643						Pgl_GLEAN_10015955
Pgl_GLEAN_10014645						Pgl_GLEAN_10015970
Pgl_GLEAN_10014646						Pgl_GLEAN_10015976
Pgl_GLEAN_10014649						Pgl_GLEAN_10016007
Pgl_GLEAN_10014663						Pgl_GLEAN_10016020
Pgl_GLEAN_10014664						Pgl_GLEAN_10016023
Pgl_GLEAN_10014665						Pgl_GLEAN_10016027
Pgl_GLEAN_10014666						Pgl_GLEAN_10016038
Pgl_GLEAN_10014673						Pgl_GLEAN_10016049
Pgl_GLEAN_10014674						Pgl_GLEAN_10016054
Pgl_GLEAN_10014680						Pgl_GLEAN_10016055
Pgl_GLEAN_10014682						Pgl_GLEAN_10016061
Pgl_GLEAN_10014691						Pgl_GLEAN_10016066
Pgl_GLEAN_10014694						Pgl_GLEAN_10016074
Pgl_GLEAN_10014703						Pgl_GLEAN_10016080
Pgl_GLEAN_10014717						Pgl_GLEAN_10016084
Pgl_GLEAN_10014718						Pgl_GLEAN_10016099
Pgl_GLEAN_10014800						Pgl_GLEAN_10016105
Pgl_GLEAN_10014808						Pgl_GLEAN_10016106
Pgl_GLEAN_10014834						Pgl_GLEAN_10016120
Pgl_GLEAN_10014862						Pgl_GLEAN_10016127
Pgl_GLEAN_10014870						Pgl_GLEAN_10016138
Pgl_GLEAN_10014878						Pgl_GLEAN_10016142
Pgl_GLEAN_10014887						Pgl_GLEAN_10016148
Pgl_GLEAN_10014889						Pgl_GLEAN_10016158
Pgl_GLEAN_10014914						Pgl_GLEAN_10016163
Pgl_GLEAN_10014918						Pgl_GLEAN_10016182
Pgl_GLEAN_10014920						Pgl_GLEAN_10016185
Pgl_GLEAN_10014929						Pgl_GLEAN_10016200
Pgl_GLEAN_10014946						Pgl_GLEAN_10016207
Pgl_GLEAN_10014952						Pgl_GLEAN_10016209
Pgl_GLEAN_10014960						Pgl_GLEAN_10016212
Pgl_GLEAN_10014978						Pgl_GLEAN_10016223
Pgl_GLEAN_10014982						Pgl_GLEAN_10016227
Pgl_GLEAN_10014985						Pgl_GLEAN_10016273
Pgl_GLEAN_10014996						Pgl_GLEAN_10016302
Pgl_GLEAN_10015003						Pgl_GLEAN_10016308
Pgl_GLEAN_10015006						Pgl_GLEAN_10016313
Pgl_GLEAN_10015007						Pgl_GLEAN_10016331
Pgl_GLEAN_10015009						Pgl_GLEAN_10016354
Pgl_GLEAN_10015015						Pgl_GLEAN_10016362
Pgl_GLEAN_10015016						Pgl_GLEAN_10016366
Pgl_GLEAN_10015030						Pgl_GLEAN_10016367
Pgl_GLEAN_10015036						Pgl_GLEAN_10016370
Pgl_GLEAN_10015046						Pgl_GLEAN_10016371
Pgl_GLEAN_10015047						Pgl_GLEAN_10016378
Pgl_GLEAN_10015051						Pgl_GLEAN_10016385
Pgl_GLEAN_10015063						Pgl_GLEAN_10016414
Pgl_GLEAN_10015064						Pgl_GLEAN_10016422
Pgl_GLEAN_10015065						Pgl_GLEAN_10016423
Pgl_GLEAN_10015068						Pgl_GLEAN_10016432
Pgl_GLEAN_10015069						Pgl_GLEAN_10016434
Pgl_GLEAN_10015083						Pgl_GLEAN_10016435
Pgl_GLEAN_10015117						Pgl_GLEAN_10016439
Pgl_GLEAN_10015122						Pgl_GLEAN_10016441
Pgl_GLEAN_10015136						Pgl_GLEAN_10016449
Pgl_GLEAN_10015158						Pgl_GLEAN_10016453
Pgl_GLEAN_10015160						Pgl_GLEAN_10016470
Pgl_GLEAN_10015203						Pgl_GLEAN_10016491
Pgl_GLEAN_10015207						Pgl_GLEAN_10016493
Pgl_GLEAN_10015212						Pgl_GLEAN_10016494
Pgl_GLEAN_10015238						Pgl_GLEAN_10016496
Pgl_GLEAN_10015245						Pgl_GLEAN_10016498
Pgl_GLEAN_10015256						Pgl_GLEAN_10016504
Pgl_GLEAN_10015262						Pgl_GLEAN_10016506
Pgl_GLEAN_10015275						Pgl_GLEAN_10016522
Pgl_GLEAN_10015290						Pgl_GLEAN_10016529
Pgl_GLEAN_10015291						Pgl_GLEAN_10016545
Pgl_GLEAN_10015292						Pgl_GLEAN_10016547
Pgl_GLEAN_10015293						Pgl_GLEAN_10016556
Pgl_GLEAN_10015306						Pgl_GLEAN_10016565
Pgl_GLEAN_10015314						Pgl_GLEAN_10016566
Pgl_GLEAN_10015316						Pgl_GLEAN_10016589
Pgl_GLEAN_10015322						Pgl_GLEAN_10016599
Pgl_GLEAN_10015337						Pgl_GLEAN_10016603
Pgl_GLEAN_10015341						Pgl_GLEAN_10016608
Pgl_GLEAN_10015351						Pgl_GLEAN_10016637
Pgl_GLEAN_10015363						Pgl_GLEAN_10016649
Pgl_GLEAN_10015384						Pgl_GLEAN_10016650
Pgl_GLEAN_10015398						Pgl_GLEAN_10016690
Pgl_GLEAN_10015407						Pgl_GLEAN_10016736
Pgl_GLEAN_10015435						Pgl_GLEAN_10016746
Pgl_GLEAN_10015454						Pgl_GLEAN_10016748
Pgl_GLEAN_10015462						Pgl_GLEAN_10016767
Pgl_GLEAN_10015464						Pgl_GLEAN_10016780
Pgl_GLEAN_10015468						Pgl_GLEAN_10016785
Pgl_GLEAN_10015479						Pgl_GLEAN_10016788
Pgl_GLEAN_10015490						Pgl_GLEAN_10016798
Pgl_GLEAN_10015496						Pgl_GLEAN_10016802
Pgl_GLEAN_10015498						Pgl_GLEAN_10016826
Pgl_GLEAN_10015502						Pgl_GLEAN_10016827
Pgl_GLEAN_10015506						Pgl_GLEAN_10016858
Pgl_GLEAN_10015509						Pgl_GLEAN_10016865
Pgl_GLEAN_10015513						Pgl_GLEAN_10016882
Pgl_GLEAN_10015516						Pgl_GLEAN_10016904
Pgl_GLEAN_10015532						Pgl_GLEAN_10016905
Pgl_GLEAN_10015548						Pgl_GLEAN_10016906
Pgl_GLEAN_10015549						Pgl_GLEAN_10016908
Pgl_GLEAN_10015553						Pgl_GLEAN_10016916
Pgl_GLEAN_10015564						Pgl_GLEAN_10016929
Pgl_GLEAN_10015570						Pgl_GLEAN_10016938
Pgl_GLEAN_10015579						Pgl_GLEAN_10016956
Pgl_GLEAN_10015583						Pgl_GLEAN_10016977
Pgl_GLEAN_10015585						Pgl_GLEAN_10016978
Pgl_GLEAN_10015595						Pgl_GLEAN_10016984
Pgl_GLEAN_10015596						Pgl_GLEAN_10017003
Pgl_GLEAN_10015598						Pgl_GLEAN_10017008
Pgl_GLEAN_10015605						Pgl_GLEAN_10017066
Pgl_GLEAN_10015613						Pgl_GLEAN_10017073
Pgl_GLEAN_10015624						Pgl_GLEAN_10017078
Pgl_GLEAN_10015625						Pgl_GLEAN_10017084
Pgl_GLEAN_10015626						Pgl_GLEAN_10017093
Pgl_GLEAN_10015628						Pgl_GLEAN_10017105
Pgl_GLEAN_10015631						Pgl_GLEAN_10017109
Pgl_GLEAN_10015639						Pgl_GLEAN_10017124
Pgl_GLEAN_10015642						Pgl_GLEAN_10017136
Pgl_GLEAN_10015647						Pgl_GLEAN_10017139
Pgl_GLEAN_10015648						Pgl_GLEAN_10017140
Pgl_GLEAN_10015650						Pgl_GLEAN_10017151
Pgl_GLEAN_10015659						Pgl_GLEAN_10017153
Pgl_GLEAN_10015667						Pgl_GLEAN_10017170
Pgl_GLEAN_10015668						Pgl_GLEAN_10017178
Pgl_GLEAN_10015679						Pgl_GLEAN_10017184
Pgl_GLEAN_10015682						Pgl_GLEAN_10017189
Pgl_GLEAN_10015691						Pgl_GLEAN_10017201
Pgl_GLEAN_10015713						Pgl_GLEAN_10017209
Pgl_GLEAN_10015721						Pgl_GLEAN_10017219
Pgl_GLEAN_10015726						Pgl_GLEAN_10017245
Pgl_GLEAN_10015744						Pgl_GLEAN_10017249
Pgl_GLEAN_10015755						Pgl_GLEAN_10017256
Pgl_GLEAN_10015761						Pgl_GLEAN_10017267
Pgl_GLEAN_10015766						Pgl_GLEAN_10017291
Pgl_GLEAN_10015773						Pgl_GLEAN_10017298
Pgl_GLEAN_10015775						Pgl_GLEAN_10017312
Pgl_GLEAN_10015787						Pgl_GLEAN_10017318
Pgl_GLEAN_10015798						Pgl_GLEAN_10017320
Pgl_GLEAN_10015800						Pgl_GLEAN_10017336
Pgl_GLEAN_10015807						Pgl_GLEAN_10017337
Pgl_GLEAN_10015813						Pgl_GLEAN_10017344
Pgl_GLEAN_10015814						Pgl_GLEAN_10017348
Pgl_GLEAN_10015823						Pgl_GLEAN_10017350
Pgl_GLEAN_10015824						Pgl_GLEAN_10017351
Pgl_GLEAN_10015850						Pgl_GLEAN_10017361
Pgl_GLEAN_10015857						Pgl_GLEAN_10017364
Pgl_GLEAN_10015896						Pgl_GLEAN_10017381
Pgl_GLEAN_10015905						Pgl_GLEAN_10017384
Pgl_GLEAN_10015908						Pgl_GLEAN_10017385
Pgl_GLEAN_10015913						Pgl_GLEAN_10017390
Pgl_GLEAN_10015915						Pgl_GLEAN_10017402
Pgl_GLEAN_10015917						Pgl_GLEAN_10017405
Pgl_GLEAN_10015958						Pgl_GLEAN_10017428
Pgl_GLEAN_10015975						Pgl_GLEAN_10017436
Pgl_GLEAN_10015984						Pgl_GLEAN_10017438
Pgl_GLEAN_10015993						Pgl_GLEAN_10017464
Pgl_GLEAN_10015994						Pgl_GLEAN_10017473
Pgl_GLEAN_10015998						Pgl_GLEAN_10017485
Pgl_GLEAN_10016005						Pgl_GLEAN_10017492
Pgl_GLEAN_10016014						Pgl_GLEAN_10017495
Pgl_GLEAN_10016019						Pgl_GLEAN_10017499
Pgl_GLEAN_10016029						Pgl_GLEAN_10017504
Pgl_GLEAN_10016033						Pgl_GLEAN_10017517
Pgl_GLEAN_10016042						Pgl_GLEAN_10017518
Pgl_GLEAN_10016052						Pgl_GLEAN_10017525
Pgl_GLEAN_10016053						Pgl_GLEAN_10017534
Pgl_GLEAN_10016057						Pgl_GLEAN_10017539
Pgl_GLEAN_10016070						Pgl_GLEAN_10017546
Pgl_GLEAN_10016088						Pgl_GLEAN_10017564
Pgl_GLEAN_10016093						Pgl_GLEAN_10017567
Pgl_GLEAN_10016102						Pgl_GLEAN_10017599
Pgl_GLEAN_10016111						Pgl_GLEAN_10017609
Pgl_GLEAN_10016115						Pgl_GLEAN_10017610
Pgl_GLEAN_10016116						Pgl_GLEAN_10017611
Pgl_GLEAN_10016119						Pgl_GLEAN_10017616
Pgl_GLEAN_10016123						Pgl_GLEAN_10017653
Pgl_GLEAN_10016132						Pgl_GLEAN_10017654
Pgl_GLEAN_10016140						Pgl_GLEAN_10017659
Pgl_GLEAN_10016160						Pgl_GLEAN_10017661
Pgl_GLEAN_10016183						Pgl_GLEAN_10017662
Pgl_GLEAN_10016189						Pgl_GLEAN_10017663
Pgl_GLEAN_10016196						Pgl_GLEAN_10017665
Pgl_GLEAN_10016211						Pgl_GLEAN_10017666
Pgl_GLEAN_10016214						Pgl_GLEAN_10017678
Pgl_GLEAN_10016217						Pgl_GLEAN_10017683
Pgl_GLEAN_10016218						Pgl_GLEAN_10017697
Pgl_GLEAN_10016226						Pgl_GLEAN_10017713
Pgl_GLEAN_10016228						Pgl_GLEAN_10017723
Pgl_GLEAN_10016230						Pgl_GLEAN_10017724
Pgl_GLEAN_10016232						Pgl_GLEAN_10017725
Pgl_GLEAN_10016241						Pgl_GLEAN_10017733
Pgl_GLEAN_10016253						Pgl_GLEAN_10017756
Pgl_GLEAN_10016263						Pgl_GLEAN_10017758
Pgl_GLEAN_10016264						Pgl_GLEAN_10017764
Pgl_GLEAN_10016277						Pgl_GLEAN_10017765
Pgl_GLEAN_10016294						Pgl_GLEAN_10017768
Pgl_GLEAN_10016305						Pgl_GLEAN_10017773
Pgl_GLEAN_10016319						Pgl_GLEAN_10017815
Pgl_GLEAN_10016321						Pgl_GLEAN_10017827
Pgl_GLEAN_10016323						Pgl_GLEAN_10017828
Pgl_GLEAN_10016327						Pgl_GLEAN_10017832
Pgl_GLEAN_10016337						Pgl_GLEAN_10017839
Pgl_GLEAN_10016349						Pgl_GLEAN_10017857
Pgl_GLEAN_10016356						Pgl_GLEAN_10017860
Pgl_GLEAN_10016373						Pgl_GLEAN_10017861
Pgl_GLEAN_10016461						Pgl_GLEAN_10017862
Pgl_GLEAN_10016465						Pgl_GLEAN_10017868
Pgl_GLEAN_10016484						Pgl_GLEAN_10017875
Pgl_GLEAN_10016492						Pgl_GLEAN_10017887
Pgl_GLEAN_10016497						Pgl_GLEAN_10017890
Pgl_GLEAN_10016502						Pgl_GLEAN_10017901
Pgl_GLEAN_10016510						Pgl_GLEAN_10017930
Pgl_GLEAN_10016513						Pgl_GLEAN_10017937
Pgl_GLEAN_10016520						Pgl_GLEAN_10017938
Pgl_GLEAN_10016523						Pgl_GLEAN_10017939
Pgl_GLEAN_10016530						Pgl_GLEAN_10018031
[truncated: 2,702 more rows]
