# Supplementary material for: Gene Coexpression Analysis Identifies Genes Associated with Chlorophyll Content and Relative Water Content in Pearl Millet
Source: Plants (Basel). 2023 Mar 22;12(6):1412. doi: 10.3390/plants12061412 (PMC10057621; doi:10.3390/plants12061412)
Supplement: Supplementary file 1 [file plants-12-01412-s001.zip › Supplementary file S3.xlsx]

## Sheet: ModuleGeneList_Chl
Supplemental Table S3. Data of all identified WGCNA modules and their module correlations and module membership values. (For chlorophyll content and relative water content)
Gene.stable.ID	moduleColor	GS.Chlorophyll_Content	p.GS.Chlorophyll_Content	MM.darkgreen	p.MM.darkgreen	MM.black	p.MM.black	MM.darkorange	p.MM.darkorange	MM.darkmagenta	p.MM.darkmagenta	MM.yellowgreen	p.MM.yellowgreen	MM.darkred	p.MM.darkred	MM.cyan	p.MM.cyan	MM.darkturquoise	p.MM.darkturquoise	MM.tan	p.MM.tan	MM.darkolivegreen	p.MM.darkolivegreen	MM.magenta	p.MM.magenta	MM.skyblue3	p.MM.skyblue3	MM.ivory	p.MM.ivory	MM.lightcyan1	p.MM.lightcyan1	MM.lightsteelblue1	p.MM.lightsteelblue1	MM.orangered4	p.MM.orangered4	MM.saddlebrown	p.MM.saddlebrown	MM.orange	p.MM.orange
Pgl_GLEAN_10027845	black	-0.815124	0.000119548	-0.623738	0.00982386	0.813827	0.000125083	-0.486731	0.0558809	0.239996	0.370627	0.490977	0.0534623	0.0835344	0.758409	-0.00863458	0.974682	-0.195142	0.468908	0.230542	0.390327	-0.033607	0.901666	-0.0708784	0.794214	-0.123938	0.647449	-0.225571	0.400908	-0.258699	0.333314	-0.126103	0.641674	-0.00833347	0.975565	0.364706	0.164868	0.0613112	0.821542
Pgl_GLEAN_10017985	black	-0.762236	0.000597819	-0.646127	0.00684822	0.735888	0.00115534	-0.23829	0.374141	0.423795	0.101871	0.50682	0.0451167	0.263785	0.323554	0.195039	0.469147	-0.171381	0.525665	0.0372571	0.891042	-0.0146933	0.956929	-0.292627	0.271394	-0.0462568	0.864925	-0.115589	0.669901	-0.298525	0.261401	0.113582	0.675337	-0.0449609	0.868678	0.142838	0.597691	0.113744	0.674898
Pgl_GLEAN_10014225	black	0.735715	0.00116008	0.581674	0.0180993	-0.742283	0.000991571	0.314398	0.235642	-0.283985	0.28645	-0.33309	0.207431	-0.188331	0.48486	0.083186	0.759389	0.287408	0.280429	-0.265011	0.321225	0.105685	0.696876	0.302229	0.255242	0.0321829	0.905815	0.313995	0.236275	0.0986395	0.716276	0.267367	0.316781	-0.13872	0.608402	-0.357084	0.174545	-0.205051	0.446166
Pgl_GLEAN_10006631	black	0.713035	0.0019309	0.664544	0.0049818	-0.847251	3.44e-05	0.742116	0.000995608	-0.359244	0.171765	-0.389397	0.136007	0.11034	0.684152	-0.122818	0.650447	0.375801	0.151434	-0.127505	0.637944	0.00178366	0.994769	-0.0559403	0.83697	0.113951	0.674336	0.137928	0.610468	0.162982	0.546442	0.153888	0.569339	0.030113	0.91185	-0.413847	0.111043	0.222677	0.407139
Pgl_GLEAN_10014637	black	-0.707778	0.00215864	-0.592523	0.0155786	0.848078	3.32e-05	-0.560112	0.0240392	0.327408	0.215764	0.488712	0.0547427	0.0153443	0.955022	0.0417093	0.878107	-0.30068	0.257805	-0.0808067	0.76609	0.0270293	0.920849	-0.124672	0.645488	0.048956	0.857116	-0.237636	0.375493	-0.198098	0.462064	-0.160751	0.552021	-0.0378728	0.889251	0.470057	0.0661672	0.0207763	0.939124
Pgl_GLEAN_10038296	black	-0.693898	0.00286623	-0.718658	0.00170931	0.844839	3.81e-05	-0.298395	0.261618	0.340564	0.196788	0.543345	0.029613	0.196879	0.464881	0.233559	0.383981	-0.372688	0.155126	0.293861	0.269283	0.0224545	0.934216	-0.406683	0.117996	-0.0368477	0.892233	-0.0218241	0.936059	-0.206546	0.442785	-0.0902059	0.739714	-0.1612	0.550895	0.203269	0.450214	0.0151007	0.955736
Pgl_GLEAN_10017761	black	-0.689876	0.0031029	-0.569118	0.0213995	0.742762	0.000980114	-0.220162	0.412594	0.199732	0.458303	0.43249	0.094305	0.266178	0.319019	-0.0736956	0.786208	0.0457316	0.866446	0.187421	0.487012	-0.0189179	0.944561	-0.122199	0.652103	-0.0780843	0.773776	-0.170198	0.52857	-0.345729	0.189646	-0.190823	0.478993	-0.0454446	0.867277	0.393334	0.13175	0.15236	0.573224
Pgl_GLEAN_10031130	black	-0.689648	0.00311682	-0.56655	0.0221281	0.749169	0.000837005	-0.566915	0.0220236	0.179992	0.504741	0.242262	0.365988	0.0287974	0.915688	-0.0821011	0.762442	-0.131383	0.627666	0.0985957	0.716397	-0.0302143	0.911555	0.0730369	0.788078	0.0667193	0.806068	-0.264455	0.32228	-0.215298	0.423253	-0.220522	0.411811	-0.0605873	0.823618	0.612708	0.0116232	-0.0369002	0.89208
Pgl_GLEAN_10002602	black	0.686807	0.00329396	0.59943	0.0141223	-0.772553	0.000451511	0.112736	0.677635	-0.31428	0.235827	-0.302231	0.255237	-0.214379	0.425282	-0.150357	0.578336	0.326899	0.216522	-0.363868	0.165915	0.146054	0.58938	0.515094	0.0411663	0.139372	0.6067	0.0629713	0.816785	0.0699693	0.796801	0.195926	0.467086	0.16747	0.535295	-0.342302	0.194365	-0.114014	0.674166
Pgl_GLEAN_10024391	black	-0.686772	0.00329617	-0.807542	0.000155019	0.808901	0.000148086	-0.355442	0.176678	0.375488	0.151803	0.434003	0.0930302	0.208527	0.438325	0.48161	0.0589051	-0.481986	0.0586788	0.0342112	0.899906	-0.0805266	0.766879	-0.464458	0.0699129	0.0739969	0.785352	0.125327	0.643741	-0.115307	0.670665	0.0717754	0.791662	-0.0948994	0.726642	0.295863	0.265882	-0.0744915	0.783949
Pgl_GLEAN_10024069	black	-0.684308	0.00345644	-0.681532	0.0036444	0.814114	0.000123839	-0.232849	0.385469	0.143162	0.596851	0.455822	0.0759895	0.254643	0.341215	0.104168	0.701038	-0.193814	0.471997	0.351804	0.181464	-0.0974841	0.719473	-0.326456	0.217181	-0.0381936	0.888319	-0.110932	0.682541	-0.248562	0.353262	-0.0978907	0.718348	-0.127686	0.637463	0.411152	0.113624	0.147191	0.586453
Pgl_GLEAN_10002768	black	-0.681566	0.00364207	-0.6579	0.00560102	0.830469	6.81e-05	-0.331845	0.209238	0.526835	0.0360144	0.338615	0.19953	0.061946	0.819722	0.410816	0.113949	-0.523269	0.0375243	-0.0592779	0.827376	-0.20938	0.436411	-0.49342	0.0521061	-0.0600286	0.825221	-0.0807305	0.766304	0.100913	0.709996	0.0034813	0.989791	-0.155402	0.565498	0.34343	0.192803	-0.150869	0.577026
Pgl_GLEAN_10024647	black	-0.677161	0.00395697	-0.671665	0.00438017	0.79409	0.000239393	-0.235181	0.380592	0.454346	0.0770647	0.351376	0.182033	0.205354	0.44548	0.13634	0.614623	-0.434333	0.092754	0.431061	0.0955201	-0.10612	0.695682	-0.474232	0.0634714	-0.124015	0.647244	-0.109749	0.685763	-0.186382	0.489474	-0.127871	0.636972	0.0872169	0.748073	0.1576	0.559944	0.0626197	0.817792
Pgl_GLEAN_10011698	black	-0.675125	0.00410977	-0.642785	0.00723973	0.831278	6.6e-05	-0.398563	0.126237	0.570377	0.0210492	0.36237	0.167795	0.0426167	0.875474	0.351626	0.181701	-0.510606	0.0432754	-0.083643	0.758103	-0.217194	0.41908	-0.422667	0.102884	0.0301918	0.91162	-0.0334393	0.902154	-0.218363	0.41652	0.117963	0.66349	0.030988	0.909298	0.303423	0.253275	-0.138741	0.608345
Pgl_GLEAN_10018784	black	-0.672356	0.00432508	-0.471357	0.0653186	0.769222	0.000495101	-0.308293	0.245352	0.449295	0.0808287	0.545399	0.0288819	-0.0692962	0.798718	0.281545	0.290791	-0.372578	0.155258	-0.0249923	0.926799	-0.328237	0.214535	-0.317501	0.2308	-0.311351	0.240457	-0.107174	0.692797	0.208059	0.439375	-0.113661	0.675123	-0.156993	0.561475	0.172396	0.523178	-0.0271358	0.920538
Pgl_GLEAN_10001000	black	-0.671148	0.00442179	-0.793939	0.000240523	0.81314	0.000128098	-0.425691	0.100186	0.339718	0.197974	0.457752	0.0745994	0.19355	0.472613	0.379608	0.147001	-0.517845	0.0399124	-0.0297825	0.912814	-0.0160259	0.953026	-0.432838	0.0940111	-0.0973505	0.719843	0.0601416	0.824897	-0.0221431	0.935126	-0.0942506	0.728445	0.14647	0.588308	0.363343	0.166572	0.0598804	0.825646
Pgl_GLEAN_10025303	black	-0.670683	0.0044595	-0.55829	0.0246025	0.802864	0.000180972	-0.43524	0.0919974	0.384918	0.140965	0.301392	0.256625	0.0644676	0.812503	-0.133859	0.621138	-0.0954458	0.725125	0.387512	0.138079	-0.084508	0.755672	0.0167206	0.950992	-0.115212	0.670921	-0.177202	0.511478	-0.326766	0.21672	-0.313274	0.237411	-0.0769874	0.776878	0.355546	0.176542	0.112882	0.677236
Pgl_GLEAN_10028904	black	-0.669632	0.00454561	-0.478262	0.0609462	0.790976	0.000263558	-0.138471	0.609051	0.274843	0.302913	0.593936	0.0152714	0.151243	0.576071	0.0219533	0.935681	-0.106172	0.695541	0.193865	0.471879	-0.185131	0.492444	-0.309656	0.243163	-0.173538	0.520387	-0.118789	0.661263	-0.244828	0.360775	-0.160758	0.552003	-0.121352	0.654375	0.25336	0.343739	0.200024	0.457634
Pgl_GLEAN_10008080	black	-0.66903	0.00459558	-0.841841	4.32e-05	0.801342	0.000190153	-0.328037	0.214831	0.339007	0.198976	0.312838	0.238099	0.264518	0.32216	0.343287	0.193002	-0.486723	0.0558857	0.37822	0.148607	-0.0503199	0.853176	-0.462914	0.0709719	0.0150089	0.956004	-0.0430255	0.874288	-0.122806	0.650477	0.0411405	0.879758	-0.0456518	0.866677	0.277572	0.297941	-0.00502806	0.985255
Pgl_GLEAN_10029116	black	-0.667007	0.00476666	-0.704478	0.00231236	0.843206	4.08e-05	-0.348772	0.185518	0.446797	0.0827385	0.425784	0.100104	0.071783	0.791641	0.469586	0.0664763	-0.579961	0.0185245	-0.0141759	0.958444	-0.118367	0.662401	-0.530622	0.0344615	-0.0494611	0.855657	0.015868	0.953489	0.0769659	0.776939	-0.0113917	0.966601	-0.173857	0.519608	0.315974	0.233175	-0.220756	0.411302
Pgl_GLEAN_10037687	black	0.666263	0.0048308	0.448494	0.0814374	-0.727156	0.00141404	0.324844	0.219594	-0.329819	0.212202	-0.311294	0.240549	-0.0881936	0.745339	0.174863	0.517157	0.227001	0.397849	-0.141277	0.601742	0.0516298	0.849394	0.225957	0.400082	-0.00108455	0.996819	0.188001	0.48564	0.101347	0.7088	0.533398	0.0333556	-0.0521383	0.847926	-0.403241	0.121443	-0.151693	0.574925
Pgl_GLEAN_10034900	black	-0.665828	0.00486863	-0.554622	0.0257669	0.901333	1.87e-06	-0.688292	0.00320035	0.619794	0.0104399	0.326833	0.21662	-0.206757	0.442309	0.128031	0.636544	-0.52138	0.0383438	-0.0385556	0.887266	-0.0621881	0.819029	-0.122265	0.651927	-0.167224	0.535902	-0.206212	0.44354	-0.0905448	0.738767	-0.181989	0.499947	-0.0123083	0.963915	0.412035	0.112774	-0.190637	0.47943
Pgl_GLEAN_10010089	black	-0.662218	0.00519196	-0.876095	8.61e-06	0.796457	0.000222287	-0.473697	0.0638118	0.364667	0.164917	0.296805	0.26429	0.196609	0.465505	0.457396	0.0748539	-0.628383	0.00913535	0.112136	0.679263	-0.102532	0.705536	-0.464659	0.0697757	0.120031	0.657922	0.0363089	0.8938	0.0131805	0.96136	0.00637201	0.981315	0.0773969	0.77572	0.359419	0.171541	-0.0711107	0.793553
Pgl_GLEAN_10024279	black	0.662056	0.00520688	0.553516	0.0261264	-0.775639	0.00041401	0.739049	0.00107184	-0.290569	0.274936	-0.352362	0.180725	0.129983	0.63137	0.0578216	0.83156	0.179842	0.505102	-0.10615	0.695602	0.0647623	0.81166	-0.246521	0.357357	0.0787686	0.771842	0.236792	0.377243	0.162402	0.54789	0.250385	0.349625	0.00626703	0.981623	-0.451317	0.0793066	0.120615	0.656352
Pgl_GLEAN_10035977	black	-0.661777	0.00523264	-0.360053	0.170732	0.626207	0.0094529	-0.393521	0.131549	0.141036	0.602368	0.504353	0.0463477	0.0482061	0.859285	-0.27441	0.303706	0.175399	0.515853	0.162417	0.547852	-0.0200169	0.941345	0.231022	0.389315	-0.09388	0.729475	-0.265289	0.3207	-0.268984	0.31375	-0.290099	0.275748	-0.145179	0.591638	0.281634	0.290632	0.359038	0.172029
Pgl_GLEAN_10021092	black	-0.661548	0.00525385	-0.653111	0.00608432	0.817687	0.000109209	-0.469375	0.0666153	0.330823	0.21073	0.431411	0.0952217	0.112992	0.676939	0.106848	0.693688	-0.109597	0.686179	0.0813931	0.764437	-0.0301711	0.911681	-0.0172936	0.949315	-0.073679	0.786255	-0.159205	0.555903	-0.255291	0.339947	-0.0301386	0.911775	-0.164135	0.543569	0.411652	0.113142	0.167439	0.535371
Pgl_GLEAN_10015687	black	0.661439	0.00526397	0.67267	0.00430024	-0.861051	1.84e-05	0.681239	0.00366468	-0.372442	0.15542	-0.512093	0.0425681	0.0538876	0.842882	-0.11913	0.660345	0.44012	0.0880021	-0.087193	0.74814	0.0314307	0.908008	0.0756391	0.780696	0.0405247	0.881546	0.231444	0.388425	0.0514653	0.849868	0.181125	0.502018	-0.0747085	0.783334	-0.323138	0.222166	0.115115	0.671183
Pgl_GLEAN_10035291	black	-0.660097	0.00538982	-0.623397	0.00987593	0.921691	3.93e-07	-0.616726	0.0109401	0.572593	0.0204429	0.498124	0.049567	-0.188384	0.484734	0.418104	0.10705	-0.604289	0.0131634	-0.0945827	0.727522	-0.109312	0.686954	-0.273024	0.306253	-0.17746	0.510854	0.0193751	0.943223	-0.1003	0.711688	0.0487746	0.857641	-0.16795	0.534107	0.318181	0.229747	-0.223914	0.404471
Pgl_GLEAN_10022028	black	-0.656438	0.00574513	-0.742806	0.000979077	0.725592	0.001465	-0.207329	0.441019	0.0194947	0.942873	0.377835	0.149055	0.376575	0.150526	0.0805458	0.766825	-0.163612	0.544872	0.402551	0.122142	-0.08055	0.766813	-0.318076	0.22991	0.038157	0.888425	-0.16066	0.552251	-0.216854	0.419827	-0.0729218	0.788405	0.0378424	0.88934	0.425165	0.100652	0.176659	0.512794
Pgl_GLEAN_10003003	black	-0.655833	0.00580573	-0.704923	0.00229113	0.792093	0.000254668	-0.315802	0.233443	0.421259	0.104157	0.532437	0.0337351	0.138128	0.609945	0.456764	0.0753087	-0.533784	0.0332041	-0.0597965	0.825887	-0.0834157	0.758743	-0.525941	0.0363885	0.0173474	0.949157	0.0805065	0.766936	0.135722	0.616245	-0.106735	0.693998	-0.158992	0.556437	0.199183	0.459565	-0.0394324	0.884719
Pgl_GLEAN_10029404	black	-0.65471	0.00591937	-0.564889	0.0226096	0.883495	5.71e-06	-0.562782	0.0232319	0.424443	0.101293	0.385017	0.140854	-0.0299262	0.912395	-0.0618703	0.819939	-0.329547	0.212602	0.125329	0.643737	-0.0609805	0.82249	-0.117715	0.664158	0.0598558	0.825717	-0.278052	0.297073	-0.261449	0.328016	-0.245726	0.35896	-0.0199909	0.941421	0.452462	0.078454	0.051416	0.850011
Pgl_GLEAN_10024135	black	-0.654471	0.0059438	-0.236647	0.377543	0.561074	0.023746	-0.401459	0.123254	0.226748	0.398391	0.46749	0.0678657	-0.164591	0.542434	0.0484273	0.858645	-0.197093	0.464384	-0.28521	0.284288	-0.0300862	0.911928	-0.0535783	0.843773	-0.0848327	0.754761	-0.0469346	0.862963	-0.194254	0.470971	-0.0838259	0.757589	-0.13679	0.613446	0.294153	0.268786	-0.134594	0.619205
Pgl_GLEAN_10002186	black	-0.653328	0.00606174	-0.660791	0.00532439	0.769055	0.000497374	-0.250806	0.348789	0.15069	0.577484	0.409898	0.114839	0.309937	0.242713	-0.0298962	0.912482	-0.0651411	0.810577	0.252115	0.346195	0.063518	0.81522	-0.204028	0.448489	0.0112043	0.96715	-0.250054	0.350284	-0.265969	0.319413	-0.16761	0.534949	-0.0642048	0.813255	0.434472	0.0926376	0.101714	0.707788
Pgl_GLEAN_10002147	black	-0.65317	0.00607814	-0.632032	0.00862165	0.899926	2.06e-06	-0.619204	0.0105348	0.393561	0.131506	0.486597	0.055959	-0.0810548	0.76539	0.0794596	0.76989	-0.43363	0.0933431	0.262408	0.326179	-0.0420964	0.876984	-0.121909	0.652881	-0.0398728	0.883439	-0.178206	0.509049	-0.145166	0.59167	-0.217864	0.417611	-0.126606	0.640333	0.325618	0.218434	-0.0141651	0.958476
Pgl_GLEAN_10026043	black	-0.653126	0.0060827	-0.631457	0.00870102	0.883615	5.67e-06	-0.2977	0.262784	0.204582	0.447231	0.537907	0.0316171	0.150931	0.57687	0.10435	0.700538	-0.249901	0.350589	0.199068	0.45983	-0.0788344	0.771656	-0.331182	0.210206	-0.0227405	0.93338	-0.124533	0.64586	-0.25755	0.335541	-0.137141	0.612528	-0.149505	0.580516	0.453654	0.0775728	0.0557791	0.837434
Pgl_GLEAN_10013237	black	-0.651966	0.00620463	-0.487593	0.0553838	0.766244	0.000536944	-0.565448	0.0224468	0.306989	0.247459	0.402696	0.121995	-0.118948	0.660835	0.157085	0.561243	-0.0667793	0.805897	-0.126134	0.64159	-0.20756	0.440499	0.158176	0.558491	-0.214642	0.4247	-0.00224092	0.993428	-0.208557	0.438256	-0.0225308	0.933993	-0.255487	0.339562	0.510746	0.0432087	0.162565	0.547484
Pgl_GLEAN_10021392	black	-0.651641	0.00623911	-0.599655	0.0140768	0.945274	3.41e-08	-0.434342	0.0927466	0.371396	0.156677	0.537844	0.0316411	0.0014602	0.995718	0.111811	0.680147	-0.392453	0.132694	0.131107	0.628397	-0.130842	0.629097	-0.31458	0.235355	-0.046712	0.863607	-0.180982	0.502361	-0.217419	0.418587	-0.132789	0.623957	-0.127481	0.638006	0.430256	0.0962095	0.0589416	0.828342
Pgl_GLEAN_10036660	black	0.650568	0.00635419	0.567742	0.0217876	-0.82995	6.94e-05	0.657599	0.00563041	-0.434017	0.0930186	-0.404637	0.120036	0.298465	0.261501	-0.461467	0.0719757	0.698148	0.00263213	0.0587724	0.828828	0.444535	0.0844953	0.257492	0.335655	0.151353	0.575791	-0.117471	0.664817	-0.166976	0.536516	0.0789243	0.771402	0.0637809	0.814468	-0.370881	0.157296	0.262291	0.326404
Pgl_GLEAN_10004568	black	-0.64953	0.00646698	-0.455154	0.0764747	0.802439	0.000183502	-0.320523	0.226145	0.340337	0.197107	0.451798	0.0789473	0.0623666	0.818517	-0.213611	0.426981	-0.116654	0.667021	0.386557	0.139137	-0.133372	0.622422	-0.118648	0.661644	-0.0625789	0.817909	-0.286979	0.28118	-0.308277	0.245378	-0.31713	0.231375	-0.0660535	0.80797	0.275531	0.301654	0.2403	0.370002
Pgl_GLEAN_10005583	black	-0.648081	0.00662724	-0.645873	0.00687733	0.910965	9.37e-07	-0.368289	0.160445	0.437921	0.0897863	0.432832	0.0940158	0.109448	0.686584	0.156171	0.563553	-0.375252	0.152081	0.0379679	0.888975	-0.0347456	0.89835	-0.380748	0.145691	0.00696852	0.979566	-0.194271	0.470932	-0.190564	0.479601	-0.100495	0.71115	-0.115015	0.671454	0.445847	0.0834729	0.0234921	0.931183
Pgl_GLEAN_10012661	black	-0.648054	0.00663016	-0.275532	0.301654	0.699332	0.00256974	-0.448284	0.0815976	0.231227	0.388883	0.417566	0.107549	-0.164554	0.542525	-0.258782	0.333152	-0.136434	0.614378	0.251514	0.347385	0.0108112	0.968302	0.0496892	0.854997	-0.11975	0.658678	-0.292664	0.271331	-0.312867	0.238054	-0.300547	0.258027	-0.178787	0.507647	0.319468	0.227763	-0.0771755	0.776346
Pgl_GLEAN_10004962	black	-0.646352	0.00682239	-0.583766	0.0175902	0.773344	0.000441641	-0.285616	0.283571	0.445993	0.0833601	0.509978	0.0435772	0.170062	0.528903	-0.0118624	0.965222	-0.348605	0.185742	0.288852	0.277911	0.119335	0.659794	-0.360543	0.170108	0.095375	0.725321	-0.27686	0.299235	-0.19628	0.466268	-0.22776	0.396231	-0.0386185	0.887084	0.0542009	0.841979	-0.106231	0.695379
Pgl_GLEAN_10020787	black	-0.645346	0.00693816	-0.671922	0.00435964	0.84583	3.66e-05	-0.447346	0.0823159	0.366674	0.162429	0.492309	0.0527192	0.134087	0.620539	0.0241782	0.929177	-0.245771	0.358869	0.260978	0.328919	-0.0388206	0.886496	-0.145125	0.591775	-0.0198515	0.941829	-0.186526	0.489131	-0.189546	0.481995	-0.239376	0.371903	-0.0225032	0.934074	0.277639	0.297819	0.149931	0.579425
Pgl_GLEAN_10036673	black	0.644406	0.00704765	0.517536	0.0400519	-0.791984	0.000255527	0.56662	0.0221081	-0.561012	0.0237648	-0.313184	0.237553	0.221284	0.410155	-0.246531	0.357337	0.687565	0.00324594	-0.126196	0.641427	0.0889101	0.743334	0.308166	0.245557	0.281222	0.291369	0.158197	0.55844	-0.198025	0.462233	0.189851	0.481279	0.0527364	0.846201	-0.226038	0.399908	0.247773	0.354842
Pgl_GLEAN_10029199	black	0.644352	0.00705398	0.551005	0.0269561	-0.750449	0.000810566	0.706487	0.00221775	-0.37224	0.155662	-0.449448	0.0807132	0.188924	0.483461	-0.244179	0.362089	0.5441	0.0293427	0.23831	0.3741	0.23748	0.375817	0.112428	0.67847	-0.076401	0.778538	-0.00952554	0.97207	-0.181777	0.500454	0.330965	0.210522	-0.107631	0.691547	-0.36518	0.164279	0.215852	0.422031
Pgl_GLEAN_10008278	black	-0.643574	0.00714577	-0.711211	0.00200759	0.849158	3.17e-05	-0.231615	0.388065	0.282174	0.289668	0.482512	0.0583641	0.243539	0.363389	0.275691	0.301363	-0.366646	0.162464	0.123736	0.647991	-0.0419467	0.877418	-0.503305	0.0468782	-0.00555708	0.983704	-0.0600076	0.825281	-0.173042	0.521599	-0.0122428	0.964107	-0.124503	0.64594	0.394464	0.130544	0.116461	0.667543
Pgl_GLEAN_10008800	black	-0.643571	0.00714604	-0.653118	0.00608355	0.799087	0.000204473	-0.775533	0.000415254	0.280655	0.292383	0.410232	0.114515	-0.117268	0.665363	0.176888	0.51224	-0.273369	0.305619	0.0115176	0.966232	-0.103643	0.702481	0.176145	0.51404	-0.0407972	0.880755	-0.0772247	0.776207	-0.0865565	0.749924	-0.100522	0.711077	-0.14135	0.601552	0.464281	0.0700337	0.059269	0.827402
Pgl_GLEAN_10029849	black	-0.642881	0.0072283	-0.328819	0.213675	0.776031	0.000409428	-0.672925	0.00428013	0.334836	0.204912	0.582119	0.01799	-0.284977	0.284698	-0.13196	0.626142	-0.151782	0.574697	0.0294822	0.91369	-0.127666	0.637515	0.22701	0.397831	-0.0755122	0.781055	-0.244394	0.361653	-0.248264	0.353858	-0.209811	0.435445	-0.177751	0.51015	0.287107	0.280956	0.0583928	0.829918
Pgl_GLEAN_10021695	black	-0.642133	0.00731817	-0.652567	0.00614129	0.90717	1.24e-06	-0.336041	0.203186	0.329941	0.212023	0.470627	0.0657941	0.0639094	0.8141	0.311162	0.240759	-0.419154	0.106082	0.0893778	0.742027	-0.171428	0.525548	-0.430775	0.0957644	-0.119237	0.660056	0.014339	0.957966	-0.0916919	0.735568	-0.0855365	0.752785	-0.224804	0.402555	0.477709	0.0612883	0.0963556	0.7226
Pgl_GLEAN_10011418	black	-0.641627	0.00737945	-0.448593	0.081362	0.690097	0.00308953	-0.510982	0.0430957	0.383246	0.142847	0.359668	0.171223	0.0257153	0.924686	-0.181305	0.501587	0.0913548	0.736508	0.0165393	0.951523	-0.0476263	0.860962	0.252986	0.344474	-0.0459852	0.865712	-0.250747	0.348905	-0.2817	0.290515	-0.243283	0.363908	-0.0783863	0.772922	0.337257	0.201452	0.275156	0.30234
Pgl_GLEAN_10004441	black	-0.640865	0.00747256	-0.586401	0.0169647	0.869042	1.24e-05	-0.56411	0.0228381	0.515967	0.0407653	0.29136	0.273572	-0.00737393	0.978377	-0.00265916	0.992202	-0.281714	0.29049	-0.00125408	0.996322	-0.0508202	0.851731	-0.0739702	0.785428	-0.0363002	0.893825	-0.211724	0.431174	-0.262858	0.32532	-0.222601	0.407303	0.0291824	0.914565	0.495192	0.0511381	0.0360219	0.894635
Pgl_GLEAN_10015966	black	-0.640078	0.00756972	-0.352884	0.180034	0.569949	0.0211677	-0.552853	0.0263435	0.113517	0.675514	0.34858	0.185776	-0.0726682	0.789125	-0.174427	0.518218	0.178458	0.508441	0.0307171	0.910088	-0.0821973	0.762171	0.417472	0.107637	-0.0550157	0.839632	-0.247521	0.355348	-0.342209	0.194496	-0.0416872	0.878171	-0.176946	0.512099	0.405145	0.119527	0.173605	0.520224
Pgl_GLEAN_10005602	black	-0.639419	0.00765184	-0.627775	0.00922324	0.936063	9.88e-08	-0.507648	0.0447089	0.273073	0.306164	0.406781	0.117899	-0.0701979	0.796151	0.253392	0.343675	-0.415404	0.109571	0.0431578	0.873905	-0.196897	0.464839	-0.257561	0.335519	-0.106461	0.694748	-0.0734717	0.786843	-0.131578	0.627152	-0.0725454	0.789474	-0.190624	0.47946	0.641667	0.00737461	-0.122481	0.651347
Pgl_GLEAN_10012966	black	-0.639288	0.0076683	-0.386214	0.139518	0.89077	3.71e-06	-0.743423	0.000964493	0.499122	0.0490403	0.532993	0.0335151	-0.383981	0.142018	0.074907	0.782771	-0.405482	0.119191	-0.138434	0.609147	-0.148317	0.58356	0.0492337	0.856314	-0.126142	0.641569	-0.113765	0.674842	-0.210981	0.432829	-0.178194	0.509079	-0.165776	0.539491	0.392809	0.132312	-0.185122	0.492466
Pgl_GLEAN_10017528	black	-0.638425	0.00777702	-0.534148	0.0330616	0.778838	0.000377879	-0.166444	0.537833	0.516034	0.0407348	0.244466	0.361507	0.144085	0.594462	0.186943	0.488143	-0.236102	0.378674	0.00977973	0.971325	-0.205117	0.446018	-0.39162	0.133592	-0.206296	0.443351	-0.1252	0.64408	-0.0937631	0.7298	-0.0568442	0.83437	-0.120028	0.657929	0.401766	0.12294	0.120736	0.656029
Pgl_GLEAN_10030103	black	0.637212	0.00793205	0.491716	0.053049	-0.740971	0.00102353	0.744993	0.000928169	-0.324858	0.219573	-0.294863	0.267578	0.254499	0.341497	-0.0432599	0.873609	0.406763	0.117917	-0.145402	0.591061	0.0431305	0.873984	-0.113301	0.676099	0.271015	0.309968	0.0366796	0.892722	0.180096	0.504492	0.247504	0.355381	-0.0316971	0.907231	-0.406467	0.118211	0.175413	0.515819
Pgl_GLEAN_10021350	black	-0.634483	0.00828969	-0.424373	0.101356	0.781989	0.000344879	-0.397945	0.12688	0.302173	0.255333	0.388076	0.137456	-0.00935482	0.972571	-0.0874338	0.747466	-0.0161847	0.952561	0.00577005	0.98308	-0.259217	0.332313	0.0222264	0.934883	-0.161857	0.549253	-0.166544	0.537587	-0.235013	0.380943	-0.243566	0.363333	-0.0644093	0.81267	0.520823	0.0385878	0.280887	0.291968
Pgl_GLEAN_10003558	black	-0.632917	0.00850062	-0.734944	0.00118129	0.865025	1.52e-05	-0.394511	0.130495	0.215879	0.42197	0.600298	0.0139472	0.125895	0.642228	0.363279	0.166652	-0.50641	0.0453195	0.0343129	0.89961	-0.101045	0.709633	-0.463135	0.0708196	0.0932785	0.731148	-0.00493674	0.985523	-0.0637147	0.814657	-0.0383822	0.887771	-0.0845526	0.755547	0.379165	0.147512	-0.0410191	0.88011
Pgl_GLEAN_10008379	black	0.632012	0.00862441	0.530736	0.0344154	-0.746066	0.000904005	0.826378	7.95e-05	-0.356089	0.175836	-0.266845	0.317762	0.265685	0.319951	-0.127021	0.63923	0.519225	0.0392944	0.0776617	0.774971	-0.0234844	0.931205	-0.0595109	0.826707	0.180356	0.503868	0.146701	0.587713	-0.0501325	0.853717	0.226991	0.397872	-0.0444815	0.870068	-0.490328	0.053827	0.190054	0.4808
Pgl_GLEAN_10004474	black	-0.63049	0.00883585	-0.537784	0.0316634	0.912909	8.07e-07	-0.704115	0.0023298	0.581137	0.0182318	0.518615	0.0395668	-0.261981	0.326995	0.241668	0.367201	-0.443809	0.0850649	-0.138578	0.60877	-0.231159	0.389026	-0.0347639	0.898297	-0.176632	0.512859	-0.0922824	0.733922	-0.103444	0.703028	-0.0595465	0.826605	-0.0864663	0.750177	0.336215	0.202936	-0.11494	0.671658
Pgl_GLEAN_10015570	black	-0.630086	0.00889257	-0.625611	0.00954143	0.674927	0.00412484	-0.0149024	0.956316	0.221831	0.408969	0.268711	0.31426	0.361716	0.168621	0.206928	0.441924	-0.0945647	0.727572	0.221756	0.409133	-0.136583	0.613988	-0.414864	0.11008	-0.141979	0.599918	-0.0674161	0.804079	-0.0866606	0.749632	-0.0085596	0.974902	-0.196535	0.465676	0.382197	0.144036	0.273819	0.30479
Pgl_GLEAN_10020764	black	-0.629447	0.00898301	-0.552645	0.0264119	0.831293	6.59e-05	-0.476392	0.0621082	0.244993	0.36044	0.51032	0.0434126	-0.0456161	0.86678	0.0188636	0.94472	-0.200092	0.457477	0.41265	0.112185	-0.137482	0.611634	-0.0163718	0.952013	-0.163389	0.545428	-0.109467	0.686533	-0.289427	0.276912	-0.153614	0.570033	-0.188571	0.484293	0.296456	0.26488	0.0335841	0.901733
Pgl_GLEAN_10021808	black	-0.629392	0.00899085	-0.405083	0.119589	0.633898	0.00836797	-0.399705	0.125054	0.506286	0.0453811	0.322823	0.222643	-0.0338258	0.901029	0.101352	0.708788	-0.000139674	0.99959	-0.0721755	0.790525	0.084905	0.754558	0.103093	0.703992	0.0652402	0.810294	-0.109902	0.685346	-0.300235	0.258546	0.0580035	0.831037	-0.489252	0.0544354	0.17256	0.522776	-0.138917	0.607886
Pgl_GLEAN_10027094	black	-0.629079	0.00903545	-0.314687	0.235187	0.676747	0.00398763	-0.593228	0.0154247	0.0653385	0.810013	0.530539	0.0344948	-0.335811	0.203515	0.225952	0.400094	-0.298438	0.261545	-0.223142	0.406134	-0.221992	0.40862	0.0376773	0.88982	-0.204382	0.447683	0.0136509	0.959982	-0.0678617	0.802808	0.0313983	0.908102	-0.247686	0.355015	0.497742	0.0497695	-0.168829	0.53194
Pgl_GLEAN_10015207	black	-0.62893	0.00905682	-0.717303	0.00176071	0.818512	0.000106044	-0.265316	0.320648	0.525545	0.0365554	0.276733	0.299465	0.135351	0.617217	0.418186	0.106974	-0.534689	0.0328504	0.251732	0.346952	-0.09584	0.724031	-0.537421	0.0318011	-0.0838616	0.757489	0.0603894	0.824186	-0.0342255	0.899864	-0.0164536	0.951774	-0.242559	0.365383	0.246314	0.357774	-0.0622788	0.818769
Pgl_GLEAN_10010791	black	-0.626672	0.00938434	-0.279157	0.295077	0.63281	0.00851514	-0.223392	0.405595	0.632322	0.00858179	0.331627	0.209556	-0.0660374	0.808016	-0.0926472	0.732906	-0.136086	0.615291	0.360706	0.169901	-0.131478	0.627416	-0.102202	0.706446	-0.254304	0.341882	-0.122327	0.651759	-0.250947	0.348509	-0.18903	0.48321	-0.244254	0.361938	-0.0824226	0.761537	0.212124	0.430283
Pgl_GLEAN_10013686	black	-0.624254	0.00974531	-0.756846	0.000688531	0.825403	8.25e-05	-0.356363	0.175479	0.193186	0.473462	0.606368	0.0127691	0.168331	0.533167	0.444603	0.0844428	-0.435258	0.0919826	0.0223623	0.934485	-0.0624712	0.818217	-0.428162	0.0980195	0.0173105	0.949265	0.0635924	0.815007	-0.0772483	0.77614	0.0741122	0.785025	-0.152045	0.574027	0.342126	0.19461	0.0169121	0.950432
Pgl_GLEAN_10019102	black	-0.623303	0.00989029	-0.456822	0.075267	0.942164	4.98e-08	-0.731277	0.00128662	0.445099	0.0840548	0.533939	0.033143	-0.327679	0.215362	0.059532	0.826646	-0.404791	0.119882	-0.0283537	0.916983	-0.163049	0.546275	0.0200511	0.941245	-0.128598	0.63504	-0.187408	0.487042	-0.172958	0.521804	-0.20202	0.453062	-0.161292	0.550666	0.454188	0.077181	-0.167954	0.534098
Pgl_GLEAN_10027068	black	0.623169	0.00991082	0.502091	0.0474978	-0.868063	1.31e-05	0.637986	0.00783292	-0.341481	0.195507	-0.432508	0.0942899	0.328054	0.214807	-0.345715	0.189665	0.486293	0.0561351	-0.0178311	0.947742	0.429857	0.0965523	0.0922425	0.734033	0.360713	0.169891	-0.038357	0.887844	-0.0577818	0.831674	0.0424377	0.875994	0.196654	0.4654	-0.493158	0.05225	0.0849681	0.75438
Pgl_GLEAN_10030638	black	-0.622849	0.00996016	-0.706269	0.00222789	0.703475	0.00236085	-0.121498	0.653982	0.175078	0.516633	0.393099	0.132001	0.449018	0.0810391	-0.0112962	0.966881	-0.21315	0.428003	0.352437	0.180625	0.112297	0.678826	-0.450318	0.0800564	0.199916	0.457881	-0.168024	0.533926	-0.275804	0.301157	-0.239373	0.371909	0.10222	0.706395	0.264263	0.322645	0.0965063	0.722183
Pgl_GLEAN_10014635	black	-0.622491	0.0100154	-0.589059	0.0163517	0.849144	3.17e-05	-0.223294	0.405806	0.276456	0.299969	0.397415	0.127433	0.202761	0.451371	0.0145318	0.957402	-0.20185	0.453451	0.173137	0.521367	-0.131915	0.626261	-0.356587	0.175188	-0.0491295	0.856615	-0.221732	0.409185	-0.26027	0.330281	-0.152169	0.57371	-0.0219568	0.935671	0.501321	0.0478943	0.178967	0.507212
Pgl_GLEAN_10002460	black	-0.622419	0.0100266	-0.664696	0.00496824	0.702918	0.00238807	-0.129184	0.633486	0.227502	0.39678	0.300782	0.257637	0.372542	0.155301	0.166984	0.536496	-0.0935985	0.730258	0.0565821	0.835124	-0.0250314	0.926685	-0.350486	0.183218	0.0373762	0.890695	-0.110373	0.684061	-0.106438	0.694812	-0.0749566	0.78263	-0.163646	0.544786	0.455691	0.0760846	0.270533	0.310864
Pgl_GLEAN_10034669	black	0.622336	0.0100395	0.454593	0.0768844	-0.807055	0.000157568	0.506742	0.0451553	-0.320397	0.226338	-0.479536	0.0601635	0.279627	0.29423	-0.311906	0.239576	0.485828	0.0564057	-0.0912279	0.736861	0.389153	0.136275	0.189147	0.482936	0.354018	0.17854	-0.178458	0.508441	-0.0566201	0.835014	0.234901	0.381175	0.118055	0.66324	-0.344812	0.190902	0.267573	0.316394
Pgl_GLEAN_10010766	black	-0.621328	0.0101968	-0.56884	0.0214776	0.895957	2.68e-06	-0.730191	0.00131926	0.32122	0.22508	0.439209	0.0887379	-0.205863	0.444328	0.140779	0.603036	-0.307852	0.246064	-0.0441749	0.870956	-0.111505	0.68098	0.0865461	0.749953	-0.158663	0.557266	-0.131653	0.626952	-0.10521	0.698179	-0.153022	0.571538	-0.200675	0.456141	0.579896	0.0185408	-0.0570019	0.833916
Pgl_GLEAN_10003859	black	-0.621098	0.010233	-0.524988	0.0367905	0.737516	0.0011117	-0.647197	0.00672646	0.209697	0.435701	0.536718	0.0320685	-0.0272933	0.920078	-0.0979798	0.718101	-0.114265	0.673486	-0.0140936	0.958685	-0.00534459	0.984327	0.183797	0.495624	0.0845945	0.75543	-0.191047	0.478469	-0.36451	0.165112	-0.190527	0.479689	0.116485	0.667477	0.359845	0.170997	-0.007941	0.976715
Pgl_GLEAN_10007596	black	-0.619316	0.0105167	-0.527803	0.0356126	0.768562	0.000504129	-0.479084	0.0604404	0.198425	0.461311	0.362806	0.167245	0.0625535	0.817982	-0.173122	0.521401	0.0206254	0.939565	0.220555	0.411739	-0.0449796	0.868624	0.137743	0.610953	-0.00658118	0.980702	-0.225568	0.400915	-0.300913	0.257418	-0.322096	0.223746	-0.115196	0.670964	0.490921	0.0534935	0.103281	0.703476
Pgl_GLEAN_10020685	black	-0.618953	0.0105753	-0.719227	0.00168809	0.915787	6.43e-07	-0.459087	0.0736489	0.409434	0.115291	0.475388	0.0627389	0.0211483	0.938036	0.409039	0.115677	-0.641815	0.00735661	-0.00824022	0.975838	-0.0639656	0.813939	-0.49935	0.0489205	-0.132825	0.623862	-0.00620572	0.981802	-0.023026	0.932545	-0.0368367	0.892265	-0.030083	0.911938	0.422202	0.103303	-0.0829633	0.760015
Pgl_GLEAN_10031584	black	-0.618559	0.010639	-0.677183	0.00395532	0.905238	1.43e-06	-0.408237	0.116463	0.4294	0.0969467	0.426878	0.099141	-0.00889878	0.973907	0.454858	0.0766901	-0.597851	0.0144455	-0.0124009	0.963644	-0.165985	0.538971	-0.495735	0.0508448	-0.223858	0.40459	0.0448032	0.869135	0.0221496	0.935108	0.00237683	0.99303	-0.137674	0.611134	0.45199	0.0788043	0.0129354	0.962078
Pgl_GLEAN_10037375	black	-0.61844	0.0106583	-0.701866	0.00244028	0.772307	0.000454615	-0.394461	0.130547	0.492099	0.0528363	0.462009	0.0715985	0.0690575	0.799399	0.537035	0.0319478	-0.650051	0.00641021	-0.188164	0.485256	-0.0630722	0.816496	-0.534512	0.0329193	-0.00849487	0.975091	0.0208674	0.938857	0.207381	0.440902	0.0160019	0.953097	-0.0901132	0.739972	0.212574	0.429283	-0.134668	0.619012
Pgl_GLEAN_10029665	black	-0.616083	0.0110471	-0.411654	0.11314	0.71076	0.00202693	-0.579306	0.0186892	0.241041	0.368483	0.360062	0.170721	-0.0877211	0.746661	-0.204446	0.44754	0.0934681	0.730621	0.112845	0.677339	-0.0651883	0.810442	0.342144	0.194585	-0.019743	0.942146	-0.223775	0.404768	-0.376441	0.150683	-0.243998	0.362457	-0.151273	0.575997	0.434401	0.0926974	-0.0288738	0.915465
Pgl_GLEAN_10019959	black	0.615446	0.0111542	0.35395	0.17863	-0.747376	0.000875197	0.509391	0.0438603	-0.325842	0.218099	-0.494455	0.0515389	0.308119	0.245632	-0.163444	0.54529	0.279361	0.294708	-0.113011	0.676886	0.562498	0.0233167	-0.0213943	0.937316	0.325371	0.218803	-0.0913676	0.736472	-0.00857816	0.974847	0.221286	0.410151	0.115815	0.669289	-0.27394	0.304569	0.0304743	0.910796
Pgl_GLEAN_10008365	black	-0.615333	0.0111733	-0.422322	0.103195	0.685845	0.00335574	-0.299529	0.259721	0.331438	0.209832	0.436828	0.0906832	0.158603	0.557416	-0.23306	0.385026	0.143354	0.596354	0.036374	0.893611	-0.00450583	0.986787	0.0742724	0.784571	-0.0276755	0.918963	-0.259541	0.331687	-0.328709	0.213838	-0.310281	0.242163	-0.0364926	0.893266	0.300155	0.258678	0.260731	0.329394
Pgl_GLEAN_10022340	black	-0.613908	0.0114158	-0.241997	0.366529	0.662516	0.00516468	-0.215388	0.423054	0.445342	0.0838658	0.731263	0.00128705	-0.103784	0.702093	0.0406415	0.881207	-0.14398	0.594735	-0.0843432	0.756136	-0.177228	0.511416	-0.167771	0.53455	-0.165065	0.541255	-0.123666	0.648177	-0.141646	0.600783	-0.135475	0.616892	-0.150258	0.578588	-0.0827602	0.760587	-0.164183	0.543449
Pgl_GLEAN_10008862	black	-0.613682	0.0114547	-0.544263	0.0292846	0.76773	0.000515711	-0.0866272	0.749726	0.573866	0.0201011	0.362044	0.168206	0.214704	0.424563	0.156541	0.562617	-0.292214	0.272102	0.13503	0.618062	-0.136756	0.613534	-0.510097	0.0435197	-0.092032	0.73462	-0.104218	0.700902	-0.0994227	0.714111	-0.143332	0.596411	-0.0950316	0.726275	0.16867	0.532332	0.187693	0.486369
Pgl_GLEAN_10035594	black	0.613586	0.0114712	0.693595	0.0028835	-0.845004	3.79e-05	0.31314	0.237623	-0.333124	0.207381	-0.361766	0.168558	-0.0559771	0.836865	-0.454176	0.0771897	0.626217	0.00945146	-0.20152	0.454206	0.212151	0.430224	0.585277	0.0172292	0.104533	0.700037	-0.0602398	0.824615	0.0120126	0.964782	-0.0396544	0.884074	0.114537	0.672749	-0.391177	0.134071	0.108659	0.688737
Pgl_GLEAN_10014664	black	-0.613078	0.0115589	-0.761295	0.000612914	0.888106	4.36e-06	-0.457418	0.0748386	0.289217	0.277276	0.529588	0.0348801	0.0465475	0.864084	0.474696	0.0631767	-0.549755	0.0273767	0.0888851	0.743404	-0.179081	0.506936	-0.409817	0.114918	-0.0594057	0.827009	0.0607527	0.823143	-0.0777485	0.774725	0.101076	0.709547	-0.119151	0.660288	0.384793	0.141105	-0.0450562	0.868402
Pgl_GLEAN_10000298	black	-0.6126	0.0116421	-0.619943	0.0104161	0.928657	2.09e-07	-0.548106	0.0279392	0.627429	0.00927352	0.431724	0.0949551	-0.108456	0.689292	0.255123	0.340274	-0.591129	0.0158861	0.0478385	0.860348	-0.12566	0.642855	-0.327675	0.215368	-0.078261	0.773276	-0.105977	0.696074	-0.119201	0.660153	-0.100157	0.712082	-0.044817	0.869095	0.286767	0.281551	-0.156195	0.56349
Pgl_GLEAN_10022709	black	-0.612404	0.0116763	-0.559995	0.0240751	0.902069	1.78e-06	-0.403783	0.120895	0.436793	0.0907122	0.558011	0.0246896	-0.0317876	0.906967	0.292895	0.270934	-0.429779	0.0966196	-0.198774	0.460508	-0.0923536	0.733724	-0.375282	0.152046	-0.137239	0.612271	-0.0343526	0.899494	-0.103949	0.70164	-0.077662	0.77497	-0.13815	0.609888	0.433164	0.0937354	-0.0195232	0.94279
Pgl_GLEAN_10017306	black	-0.611332	0.0118648	-0.661406	0.00526703	0.865554	1.48e-05	-0.268383	0.314875	0.232019	0.387214	0.465504	0.0692014	0.20663	0.442595	0.159464	0.555252	-0.321094	0.225272	0.0842081	0.756515	-0.0658223	0.80863	-0.437859	0.0898372	0.0207195	0.93929	-0.132317	0.6252	-0.193663	0.472348	-0.111838	0.680075	-0.0611914	0.821885	0.511169	0.0430067	0.113842	0.674634
Pgl_GLEAN_10010540	black	0.611212	0.0118861	0.325706	0.218301	-0.668401	0.00464823	0.52304	0.0376232	-0.309423	0.243537	-0.384666	0.141247	0.219926	0.413108	-0.138331	0.609416	0.00824086	0.975836	0.222107	0.408373	0.152998	0.571601	-0.225723	0.400584	0.390132	0.135205	0.128138	0.636261	0.140007	0.605045	-0.12694	0.639446	0.314145	0.236039	-0.448247	0.0816265	-0.118065	0.663213
Pgl_GLEAN_10023895	black	-0.611114	0.0119033	-0.696591	0.00271602	0.754929	0.000723405	-0.127958	0.636738	0.202728	0.451448	0.426559	0.0994215	0.393315	0.13177	0.0837462	0.757814	-0.244179	0.362089	0.212333	0.429819	-0.00570752	0.983263	-0.483784	0.0576072	0.0296759	0.913125	-0.146868	0.587285	-0.150506	0.577955	-0.20699	0.441783	0.103692	0.702345	0.356037	0.175902	0.19802	0.462244
Pgl_GLEAN_10031482	black	-0.610856	0.0119492	-0.521341	0.0383608	0.71615	0.00180542	-0.233186	0.384762	0.28079	0.292143	0.280205	0.293191	0.274549	0.303451	-0.206575	0.44272	-0.0748421	0.782955	0.149928	0.579434	0.105205	0.69819	-0.223139	0.406141	0.158619	0.557376	-0.373653	0.153975	-0.35779	0.173633	-0.222952	0.406544	0.0165033	0.951629	0.440824	0.087436	0.212593	0.42924
Pgl_GLEAN_10037227	black	0.61067	0.0119823	0.506196	0.0454255	-0.747221	0.000878572	0.642282	0.00730017	-0.322683	0.222856	-0.344341	0.191548	0.0419315	0.877462	0.171237	0.526016	0.0626832	0.81761	-0.0455107	0.867086	0.0303448	0.911174	-0.240312	0.369978	-0.00132357	0.996119	0.272763	0.306734	0.234179	0.382682	0.326177	0.217597	-0.0146144	0.95716	-0.443255	0.0855021	-0.0562895	0.835966
Pgl_GLEAN_10027196	black	-0.610378	0.0120345	-0.604311	0.0131592	0.824217	8.62e-05	-0.225992	0.400007	0.296104	0.265475	0.304915	0.250831	0.23232	0.386581	-0.0195483	0.942716	-0.213089	0.428139	0.23942	0.371811	-0.100637	0.710758	-0.362092	0.168146	0.099019	0.715227	-0.228869	0.393872	-0.232973	0.385209	-0.220721	0.411377	-0.0970567	0.720657	0.500784	0.0481725	0.225461	0.401144
Pgl_GLEAN_10009371	black	-0.609722	0.0121524	-0.575419	0.0196898	0.811949	0.000133476	-0.214625	0.424738	0.315577	0.233795	0.487753	0.0552914	0.212142	0.430244	-0.0906608	0.738444	-0.213952	0.426226	0.428206	0.0979815	-0.0124143	0.963605	-0.329164	0.213166	0.043696	0.872344	-0.232853	0.385461	-0.29837	0.26166	-0.275488	0.301734	-0.0599166	0.825542	0.215247	0.423365	0.125296	0.643824
Pgl_GLEAN_10023421	black	-0.609082	0.0122682	-0.711974	0.00197522	0.870539	1.15e-05	-0.672459	0.0043169	0.485989	0.0563118	0.512812	0.0422291	-0.131554	0.627215	0.428865	0.097409	-0.66871	0.00462229	0.0121978	0.964239	-0.156696	0.562225	-0.253765	0.342941	-0.109172	0.687337	0.0268099	0.92149	0.0718029	0.791584	-0.0564615	0.835471	-0.0105613	0.969035	0.241234	0.36809	-0.137442	0.611739
Pgl_GLEAN_10003427	black	-0.608354	0.012401	-0.6091	0.0122649	0.892329	3.37e-06	-0.480197	0.0597601	0.457849	0.0745296	0.472704	0.0644483	-0.122944	0.650109	0.488698	0.0547504	-0.578158	0.0189806	-0.191774	0.476764	-0.244659	0.361116	-0.396188	0.12872	-0.191883	0.476509	0.0522835	0.847507	0.126352	0.64101	-0.0134354	0.960613	-0.220997	0.410778	0.448016	0.0818029	-0.0776439	0.775021
Pgl_GLEAN_10025534	black	-0.607841	0.0124953	-0.5419	0.0301358	0.730417	0.00131242	-0.653475	0.00604642	0.122078	0.652427	0.310992	0.241029	-0.204194	0.448112	0.282729	0.28868	-0.511574	0.0428137	-0.00580761	0.98297	-0.256566	0.337455	-0.11606	0.668627	0.0681831	0.801891	-0.00750909	0.977981	-0.131049	0.628549	0.0568693	0.834298	-0.0351976	0.897034	0.564543	0.022711	-0.319178	0.22821
Pgl_GLEAN_10014903	black	-0.607187	0.0126162	-0.425581	0.100284	0.780655	0.000358541	-0.523372	0.0374802	0.709439	0.00208443	0.535525	0.0325265	-0.256294	0.337987	0.288985	0.27768	-0.549179	0.0275723	-0.0299997	0.912181	-0.0719141	0.791268	-0.221275	0.410175	-0.221481	0.409729	-0.055761	0.837486	-0.0905443	0.738769	0.0390939	0.885702	-0.183356	0.496675	-0.0312941	0.908406	-0.150216	0.578695
Pgl_GLEAN_10016983	black	-0.6063	0.0127818	-0.583867	0.0175659	0.90135	1.87e-06	-0.529435	0.0349426	0.53147	0.0341205	0.588651	0.0164446	-0.190049	0.480811	0.47915	0.0603996	-0.669242	0.00457795	-0.139883	0.605368	-0.19982	0.458101	-0.403676	0.121003	-0.171143	0.526249	0.0570164	0.833875	0.0194023	0.943143	0.0322101	0.905736	-0.145874	0.589845	0.259442	0.331877	-0.187589	0.486615
Pgl_GLEAN_10002713	black	-0.606001	0.0128379	-0.569122	0.0213983	0.717855	0.0017396	-0.0995976	0.713628	0.207426	0.4408	0.333447	0.206914	0.277095	0.298807	-0.0917026	0.735538	-0.220506	0.411845	0.607632	0.0125338	-0.0775841	0.77519	-0.403259	0.121424	-0.0597881	0.825911	-0.191058	0.478443	-0.245266	0.359888	-0.276011	0.300779	0.0240539	0.929541	0.236649	0.377538	0.162754	0.547011
Pgl_GLEAN_10038630	black	-0.605773	0.0128808	-0.764236	0.000566774	0.709339	0.00208886	-0.121044	0.655199	0.102894	0.704539	0.417481	0.107628	0.426613	0.0993736	0.271597	0.30889	-0.211441	0.431804	0.229707	0.392096	-0.0203939	0.940242	-0.459434	0.0734032	0.112817	0.677414	0.0530718	0.845234	-0.214424	0.425182	-0.00720389	0.978876	-0.093935	0.729322	0.359464	0.171484	0.241932	0.366662
Pgl_GLEAN_10020476	black	-0.604886	0.0130491	-0.648949	0.00653081	0.878133	7.71e-06	-0.361207	0.169265	0.202007	0.453093	0.483805	0.0575944	0.138599	0.608716	0.155605	0.564983	-0.282386	0.289292	0.0244236	0.92846	-0.0564028	0.83564	-0.316135	0.232923	0.0288635	0.915495	-0.149306	0.581025	-0.211323	0.432067	-0.0821231	0.76238	-0.116881	0.666408	0.567237	0.0219314	0.067748	0.803132
Pgl_GLEAN_10011754	black	-0.603131	0.0133871	-0.290182	0.275605	0.627802	0.00921931	-0.28667	0.28172	0.0170359	0.950069	0.520747	0.0386211	0.0281084	0.917699	-0.232537	0.386124	0.197961	0.462379	0.0916617	0.735652	-0.110234	0.68444	0.140736	0.603147	0.0288579	0.915512	-0.292379	0.271819	-0.41782	0.107314	-0.0888139	0.743604	-0.240507	0.369578	0.390531	0.134771	0.137901	0.610538
Pgl_GLEAN_10002682	black	-0.602982	0.0134161	-0.582927	0.0177928	0.904657	1.49e-06	-0.297358	0.263359	0.448571	0.081379	0.432684	0.0941405	0.101163	0.709307	0.0767652	0.777507	-0.322285	0.223459	0.110655	0.683293	-0.109623	0.686108	-0.377688	0.149225	-0.0844271	0.7559	-0.182436	0.498877	-0.206696	0.442447	-0.203367	0.44999	-0.0354915	0.896179	0.415809	0.10919	0.0349554	0.897739
Pgl_GLEAN_10029616	black	-0.602707	0.0134699	-0.585745	0.0171187	0.722152	0.00158235	-0.67884	0.00383447	0.303697	0.252825	0.421646	0.103806	-0.00352729	0.989656	-0.0138942	0.959269	-0.0988149	0.715791	-0.0335761	0.901756	0.0704004	0.795574	0.235606	0.379706	0.039849	0.883508	-0.208643	0.438064	-0.215786	0.422177	-0.155014	0.56648	-0.041214	0.879545	0.364072	0.165659	0.0796633	0.769315
Pgl_GLEAN_10036274	black	-0.602549	0.0135007	-0.603955	0.0132276	0.753633	0.000747796	-0.323373	0.22181	0.177462	0.510849	0.693547	0.00288627	0.0424693	0.875902	0.453345	0.0778005	-0.481596	0.0589136	-0.144345	0.593792	-0.274454	0.303626	-0.454606	0.0768749	0.0542035	0.841972	0.135942	0.615668	0.0251455	0.926351	-0.0109154	0.967997	-0.0282177	0.91738	0.246187	0.358031	-0.205412	0.445349
Pgl_GLEAN_10031898	black	0.602334	0.013543	0.796958	0.000218794	-0.780921	0.00035578	0.44502	0.0841166	-0.440619	0.0876002	-0.325837	0.218105	-0.0713637	0.792833	-0.612722	0.0116208	0.624241	0.00974727	-0.0693518	0.79856	0.19614	0.466592	0.43747	0.0901555	0.0866152	0.74976	-0.118865	0.661058	-0.124784	0.645191	-0.153073	0.57141	0.0954218	0.725191	-0.274664	0.303241	0.053606	0.843694
Pgl_GLEAN_10028979	black	-0.601733	0.0136613	-0.649389	0.00648242	0.959643	4.2e-09	-0.49138	0.0532365	0.326087	0.217732	0.52974	0.0348182	-0.0543105	0.841664	0.306385	0.248437	-0.500872	0.0481268	0.00510177	0.985039	-0.155163	0.566103	-0.353063	0.179797	-0.0770655	0.776657	-0.0555536	0.838084	-0.159336	0.555574	-0.0320359	0.906244	-0.126664	0.640179	0.520229	0.0388494	-0.141231	0.601862
Pgl_GLEAN_10008912	black	-0.601096	0.0137875	-0.582782	0.0178282	0.725996	0.00145168	-0.0728392	0.788639	0.245988	0.358431	0.424211	0.1015	0.383902	0.142107	-0.0763087	0.778799	-0.0916219	0.735763	0.236153	0.378567	0.0364807	0.8933	-0.393219	0.131872	0.0543887	0.841438	-0.251602	0.34721	-0.252711	0.345017	-0.219941	0.413075	-0.0083774	0.975436	0.307413	0.246772	0.33802	0.20037
Pgl_GLEAN_10005593	black	-0.600773	0.013852	-0.722871	0.00155723	0.619308	0.010518	-0.00351042	0.989706	0.170991	0.526622	0.314288	0.235814	0.519382	0.0392247	0.229913	0.391658	-0.166708	0.537181	0.14697	0.587021	-0.0115213	0.966221	-0.521197	0.0384236	0.0582408	0.830355	-0.0940914	0.728888	-0.0866084	0.749778	0.0304392	0.910899	0.00126095	0.996302	0.31388	0.236457	0.384945	0.140935
Pgl_GLEAN_10021176	black	-0.600534	0.0138998	-0.698165	0.00263125	0.892571	3.32e-06	-0.413854	0.111036	0.208126	0.439226	0.56167	0.0235656	0.0886632	0.744025	0.321628	0.224459	-0.447292	0.0823573	-0.0254018	0.925602	-0.0945494	0.727614	-0.403014	0.121672	0.0457952	0.866262	-0.048955	0.857119	-0.121167	0.654872	-0.0185948	0.945506	-0.109474	0.686514	0.50254	0.0472681	-0.030344	0.911176
Pgl_GLEAN_10001986	black	-0.600387	0.0139294	-0.640409	0.00752874	0.884516	5.39e-06	-0.29583	0.265938	0.345177	0.1904	0.468342	0.0672981	0.0688706	0.799931	0.222029	0.40854	-0.487189	0.0556165	0.358335	0.172932	-0.107379	0.692236	-0.472748	0.0644198	-0.212192	0.430133	-0.0703858	0.795615	-0.150225	0.578674	-0.0997659	0.713163	-0.0863018	0.750638	0.306764	0.247823	-0.0243247	0.928749
Pgl_GLEAN_10031869	black	-0.600317	0.0139433	-0.596678	0.0146893	0.908593	1.12e-06	-0.518808	0.0394803	0.477552	0.0613854	0.589509	0.0162495	-0.1526	0.572612	0.424984	0.100813	-0.5318	0.0339885	-0.10179	0.70758	-0.302928	0.254089	-0.301525	0.256405	-0.179039	0.507039	0.00138837	0.995928	0.030425	0.91094	0.0214922	0.93703	-0.146634	0.587886	0.311499	0.240221	-0.092363	0.733698
Pgl_GLEAN_10023201	black	-0.599588	0.0140902	-0.498758	0.0492319	0.94763	2.52e-08	-0.654596	0.00593097	0.347396	0.187377	0.618591	0.0106338	-0.281772	0.290385	0.227996	0.395728	-0.382054	0.144199	-0.106142	0.695621	-0.28029	0.293039	-0.0515686	0.84957	-0.141623	0.600842	-0.0333539	0.902403	-0.179955	0.50483	-0.0701702	0.796229	-0.200817	0.455815	0.491758	0.0530256	-0.137797	0.610813
Pgl_GLEAN_10031801	black	-0.599426	0.0141232	-0.557349	0.0248971	0.834796	5.75e-05	-0.237532	0.375708	0.26449	0.322213	0.604054	0.0132085	0.187344	0.487193	-0.0223419	0.934545	-0.226316	0.399313	0.183257	0.496913	0.120897	0.655595	-0.353922	0.178667	-0.0055048	0.983858	-0.228875	0.39386	-0.265415	0.320462	-0.226078	0.399824	-0.111319	0.681485	0.295488	0.266518	0.110136	0.684708
Pgl_GLEAN_10020772	black	-0.599006	0.0142086	-0.53826	0.0314838	0.817652	0.000109344	-0.15311	0.571315	0.471016	0.0655405	0.211878	0.430832	0.151882	0.574443	0.0216805	0.936479	-0.237315	0.376157	0.38028	0.146228	-0.0907739	0.738128	-0.382883	0.143258	-0.183451	0.496448	-0.137706	0.611049	-0.250603	0.349193	-0.217831	0.417683	-0.174756	0.517418	0.370827	0.157362	0.0841388	0.75671
Pgl_GLEAN_10011286	black	-0.598747	0.0142614	-0.688494	0.00318783	0.749993	0.000819907	-0.25212	0.346185	0.453422	0.0777438	0.371659	0.15636	0.188333	0.484856	0.457043	0.075108	-0.33506	0.20459	-0.0698631	0.797104	-0.180081	0.504528	-0.401556	0.123154	-0.0344833	0.899114	0.188112	0.485378	-0.118494	0.662058	0.0481419	0.85947	-0.0961378	0.723205	0.282705	0.288723	0.0185904	0.945519
Pgl_GLEAN_10029050	black	-0.598268	0.0143596	-0.616531	0.0109725	0.829594	7.04e-05	-0.408571	0.116135	0.070838	0.794329	0.569867	0.0211905	0.105987	0.696047	0.122272	0.651907	-0.199359	0.45916	0.0486846	0.857901	0.0472812	0.86196	-0.179203	0.506643	0.0462959	0.864812	-0.121755	0.653293	-0.299669	0.259489	-0.0470418	0.862653	-0.191532	0.477331	0.525335	0.0366438	0.00134451	0.996057
Pgl_GLEAN_10002244	black	-0.597183	0.0145838	-0.791773	0.000257196	0.7761	0.000408628	-0.43469	0.0924554	0.336693	0.202255	0.387299	0.138314	0.117711	0.664169	0.613559	0.0114758	-0.628053	0.00918284	-0.180669	0.503113	-0.120604	0.656383	-0.502369	0.0473557	0.055629	0.837867	0.149649	0.580148	0.0807346	0.766293	0.113377	0.675894	-0.0428294	0.874857	0.405099	0.119574	-0.110124	0.684741
Pgl_GLEAN_10032037	black	-0.596753	0.0146736	-0.602422	0.0135257	0.91958	4.71e-07	-0.374941	0.152449	0.352545	0.180481	0.573774	0.0201255	-0.0601778	0.824793	0.322233	0.223538	-0.540719	0.0305682	0.201478	0.454301	-0.18937	0.482411	-0.446179	0.0832157	-0.181772	0.500466	-0.0521372	0.84793	-0.0479099	0.860141	-0.0460242	0.865599	-0.216107	0.421468	0.315997	0.233138	-0.104809	0.699279
Pgl_GLEAN_10037449	black	-0.596332	0.0147618	-0.604093	0.0132011	0.932564	1.42e-07	-0.467147	0.0680949	0.363182	0.166774	0.605726	0.0128898	0.00245501	0.9928	0.121844	0.653055	-0.403143	0.121542	0.0471609	0.862308	-0.0905387	0.738785	-0.292647	0.27136	-0.0255008	0.925313	-0.163298	0.545655	-0.186471	0.489263	-0.166778	0.537007	-0.0480479	0.859742	0.393019	0.132087	0.0749526	0.782642
Pgl_GLEAN_10014615	black	-0.595592	0.0149178	-0.406774	0.117906	0.75848	0.000659917	-0.266028	0.319303	0.307881	0.246017	0.695287	0.00278792	-0.0137433	0.959711	0.024087	0.929444	-0.309784	0.242958	0.147648	0.585279	-0.0318035	0.906921	-0.312337	0.238893	0.0237077	0.930552	-0.288159	0.279117	-0.208027	0.439449	-0.0800095	0.768338	-0.123986	0.647323	0.0553188	0.83876	-0.297557	0.263025
Pgl_GLEAN_10001110	black	-0.595578	0.0149207	-0.741979	0.000998902	0.876536	8.41e-06	-0.376479	0.150638	0.358891	0.172217	0.238139	0.374453	0.0992041	0.714715	0.382027	0.14423	-0.546275	0.0285742	0.129132	0.633624	-0.162348	0.548026	-0.486852	0.0558108	-0.0792702	0.770425	0.0408645	0.880559	-0.0462681	0.864893	-0.0726477	0.789183	-0.0909823	0.737547	0.569378	0.0213269	-0.0431659	0.873881
Pgl_GLEAN_10034520	black	-0.595306	0.0149783	-0.416031	0.108982	0.737444	0.0011136	-0.230242	0.390962	0.0729985	0.788187	0.456732	0.0753313	0.118005	0.663377	-0.164712	0.542134	0.0319424	0.906516	0.179795	0.505216	-0.0733819	0.787098	-0.0989063	0.715538	-0.154633	0.567447	-0.293328	0.270194	-0.167762	0.534573	-0.2805	0.292661	-0.176575	0.512998	0.513054	0.0421155	0.293502	0.269898
Pgl_GLEAN_10001802	black	-0.594482	0.0151542	-0.678516	0.00385782	0.838493	4.96e-05	-0.236782	0.377263	0.252294	0.34584	0.348702	0.185612	0.217924	0.41748	0.16924	0.530925	-0.446467	0.0829936	0.196111	0.466658	0.0121577	0.964357	-0.547662	0.0280922	0.0244378	0.928419	-0.198252	0.461708	-0.137279	0.612166	-0.109856	0.685472	-0.0534121	0.844253	0.483739	0.0576333	-0.0779099	0.774269
Pgl_GLEAN_10007997	black	-0.594429	0.0151655	-0.630923	0.00877528	0.912797	8.14e-07	-0.43286	0.0939923	0.521144	0.0384468	0.460156	0.0728941	-0.0673751	0.804196	0.437361	0.0902455	-0.598557	0.0143003	-0.0540158	0.842513	-0.0485216	0.858372	-0.456315	0.0756322	-0.25028	0.349834	0.0473006	0.861904	-0.0496261	0.85518	-0.00139227	0.995917	-0.188393	0.484715	0.37245	0.155411	-0.121235	0.654688
Pgl_GLEAN_10016510	black	-0.593578	0.0153488	-0.470824	0.0656659	0.802666	0.000182145	-0.193631	0.472423	0.163665	0.544738	0.689018	0.00315539	0.0643125	0.812947	0.101248	0.709074	-0.193259	0.473292	0.190796	0.479057	-0.200412	0.456744	-0.318356	0.229478	-0.15567	0.564819	-0.0624325	0.818328	-0.0837892	0.757693	-0.21805	0.417203	-0.242375	0.365759	0.271594	0.308896	0.175539	0.515512
Pgl_GLEAN_10010602	black	-0.593317	0.0154054	-0.615047	0.0112216	0.910938	9.39e-07	-0.476322	0.062152	0.46997	0.0662238	0.55796	0.0247056	-0.0563164	0.835888	0.349783	0.18416	-0.586797	0.0168722	-0.169439	0.530437	-0.120545	0.656541	-0.431451	0.0951877	-0.0730337	0.788087	-0.110493	0.683734	-0.0273796	0.919826	-0.00546644	0.98397	-0.035901	0.894987	0.373143	0.154583	-0.101238	0.709101
Pgl_GLEAN_10016839	black	-0.592779	0.0155225	-0.602289	0.0135517	0.865163	1.51e-05	-0.305828	0.249343	0.469814	0.0663264	0.40716	0.117524	0.0569394	0.834096	0.33647	0.202572	-0.408435	0.116268	-0.0796984	0.769216	-0.303476	0.253188	-0.43911	0.0888185	-0.0330944	0.903159	0.0613099	0.821546	-0.173905	0.51949	-0.0109802	0.967807	-0.0801954	0.767814	0.430522	0.095981	0.079796	0.768941
Pgl_GLEAN_10029058	black	-0.592738	0.0155314	-0.658708	0.00552257	0.923563	3.33e-07	-0.592077	0.0156765	0.309096	0.244061	0.445759	0.083542	-0.162855	0.546758	0.471478	0.0652404	-0.600082	0.0139906	-0.04986	0.854504	-0.191845	0.476598	-0.310862	0.241236	-0.139661	0.605946	0.0291474	0.914667	-0.0790143	0.771148	0.128629	0.634958	-0.205731	0.444627	0.567211	0.0219388	-0.205088	0.446084
Pgl_GLEAN_10024685	black	-0.591902	0.015715	-0.564518	0.0227182	0.94678	2.82e-08	-0.448522	0.0814163	0.609602	0.012174	0.400274	0.124468	-0.134622	0.619132	0.291518	0.273299	-0.58566	0.0171387	0.0548496	0.840111	-0.178755	0.507724	-0.414052	0.110849	-0.18435	0.494304	-0.0592028	0.827591	-0.0886414	0.744086	-0.102663	0.705176	-0.161027	0.55133	0.36532	0.164105	-0.157075	0.561269
Pgl_GLEAN_10032512	black	-0.591859	0.0157245	-0.612311	0.0116925	0.788167	0.000287056	-0.3135	0.237054	0.337199	0.201535	0.363282	0.166648	0.16332	0.545599	0.176276	0.513722	-0.318891	0.228652	-0.0917145	0.735505	0.220387	0.412103	-0.357463	0.174055	-0.112987	0.676953	-0.169525	0.530223	-0.189303	0.482568	-0.0613788	0.821348	-0.0606809	0.823349	0.471625	0.0651447	-0.145116	0.591799
Pgl_GLEAN_10011283	black	-0.591238	0.0158619	-0.756277	0.000698737	0.843474	4.04e-05	-0.36354	0.166325	0.323687	0.221336	0.475855	0.0624449	0.150853	0.577068	0.464473	0.0699024	-0.566267	0.0222097	-0.0660977	0.807843	-0.0304569	0.910847	-0.53867	0.0313297	-0.0263027	0.922971	0.0287349	0.915871	0.0315656	0.907614	0.00665686	0.98048	-0.0791252	0.770835	0.410521	0.114235	0.0201597	0.940927
Pgl_GLEAN_10030203	black	-0.59096	0.0159238	-0.513549	0.0418839	0.707575	0.00216782	-0.265182	0.320903	0.356264	0.175607	0.30657	0.248137	0.00609905	0.982115	0.416714	0.108343	-0.384254	0.14171	-0.242818	0.364854	-0.366445	0.162712	-0.399563	0.125201	-0.0315352	0.907703	-0.0928022	0.732474	0.115063	0.671324	0.13606	0.615359	-0.150219	0.578687	0.435581	0.0917142	-0.244435	0.36157
Pgl_GLEAN_10003486	black	-0.590475	0.016032	-0.474085	0.0635644	0.931781	1.54e-07	-0.352738	0.180227	0.46529	0.0693468	0.442495	0.0861027	-0.0987018	0.716103	0.153364	0.570668	-0.447729	0.0820226	0.050783	0.851838	-0.246998	0.356397	-0.409819	0.114917	-0.17435	0.518407	-0.137498	0.611592	-0.150814	0.577169	-0.121153	0.654909	-0.155723	0.564685	0.47322	0.0641172	0.0801498	0.767942
Pgl_GLEAN_10019954	black	-0.590414	0.0160457	-0.733003	0.00123613	0.826366	7.95e-05	-0.350671	0.182972	0.322681	0.222859	0.439058	0.0888608	0.234684	0.381628	0.213746	0.426683	-0.424481	0.101259	0.0322239	0.905696	0.0548422	0.840132	-0.437631	0.0900239	0.1134	0.675831	-0.0610307	0.822346	-0.2367	0.377433	-0.106959	0.693385	0.0993857	0.714213	0.394548	0.130455	-0.00762314	0.977647
Pgl_GLEAN_10010805	black	0.589188	0.0163222	0.573983	0.0200698	-0.820604	9.84e-05	0.638823	0.00772671	-0.381697	0.144606	-0.347648	0.187035	0.264985	0.321275	-0.362983	0.167024	0.729817	0.00133064	-0.151834	0.574565	0.318619	0.229071	0.284263	0.285959	0.196265	0.466302	-0.0666356	0.806307	-0.104953	0.698883	0.131457	0.627472	0.0243887	0.928562	-0.371622	0.156405	0.167831	0.534403
Pgl_GLEAN_10010987	black	-0.588969	0.0163721	-0.671296	0.00440982	0.927359	2.36e-07	-0.384506	0.141428	0.434571	0.0925554	0.404314	0.120361	0.062826	0.817201	0.232201	0.386831	-0.507232	0.0449136	0.147706	0.58513	-0.198668	0.460751	-0.452751	0.0782396	-0.0243325	0.928726	-0.0744742	0.783998	-0.185464	0.491653	-0.0999642	0.712615	-0.0014546	0.995734	0.439845	0.0882239	0.0333027	0.902552
Pgl_GLEAN_10014985	black	-0.588774	0.0164164	-0.639445	0.00764858	0.909487	1.05e-06	-0.359398	0.171568	0.404171	0.120504	0.497299	0.0500053	0.0783134	0.773128	0.147479	0.585714	-0.503683	0.046686	0.195618	0.467803	-0.0918228	0.735203	-0.464392	0.069958	-0.0391164	0.885637	-0.100719	0.710531	-0.211278	0.432169	-0.193571	0.472563	0.0633386	0.815733	0.33957	0.198183	-0.0122182	0.964179
Pgl_GLEAN_10031320	black	-0.588664	0.0164416	-0.579895	0.0185412	0.850069	3.04e-05	-0.31566	0.233665	0.362884	0.167148	0.498167	0.0495442	0.0480434	0.859755	0.325003	0.219355	-0.401156	0.123564	-0.160638	0.552304	-0.183348	0.496696	-0.426935	0.0990915	-0.186746	0.48861	-0.023611	0.930835	0.00861384	0.974743	-0.0676719	0.803349	-0.0935579	0.730371	0.464747	0.0697159	0.140167	0.60463
Pgl_GLEAN_10032723	black	-0.588444	0.0164919	-0.749853	0.000822797	0.84173	4.34e-05	-0.458486	0.0740753	0.117848	0.663798	0.484019	0.0574678	0.0663268	0.807189	0.380045	0.146498	-0.497038	0.0501446	0.232054	0.387139	-0.181803	0.500391	-0.351372	0.182038	0.0730185	0.78813	-0.0165936	0.951364	-0.125678	0.642805	0.107459	0.692017	-0.143121	0.596958	0.442407	0.0861728	-0.0706665	0.794817
Pgl_GLEAN_10035683	black	-0.587434	0.0167244	-0.633033	0.00848483	0.723073	0.00155021	-0.439743	0.0883062	0.358741	0.172409	0.434119	0.0929335	-0.113405	0.675817	0.665554	0.00489259	-0.55292	0.0263215	-0.0442767	0.870661	-0.354878	0.177414	-0.316301	0.232665	-0.271967	0.308204	0.314654	0.235239	0.223657	0.405023	0.0640576	0.813676	-0.23146	0.388391	0.236717	0.377397	-0.190877	0.478866
Pgl_GLEAN_10001930	black	-0.587312	0.0167527	-0.393061	0.132042	0.837226	5.22e-05	-0.367853	0.16098	0.564644	0.0226814	0.632828	0.00851271	-0.148791	0.582346	0.0895815	0.741458	-0.45823	0.0742581	0.0393934	0.884832	-0.183896	0.495386	-0.332853	0.207773	-0.193289	0.473222	-0.233899	0.383268	-0.0339392	0.900698	-0.187076	0.487829	-0.0294245	0.913858	0.072284	0.790217	-0.120801	0.655852
Pgl_GLEAN_10035157	black	-0.586259	0.016998	-0.24126	0.368035	0.611937	0.011758	-0.291598	0.273161	0.110383	0.684035	0.316376	0.232548	0.00115462	0.996614	-0.361008	0.169517	-0.0283938	0.916866	0.133428	0.622272	-0.0351073	0.897297	-0.0419957	0.877276	0.0760882	0.779424	-0.370847	0.157338	-0.320325	0.226449	-0.338201	0.200114	0.0087619	0.974309	0.455414	0.0762856	0.0544999	0.841118
Pgl_GLEAN_10017675	black	-0.586202	0.0170113	-0.399315	0.125458	0.836942	5.28e-05	-0.533807	0.0331949	0.0737575	0.786032	0.622766	0.00997288	-0.187946	0.485769	-0.0357408	0.895453	-0.239446	0.371758	0.100476	0.711202	-0.10289	0.70455	-0.0241529	0.929251	-0.150228	0.578665	-0.277738	0.297641	-0.271614	0.308857	-0.065924	0.80834	-0.166723	0.537143	0.505162	0.045941	-0.0121869	0.964271
Pgl_GLEAN_10006805	black	-0.586178	0.0170169	-0.630057	0.00889678	0.936454	9.47e-08	-0.411898	0.112906	0.453139	0.0779523	0.560501	0.0239204	-0.0287035	0.915962	0.301499	0.256447	-0.568466	0.0215827	0.096782	0.721418	-0.140277	0.604342	-0.460419	0.0727089	-0.0811101	0.765234	-0.0874351	0.747462	-0.0622678	0.8188	-0.0799095	0.76862	-0.127837	0.63706	0.308534	0.244965	-0.0691898	0.799022
Pgl_GLEAN_10027829	black	-0.585836	0.0170973	-0.573808	0.0201165	0.906898	1.27e-06	-0.278513	0.296239	0.284269	0.285949	0.494956	0.0512663	0.0697648	0.797384	0.191403	0.477632	-0.344216	0.191721	0.0351089	0.897293	-0.0870172	0.748633	-0.426875	0.099144	-0.109604	0.686159	-0.0877539	0.74657	-0.206356	0.443214	-0.105686	0.696873	-0.174885	0.517104	0.529519	0.0349085	-0.01989	0.941716
Pgl_GLEAN_10038385	black	-0.585695	0.0171306	-0.65795	0.00559615	0.657936	0.00559748	-0.163082	0.546192	0.109817	0.685578	0.388924	0.136526	0.398136	0.12668	0.109249	0.687128	-0.023067	0.932425	0.0472616	0.862017	0.100815	0.710269	-0.25553	0.339479	0.172516	0.522885	-0.138719	0.608404	-0.335359	0.204162	0.0503486	0.853093	-0.107825	0.691016	0.407401	0.117286	0.16408	0.543704
Pgl_GLEAN_10003075	black	-0.585117	0.0172673	-0.465836	0.068977	0.865612	1.48e-05	-0.30272	0.25443	0.623391	0.00987687	0.386487	0.139215	0.00898174	0.973664	0.0381434	0.888465	-0.30531	0.250186	0.0226326	0.933695	-0.167493	0.535238	-0.322905	0.222518	-0.13831	0.609471	-0.194093	0.471348	-0.184567	0.493787	-0.203244	0.450272	-0.0700532	0.796562	0.322189	0.223606	0.189877	0.481216
Pgl_GLEAN_10029427	black	-0.584945	0.0173081	-0.570568	0.0209962	0.908931	1.09e-06	-0.491602	0.0531126	0.463409	0.0706316	0.547397	0.0281837	-0.197824	0.462697	0.484867	0.0569682	-0.569106	0.0214028	-0.0382999	0.88801	-0.290575	0.274925	-0.344165	0.191791	-0.231182	0.388977	0.189252	0.482688	-0.0842059	0.756521	0.0340772	0.900296	-0.237846	0.375059	0.340767	0.196504	-0.111467	0.681082
Pgl_GLEAN_10031460	black	-0.58471	0.0173641	-0.506713	0.0451697	0.954264	9.94e-09	-0.587463	0.0167177	0.361548	0.168833	0.636765	0.00798971	-0.190657	0.479382	0.0551777	0.839166	-0.416221	0.108804	0.0992882	0.714482	-0.142733	0.597964	-0.145295	0.591338	-0.112712	0.6777	-0.220828	0.411144	-0.148161	0.583962	-0.216863	0.419807	-0.122889	0.650255	0.387829	0.137729	-0.045506	0.867099
Pgl_GLEAN_10031399	black	-0.584643	0.01738	-0.673034	0.00427149	0.850143	3.03e-05	-0.285353	0.284034	0.0853693	0.753254	0.474233	0.0634705	0.129742	0.632007	0.297672	0.262832	-0.42298	0.102602	0.191757	0.476803	-0.109539	0.686336	-0.475917	0.0624064	-0.00166719	0.995111	-0.0490459	0.856857	-0.154864	0.566862	0.0148461	0.956481	-0.178504	0.50833	0.531055	0.0342871	-0.0771327	0.776467
Pgl_GLEAN_10023269	black	-0.584623	0.0173847	-0.49452	0.0515038	0.915169	6.76e-07	-0.328926	0.213517	0.461686	0.0718228	0.552088	0.026596	-0.102626	0.705279	0.277424	0.298209	-0.491125	0.0533795	0.0155656	0.954374	-0.218417	0.416402	-0.450498	0.0799209	-0.227667	0.396429	0.0327126	0.904272	-0.179346	0.506298	-0.0899181	0.740517	-0.162157	0.548502	0.346846	0.188124	-0.0806736	0.766465
Pgl_GLEAN_10016680	black	-0.584389	0.0174405	-0.446894	0.0826636	0.892366	3.36e-06	-0.637479	0.0078977	0.277802	0.297525	0.557784	0.0247608	-0.23015	0.391157	-0.011259	0.96699	-0.21048	0.433949	0.0760368	0.779569	-0.176685	0.512731	0.0973096	0.719957	-0.0353787	0.896507	-0.216703	0.420158	-0.326563	0.217022	-0.10017	0.712046	-0.232093	0.387059	0.470993	0.0655558	-0.0689486	0.799709
Pgl_GLEAN_10029288	black	-0.584069	0.0175173	-0.509459	0.0438274	0.74261	0.000983738	-0.21499	0.423932	0.414318	0.110597	0.321871	0.224088	0.171955	0.524258	-0.130886	0.628981	-0.0926331	0.732945	0.435233	0.0920031	-0.214208	0.425659	-0.171539	0.525277	-0.121602	0.653704	-0.201326	0.454648	-0.283649	0.287046	-0.261769	0.327403	0.0357336	0.895474	0.215693	0.42238	0.328324	0.214406
Pgl_GLEAN_10035218	black	-0.583519	0.0176495	-0.52577	0.0364605	0.907056	1.25e-06	-0.551832	0.0266805	0.261447	0.328019	0.641759	0.00736345	-0.170373	0.528139	0.245642	0.359129	-0.362278	0.167911	-0.10819	0.690018	-0.222712	0.407063	-0.140151	0.604671	-0.272193	0.307787	-0.0531091	0.845126	-0.0102118	0.970059	-0.121096	0.655062	-0.161976	0.548954	0.498	0.0496327	0.0732434	0.787491
Pgl_GLEAN_10001918	black	-0.582888	0.0178023	-0.656878	0.00570143	0.906654	1.29e-06	-0.447778	0.0819846	0.441187	0.0871452	0.550814	0.0270203	0.0174942	0.948728	0.317375	0.230995	-0.573657	0.0201568	-0.0800412	0.768249	-0.0639695	0.813928	-0.457243	0.0749641	0.0163871	0.951969	-0.0876682	0.746809	-0.0849457	0.754443	-0.0521169	0.847988	-0.0338958	0.900825	0.354914	0.177367	-0.0649236	0.811199
Pgl_GLEAN_10001495	black	-0.582791	0.0178259	-0.689786	0.00310837	0.867393	1.35e-05	-0.375694	0.151561	0.135437	0.616993	0.377731	0.149175	0.124083	0.647063	0.217182	0.419106	-0.397861	0.126968	0.143128	0.596938	-0.134035	0.620676	-0.378803	0.147931	-0.0559905	0.836826	-0.112552	0.678135	-0.216952	0.419613	-0.00126256	0.996297	0.0127637	0.962581	0.63783	0.00785284	0.022754	0.93334
Pgl_GLEAN_10023541	black	-0.582326	0.0179393	-0.535437	0.0325605	0.801651	0.000188261	-0.705802	0.00224969	0.595365	0.0149658	0.340326	0.197121	-0.173701	0.51999	0.0824146	0.761559	-0.262483	0.326037	-0.00781736	0.977077	-0.122706	0.650745	0.162751	0.547019	-0.125742	0.642635	-0.124393	0.646235	-0.165605	0.539914	-0.16097	0.551471	-0.0582693	0.830273	0.290305	0.275391	0.000455352	0.998665
Pgl_GLEAN_10021076	black	-0.582233	0.0179619	-0.342066	0.194693	0.804759	0.000170055	-0.599186	0.0141719	0.23765	0.375465	0.468956	0.0668919	-0.228381	0.394909	-0.0907048	0.738321	-0.224803	0.402557	-0.121661	0.653547	-0.0906685	0.738422	0.0462036	0.865079	-0.156553	0.562586	-0.226767	0.398348	-0.223258	0.405883	-0.226858	0.398156	-0.0518165	0.848855	0.584572	0.0173969	0.092271	0.733954
Pgl_GLEAN_10020972	black	-0.581817	0.018064	-0.5963	0.0147685	0.965707	1.37e-09	-0.423932	0.101749	0.351012	0.182518	0.542038	0.0300858	-0.0684331	0.801178	0.225231	0.401638	-0.506943	0.0450559	0.165055	0.541281	-0.163345	0.545538	-0.39783	0.127	-0.133977	0.620827	-0.134396	0.619727	-0.123328	0.649081	-0.0952904	0.725556	-0.170585	0.527618	0.439501	0.0885016	-0.0904808	0.738946
Pgl_GLEAN_10017579	black	-0.581344	0.0181806	-0.730884	0.00129837	0.843614	4.01e-05	-0.333415	0.20696	0.179305	0.506398	0.361472	0.168929	0.150733	0.577375	0.369617	0.158827	-0.509131	0.0439862	0.0923687	0.733682	-0.0814424	0.764298	-0.517483	0.0400757	0.0501299	0.853724	-0.111175	0.681877	-0.0208252	0.938981	0.0613514	0.821427	-0.171271	0.525934	0.571161	0.0208332	-0.0270441	0.920806
Pgl_GLEAN_10017854	black	-0.581003	0.0182649	-0.39287	0.132246	0.833323	6.09e-05	-0.350382	0.183358	0.307348	0.246877	0.662604	0.00515658	-0.0144905	0.957523	-0.147151	0.586555	-0.108003	0.69053	0.0922287	0.734072	-0.0923962	0.733605	-0.103793	0.702067	-0.108321	0.689661	-0.286265	0.282432	-0.239587	0.371468	-0.287508	0.280253	-0.103991	0.701524	0.292909	0.270912	0.222733	0.407017
Pgl_GLEAN_10003194	black	-0.580371	0.018422	-0.788661	0.000282803	0.800068	0.000198135	-0.488125	0.0550782	0.33191	0.209144	0.333629	0.206651	0.173022	0.521648	0.352811	0.180131	-0.516744	0.0404111	-0.0848043	0.75484	0.0586313	0.829233	-0.380692	0.145755	0.18385	0.495497	-0.0352426	0.896903	-0.0738864	0.785666	-0.0341548	0.90007	0.00455403	0.986645	0.472545	0.0645505	-0.0402064	0.88247
Pgl_GLEAN_10026378	black	0.580191	0.0184671	0.524008	0.0372076	-0.912269	8.48e-07	0.713117	0.00192751	-0.334817	0.204939	-0.421112	0.104291	0.341433	0.195575	-0.30198	0.255652	0.498326	0.0494599	-0.0422296	0.876597	0.214358	0.425327	0.054621	0.840769	0.235205	0.380542	-0.0201953	0.940823	0.12605	0.641815	0.0173787	0.949066	0.274332	0.30385	-0.555767	0.0253989	0.178139	0.509212
Pgl_GLEAN_10007407	black	-0.57994	0.0185298	-0.63843	0.00777638	0.956913	6.59e-09	-0.559639	0.0241845	0.500976	0.0480728	0.503725	0.0466651	-0.15048	0.578021	0.398067	0.126752	-0.619027	0.0105633	-0.0117435	0.96557	-0.166784	0.536992	-0.352327	0.180771	-0.161165	0.550985	-0.00257164	0.992458	-0.0845477	0.755561	0.00945257	0.972284	-0.136422	0.614411	0.393007	0.132099	-0.12694	0.639445
Pgl_GLEAN_10020514	black	-0.579369	0.0186734	-0.462982	0.0709255	0.746124	0.000902711	-0.319595	0.227569	0.0616556	0.820555	0.502454	0.0473117	0.0988989	0.715558	-0.11597	0.668871	0.0794217	0.769997	0.121794	0.65319	-0.12597	0.642029	0.0281604	0.917547	-0.0396354	0.884129	-0.188603	0.484218	-0.377971	0.148896	-0.17798	0.509596	-0.072472	0.789682	0.493187	0.0522342	0.039538	0.884412
Pgl_GLEAN_10033007	black	-0.578849	0.0188047	-0.333199	0.207272	0.601616	0.0136844	-0.294905	0.267507	0.128361	0.63567	0.616751	0.0109359	-0.11493	0.671684	0.313891	0.236438	-0.0311671	0.908776	-0.111384	0.681308	-0.233734	0.383615	0.00728158	0.978648	-0.326383	0.21729	0.0262595	0.923097	-0.224674	0.402833	0.36622	0.16299	-0.343941	0.192099	0.216655	0.420264	0.0415609	0.878538
Pgl_GLEAN_10020208	black	-0.578657	0.0188535	-0.223895	0.404511	0.82883	7.25e-05	-0.619445	0.0104959	0.424965	0.10083	0.38411	0.141872	-0.416342	0.10869	-0.0843672	0.756068	-0.216985	0.419539	-0.136351	0.614595	-0.277906	0.297337	0.130276	0.630592	-0.192086	0.476032	-0.200299	0.457002	-0.247101	0.35619	-0.239786	0.371059	-0.182359	0.499061	0.53587	0.0323937	-0.273061	0.306186
Pgl_GLEAN_10004709	black	-0.578514	0.0188899	-0.259715	0.33135	0.620189	0.010377	-0.236544	0.377756	0.631538	0.00868981	0.492007	0.0528875	-0.0945485	0.727617	-0.0611763	0.821929	-0.148267	0.58369	0.238737	0.373218	-0.241229	0.3681	-0.0855598	0.75272	-0.255505	0.339528	-0.142325	0.599022	-0.0919171	0.73494	-0.244167	0.362114	-0.123155	0.649544	-0.200911	0.455599	0.154245	0.568431
Pgl_GLEAN_10027903	black	-0.578351	0.0189314	-0.687317	0.00326157	0.898779	2.23e-06	-0.457977	0.0744387	0.559411	0.0242549	0.400568	0.124167	-0.0383683	0.887811	0.438504	0.0893112	-0.702718	0.00239792	0.0557992	0.837376	-0.134477	0.619513	-0.512163	0.042535	-0.0772238	0.776209	-0.00382792	0.988775	0.010213	0.970055	-0.0097373	0.97145	-0.104521	0.700069	0.301514	0.256423	-0.119342	0.659775
Pgl_GLEAN_10025611	black	-0.578203	0.0189692	-0.476755	0.0618817	0.913754	7.56e-07	-0.381066	0.145326	0.478666	0.0606971	0.491576	0.0531274	-0.0413056	0.879279	0.0792982	0.770346	-0.351194	0.182275	-0.116125	0.668451	-0.0284657	0.916656	-0.326769	0.216715	-0.0513585	0.850177	-0.19311	0.47364	-0.225393	0.40129	-0.178343	0.508718	-0.14811	0.584091	0.46068	0.0725261	-0.0371878	0.891243
Pgl_GLEAN_10018383	black	-0.578199	0.01897	-0.482714	0.0582433	0.771948	0.000459183	-0.137995	0.610294	0.407325	0.117361	0.353813	0.178811	0.215961	0.42179	-0.037017	0.89174	-0.118663	0.661603	0.0171443	0.949752	-0.0629174	0.81694	-0.346109	0.189127	-0.0752087	0.781916	-0.212228	0.430052	-0.221052	0.410659	-0.229536	0.392456	-0.0370402	0.891673	0.414725	0.110211	0.276506	0.299878
Pgl_GLEAN_10017537	black	-0.577708	0.0190958	-0.531982	0.0339164	0.943519	4.23e-08	-0.437523	0.0901128	0.36622	0.16299	0.520445	0.038754	-0.061525	0.820929	0.136281	0.61478	-0.392056	0.133121	-0.0523493	0.847318	-0.137485	0.611626	-0.318661	0.229006	0.0432682	0.873585	-0.209764	0.435551	-0.182045	0.499813	-0.107157	0.692845	-0.201223	0.454886	0.527477	0.0357472	-0.0454111	0.867374
Pgl_GLEAN_10038449	black	-0.577468	0.0191574	-0.332122	0.208836	0.743964	0.00095186	-0.345565	0.18987	0.198103	0.462052	0.476806	0.0618493	-0.0237014	0.930571	-0.21782	0.417709	0.132286	0.625284	0.169501	0.530283	-0.118671	0.66158	0.129845	0.631734	-0.118851	0.661096	-0.250651	0.349096	-0.376001	0.151199	-0.202991	0.450847	-0.249867	0.350656	0.422964	0.102617	0.2705	0.310924
Pgl_GLEAN_10002216	black	-0.57695	0.0192909	-0.429848	0.0965608	0.622812	0.00996576	-0.231586	0.388124	0.116696	0.666909	0.350205	0.183594	0.0815603	0.763966	0.117696	0.66421	0.133901	0.62103	0.0906465	0.738484	-0.141439	0.601321	0.0440668	0.871269	-0.0640169	0.813792	0.126561	0.640453	-0.48083	0.059376	0.0700748	0.796501	-0.342002	0.194783	0.416117	0.108901	0.0101955	0.970107
Pgl_GLEAN_10023542	black	-0.576581	0.0193866	-0.45797	0.0744436	0.811305	0.000136458	-0.610073	0.0120892	0.473313	0.0640577	0.392619	0.132516	-0.153461	0.570421	-0.0494296	0.855748	-0.104282	0.700725	0.0488797	0.857337	-0.119545	0.65923	0.199864	0.458001	-0.185651	0.49121	-0.197979	0.46234	-0.255929	0.3387	-0.19992	0.457872	-0.0989077	0.715534	0.36404	0.165699	0.00527431	0.984533
Pgl_GLEAN_10012528	black	-0.5765	0.0194075	-0.746287	0.0008991	0.777444	0.000393284	-0.275209	0.302243	0.364863	0.164672	0.298672	0.261153	0.276498	0.299893	0.334569	0.205296	-0.468776	0.0670107	-0.0604671	0.823963	0.0189889	0.944353	-0.545694	0.028778	0.099448	0.714041	-0.0787854	0.771794	-0.0039578	0.988394	-0.05286	0.845844	-0.00708075	0.979237	0.447942	0.0818593	0.0802629	0.767623
Pgl_GLEAN_10008849	black	-0.576107	0.0195099	-0.687019	0.00328045	0.832968	6.18e-05	-0.294991	0.267361	0.313488	0.237073	0.451556	0.0791278	0.230536	0.390341	0.176775	0.512513	-0.43337	0.0935622	0.0180422	0.947124	0.0363226	0.89376	-0.50042	0.0483612	0.0327879	0.904052	-0.159197	0.555923	-0.108151	0.690126	-0.154253	0.56841	0.0892586	0.74236	0.421891	0.103584	0.0938225	0.729635
Pgl_GLEAN_10010514	black	-0.575577	0.0196484	-0.752911	0.000761664	0.823321	8.91e-05	-0.404941	0.119731	0.263005	0.32504	0.453097	0.0779837	0.0848452	0.754725	0.558901	0.0244126	-0.5397	0.0309453	-0.0962899	0.722783	-0.219472	0.414096	-0.457166	0.0750191	0.0387336	0.886749	0.151244	0.57607	0.0570168	0.833873	0.054188	0.842016	-0.152273	0.573447	0.457566	0.0747325	-0.0667373	0.806017
Pgl_GLEAN_10030670	black	-0.575398	0.0196954	-0.634653	0.00826709	0.874947	9.16e-06	-0.5033	0.0468807	0.669939	0.00452032	0.347171	0.187683	-0.0570742	0.833708	0.304999	0.250694	-0.662055	0.00520695	-0.005986	0.982447	-0.0652471	0.810274	-0.422812	0.102754	-0.0768437	0.777285	-0.0676719	0.803349	-0.0410848	0.87992	-0.120896	0.655599	0.0289668	0.915194	0.265102	0.321053	-0.139711	0.605816
Pgl_GLEAN_10037590	black	-0.575385	0.0196989	-0.651643	0.00623894	0.716671	0.00178512	-0.127117	0.638976	0.20015	0.457343	0.429045	0.0972534	0.323256	0.221987	0.270867	0.310243	-0.238692	0.373311	-0.00973506	0.971456	-0.0452121	0.86795	-0.47245	0.0646116	-0.0808575	0.765946	-0.0435052	0.872897	-0.0475734	0.861115	-0.0174985	0.948715	-0.0696111	0.797821	0.410214	0.114533	0.350591	0.183078
Pgl_GLEAN_10009996	black	-0.57493	0.0198187	-0.659791	0.00541879	0.865761	1.47e-05	-0.577162	0.0192362	0.354406	0.178032	0.439529	0.0884789	-0.00762878	0.97763	0.132104	0.625763	-0.276686	0.29955	0.168159	0.533592	-0.0769572	0.776964	-0.0278216	0.918536	-0.115674	0.66967	-0.103572	0.702676	-0.166827	0.536886	-0.153027	0.571526	-0.119399	0.659621	0.406872	0.117809	0.11552	0.670088
Pgl_GLEAN_10009713	black	-0.574175	0.0200186	-0.788486	0.000284304	0.698347	0.00262159	-0.339053	0.198911	0.35297	0.179921	0.398139	0.126678	0.189076	0.483102	0.659706	0.00542691	-0.645192	0.00695595	-0.162002	0.548889	-0.0447912	0.86917	-0.587379	0.0167372	0.0771042	0.776548	0.127192	0.638776	0.177228	0.511415	0.170139	0.528714	-0.0883528	0.744893	0.253496	0.34347	-0.044503	0.870005
Pgl_GLEAN_10019079	black	-0.574072	0.0200462	-0.698299	0.00262411	0.783841	0.000326617	-0.348431	0.185977	0.29734	0.26339	0.434068	0.092976	0.059755	0.826006	0.620827	0.0102758	-0.564953	0.0225909	-0.17933	0.506336	-0.257384	0.335863	-0.514103	0.0416257	-0.0417688	0.877934	0.112976	0.676983	0.0358137	0.895241	0.245673	0.359067	-0.109015	0.687765	0.421685	0.103771	-0.121466	0.654069
Pgl_GLEAN_10004618	black	0.573474	0.020206	0.377504	0.14944	-0.650418	0.00637033	0.469785	0.0663457	-0.278099	0.296987	-0.273353	0.305647	0.146819	0.58741	0.0787453	0.771907	0.18971	0.48161	-0.244924	0.36058	0.523246	0.0375346	-0.0704704	0.795375	0.182657	0.498347	0.333381	0.207009	-0.139346	0.606768	0.246999	0.356395	-0.0643803	0.812753	-0.318861	0.228697	-0.0959879	0.72362
Pgl_GLEAN_10027803	black	-0.572518	0.0204633	-0.601708	0.0136663	0.907072	1.25e-06	-0.364435	0.165205	0.544461	0.029214	0.461114	0.0722219	0.0333356	0.902456	0.194194	0.471111	-0.502812	0.0471291	0.0875323	0.74719	-0.108919	0.688027	-0.45501	0.0765797	-0.00693056	0.979677	-0.149659	0.580121	-0.0905241	0.738825	-0.151178	0.576238	-0.113239	0.676269	0.30354	0.253082	0.0965651	0.72202
Pgl_GLEAN_10031812	black	0.572211	0.0205465	0.712788	0.00194114	-0.809842	0.00014344	0.588018	0.0165897	-0.44351	0.0853008	-0.138008	0.610261	-0.0233947	0.931467	-0.116612	0.667135	0.468753	0.0670258	-0.332805	0.207844	0.0754383	0.781265	0.150941	0.576844	0.00549407	0.983889	0.181135	0.501994	0.0518442	0.848775	0.214473	0.425073	-0.0177998	0.947833	-0.418721	0.106481	0.0259157	0.924101
Pgl_GLEAN_10020451	black	-0.571863	0.0206411	-0.685064	0.0034066	0.830025	6.92e-05	-0.612874	0.0115944	0.188265	0.485018	0.352912	0.179997	-0.0950608	0.726194	0.27533	0.302022	-0.496475	0.0504464	0.339333	0.198517	-0.207995	0.439521	-0.141299	0.601684	-0.0740724	0.785138	-0.0684559	0.801114	-0.139438	0.606528	0.0486694	0.857945	-0.0937451	0.72985	0.455637	0.0761233	-0.140588	0.603532
Pgl_GLEAN_10029612	black	-0.57143	0.0207595	-0.657605	0.0056299	0.902718	1.7e-06	-0.301478	0.256482	0.286293	0.282382	0.471363	0.0653152	0.0711268	0.793507	0.343871	0.192195	-0.423289	0.102325	0.132041	0.625929	-0.163621	0.544849	-0.452265	0.0786002	-0.128385	0.635606	-0.0101852	0.970137	-0.136856	0.613274	0.0151266	0.95566	-0.223231	0.405943	0.475275	0.0628103	-0.0101941	0.970111
Pgl_GLEAN_10008599	black	-0.57133	0.0207868	-0.551213	0.0268868	0.750874	0.000801957	-0.122605	0.651015	0.137117	0.61259	0.574307	0.0199836	0.278025	0.297121	0.0627202	0.817504	-0.0695828	0.797902	0.0914672	0.736194	0.0298544	0.912604	-0.329844	0.212166	0.011314	0.966829	-0.155599	0.564998	-0.348991	0.185224	-0.0133764	0.960786	-0.115921	0.669002	0.353791	0.178839	0.161836	0.549305
Pgl_GLEAN_10000138	black	0.571307	0.020793	0.42533	0.100506	-0.675608	0.00407308	0.236073	0.378735	-0.652066	0.00619405	-0.0548599	0.840081	-0.0461276	0.865299	-0.0335556	0.901815	0.224948	0.402246	-0.192053	0.47611	0.342723	0.193781	0.23295	0.385257	0.0665977	0.806415	-0.0184273	0.945996	0.320469	0.226228	0.15003	0.579172	0.0182931	0.946389	-0.263844	0.323441	-0.284794	0.285021
Pgl_GLEAN_10027883	black	-0.571217	0.0208178	-0.618134	0.0107082	0.92942	1.94e-07	-0.423436	0.102193	0.416382	0.108654	0.531228	0.0342176	-0.072277	0.790237	0.43293	0.0939333	-0.567809	0.0217685	-0.0744183	0.784157	-0.183335	0.496727	-0.456423	0.0755541	-0.169662	0.529887	-0.00749148	0.978033	-0.0309095	0.909527	0.0565808	0.835128	-0.20173	0.453725	0.435382	0.0918793	-0.023152	0.932177
Pgl_GLEAN_10012747	black	-0.571003	0.0208763	-0.621567	0.0101593	0.883259	5.79e-06	-0.35993	0.170889	0.41458	0.110348	0.542594	0.029884	0.0869062	0.748944	0.236772	0.377283	-0.445538	0.0837131	-0.0755872	0.780843	-0.0297504	0.912908	-0.443201	0.0855443	0.0647274	0.81176	-0.0694174	0.798373	-0.151784	0.574693	-0.122446	0.651441	-0.0816965	0.763582	0.372234	0.155669	0.0419769	0.877331
Pgl_GLEAN_10022504	black	-0.570984	0.0208818	-0.496949	0.0501921	0.914738	6.99e-07	-0.593132	0.0154456	0.578257	0.0189552	0.530521	0.034502	-0.29095	0.274277	0.408717	0.115992	-0.646344	0.00682339	-0.265063	0.321127	-0.175403	0.515844	-0.323935	0.220962	-0.149334	0.580953	0.0286558	0.916101	0.0062041	0.981807	-0.0461132	0.865341	-0.195406	0.468294	0.366341	0.16284	-0.225155	0.4018
Pgl_GLEAN_10035879	black	-0.569916	0.0211769	-0.761218	0.000614157	0.768347	0.00050711	-0.235786	0.379333	0.338397	0.199836	0.283742	0.286881	0.326686	0.216839	0.28194	0.290086	-0.457949	0.0744585	0.0681767	0.801909	0.000418586	0.998772	-0.567951	0.0217282	0.0855288	0.752806	-0.124921	0.644825	-0.00691278	0.979729	-0.0670342	0.805169	0.0377997	0.889464	0.421341	0.104082	0.198425	0.461311
Pgl_GLEAN_10003886	black	-0.569355	0.0213332	-0.696223	0.00273613	0.818363	0.000106609	-0.28856	0.278418	0.167816	0.534438	0.279843	0.293842	0.247228	0.355936	0.120762	0.655957	-0.27181	0.308495	0.158385	0.557965	0.00148675	0.99564	-0.35701	0.174641	-0.035309	0.89671	-0.170725	0.527274	-0.181892	0.500179	-0.127507	0.637937	-0.00161753	0.995256	0.632058	0.00861805	0.0583506	0.830039
Pgl_GLEAN_10012963	black	-0.569214	0.0213727	-0.477111	0.0616596	0.942949	4.53e-08	-0.389927	0.135429	0.600712	0.0138642	0.41787	0.107267	-0.0971071	0.720518	0.0862034	0.750914	-0.418475	0.106707	0.0487559	0.857695	-0.0809404	0.765713	-0.338918	0.199101	-0.189393	0.482356	-0.1794	0.506168	-0.202559	0.451833	-0.201482	0.454293	-0.159633	0.554827	0.395084	0.129886	-0.0273632	0.919874
Pgl_GLEAN_10038673	black	-0.569182	0.0213814	-0.660444	0.00535701	0.890098	3.87e-06	-0.431629	0.095036	0.453419	0.0777456	0.486099	0.0562481	-0.0452145	0.867944	0.365127	0.164345	-0.676864	0.00397894	0.217839	0.417667	-0.167409	0.535446	-0.492541	0.0525908	-0.131155	0.628269	-0.00451937	0.986747	-0.00773319	0.977324	-0.07625	0.778965	-0.0653323	0.81003	0.24159	0.36736	-0.0956061	0.72468
Pgl_GLEAN_10017551	black	-0.568742	0.021505	-0.697306	0.00267721	0.792057	0.000254957	-0.32318	0.222102	0.245933	0.358541	0.542684	0.0298513	0.208543	0.438287	0.285141	0.284409	-0.490844	0.0535364	-0.0799562	0.768489	0.0589256	0.828388	-0.51594	0.0407778	0.135916	0.615736	-0.111429	0.681186	-0.0669712	0.805349	-0.0630019	0.816698	0.0619277	0.819775	0.351942	0.181281	-0.0768035	0.777398
Pgl_GLEAN_10003786	black	-0.568703	0.021516	-0.527513	0.0357325	0.852119	2.78e-05	-0.387607	0.137974	0.205858	0.444341	0.500467	0.048337	0.0380314	0.88879	0.0969231	0.721027	-0.160542	0.552545	-0.105852	0.696416	-0.122418	0.651516	-0.168142	0.533633	0.0341728	0.900018	-0.151746	0.574788	-0.262769	0.32549	-0.0755551	0.780934	-0.177039	0.511873	0.595818	0.01487	0.0560712	0.836594
Pgl_GLEAN_10017525	black	0.567877	0.0217492	0.389882	0.135477	-0.704271	0.00232231	0.723756	0.00152672	-0.140028	0.60499	-0.419169	0.106067	0.22604	0.399904	0.193595	0.472508	0.130017	0.631281	-0.0928587	0.732317	0.021834	0.93603	-0.321964	0.223947	0.183288	0.496839	0.345142	0.190449	0.2025	0.451968	0.243555	0.363355	-0.092217	0.734104	-0.450788	0.0797026	0.177231	0.511407
Pgl_GLEAN_10023143	black	-0.567212	0.0219387	-0.680894	0.00368876	0.924513	3.06e-07	-0.419431	0.105827	0.313579	0.23693	0.472731	0.0644307	0.0463598	0.864627	0.314811	0.234993	-0.538432	0.0314191	-0.022454	0.934217	-0.0742383	0.784668	-0.469505	0.0665295	-0.00638473	0.981278	-0.0849974	0.754298	-0.0937964	0.729708	-0.0554549	0.838368	-0.085567	0.752699	0.536954	0.0319786	-0.0719484	0.791171
Pgl_GLEAN_10007216	black	-0.56639	0.0221743	-0.660346	0.00536623	0.921671	3.94e-07	-0.507761	0.044654	0.40641	0.118267	0.519199	0.0393058	-0.00458353	0.986559	0.169018	0.531472	-0.552107	0.0265896	0.143678	0.595516	-0.0176909	0.948152	-0.35725	0.174331	0.00562582	0.983503	-0.177773	0.510096	-0.10231	0.706147	-0.190809	0.479026	-0.0163719	0.952013	0.343821	0.192264	-0.0920018	0.734704
Pgl_GLEAN_10015462	black	-0.56636	0.0221828	-0.703449	0.0023621	0.811083	0.000137498	-0.202468	0.452041	0.200715	0.456049	0.288994	0.277665	0.288902	0.277825	0.0894446	0.74184	-0.368016	0.16078	0.36239	0.167769	-0.0320326	0.906253	-0.499912	0.0486262	-0.0156014	0.954269	-0.153214	0.571052	-0.127514	0.637919	-0.243939	0.362575	0.0385977	0.887144	0.490119	0.0539448	0.0997426	0.713227
Pgl_GLEAN_10034991	black	-0.566207	0.0222269	-0.521358	0.0383532	0.822624	9.14e-05	-0.795394	0.00022984	0.41483	0.110112	0.430358	0.0961218	-0.370748	0.157458	0.42845	0.0977694	-0.428165	0.098017	-0.25241	0.345611	-0.241636	0.367266	0.10869	0.688653	-0.252954	0.344538	0.00275632	0.991917	0.0111182	0.967403	0.152653	0.572478	-0.282551	0.288996	0.469185	0.0667407	-0.182281	0.499247
Pgl_GLEAN_10005876	black	-0.565827	0.0223369	-0.552224	0.0265506	0.784765	0.00031781	-0.31751	0.230786	0.291845	0.272737	0.431528	0.0951216	0.0135526	0.96027	0.0870995	0.748402	-0.335014	0.204657	0.497277	0.0500171	-0.102578	0.705411	-0.245759	0.358893	-0.243658	0.363147	-0.0839686	0.757188	-0.15111	0.576412	-0.212405	0.429658	-0.115218	0.670903	0.197187	0.464169	-0.150839	0.577105
Pgl_GLEAN_10024682	black	-0.565578	0.022409	-0.348055	0.186485	0.809791	0.000143691	-0.824049	8.67e-05	0.457838	0.074538	0.440513	0.0876858	-0.527527	0.0357265	0.297841	0.262548	-0.5668	0.0220563	-0.343265	0.193031	-0.216071	0.421548	0.033641	0.901567	-0.214436	0.425155	-0.045001	0.868562	0.0390869	0.885723	-0.0252353	0.926089	-0.195847	0.467271	0.464764	0.0697041	-0.296001	0.265649
Pgl_GLEAN_10020016	black	-0.565494	0.0224333	-0.66276	0.00514236	0.926862	2.47e-07	-0.518734	0.0395135	0.375085	0.152279	0.462763	0.0710761	0.00939288	0.972459	0.110791	0.682923	-0.466618	0.0684499	0.176291	0.513686	-0.0325449	0.90476	-0.277126	0.29875	-0.00280249	0.991782	-0.181253	0.501711	-0.206795	0.442222	-0.19001	0.480904	0.0113114	0.966836	0.424783	0.100991	-0.0921523	0.734284
Pgl_GLEAN_10038306	black	-0.565091	0.0225506	-0.642586	0.00726362	0.723896	0.00152194	-0.297312	0.263437	0.0985283	0.716583	0.404789	0.119884	0.270813	0.310343	-0.0494282	0.855752	-0.00789178	0.976859	0.33816	0.200172	0.000814893	0.99761	-0.0734417	0.786928	0.154577	0.567588	-0.173924	0.519444	-0.30391	0.252475	-0.200584	0.456349	-0.14547	0.590887	0.382608	0.143569	0.109797	0.685633
Pgl_GLEAN_10022002	black	-0.564392	0.0227552	-0.633899	0.00836781	0.670118	0.00450562	-0.0128514	0.962324	0.00022996	0.999326	0.449956	0.0803287	0.411232	0.113547	0.171605	0.525114	-0.0950519	0.726219	0.179523	0.505871	0.0469201	0.863005	-0.4502	0.0801449	0.0145651	0.957304	-0.0295385	0.913526	-0.190729	0.479214	-0.0558148	0.837332	-0.180565	0.503365	0.412652	0.112183	0.229312	0.392932
Pgl_GLEAN_10002027	black	-0.564202	0.0228111	-0.57226	0.0205332	0.796673	0.000220777	-0.352937	0.179964	0.414328	0.110587	0.323185	0.222095	0.134398	0.61972	-0.00145135	0.995744	-0.343755	0.192356	0.0392766	0.885171	-0.150016	0.579209	-0.324809	0.219646	-0.0307501	0.909992	-0.15423	0.568469	-0.145342	0.591215	-0.328725	0.213814	0.251214	0.347979	0.437547	0.0900928	0.229051	0.393485
Pgl_GLEAN_10027881	black	-0.563035	0.0231564	-0.554367	0.0258496	0.955626	8.08e-09	-0.583222	0.0177213	0.467542	0.0678312	0.416409	0.108627	-0.256558	0.337471	0.394418	0.130593	-0.575846	0.019578	-0.0940544	0.72899	-0.27167	0.308754	-0.281	0.291766	-0.192768	0.474438	0.0647402	0.811723	-0.143328	0.596423	0.0139818	0.959013	-0.19137	0.47771	0.55028	0.0271997	-0.22107	0.410619
Pgl_GLEAN_10022786	black	-0.562289	0.0233794	-0.576742	0.0193447	0.728762	0.0013632	-0.172365	0.523254	0.319858	0.227165	0.461393	0.0720275	0.305404	0.250033	0.0373704	0.890712	-0.216399	0.420826	-0.0342226	0.899873	0.100861	0.71014	-0.413607	0.111271	0.0258878	0.924183	-0.217477	0.41846	-0.176683	0.512736	-0.164823	0.541857	0.0767901	0.777436	0.321703	0.224344	0.279668	0.294157
Pgl_GLEAN_10025026	black	-0.561951	0.023481	-0.775369	0.000417176	0.825473	8.22e-05	-0.349464	0.184587	0.250884	0.348633	0.433018	0.0938585	0.184594	0.493723	0.30963	0.243205	-0.619606	0.0104701	0.298642	0.261204	-0.0204981	0.939937	-0.555686	0.0254248	-0.01864	0.945374	-0.107934	0.690718	-0.0193648	0.943253	-0.0572279	0.833266	0.0794033	0.770049	0.317421	0.230924	-0.0344143	0.899315
Pgl_GLEAN_10009235	black	-0.561685	0.023561	-0.557768	0.0247656	0.895347	2.78e-06	-0.314924	0.234816	0.26354	0.32402	0.653149	0.00608033	0.0252161	0.926145	0.181742	0.500539	-0.359579	0.171337	0.138691	0.608476	-0.162788	0.546927	-0.378418	0.148378	-0.0760137	0.779635	-0.145615	0.590512	-0.0803473	0.767385	-0.109144	0.687413	-0.219088	0.414934	0.346604	0.188452	0.135842	0.615929
Pgl_GLEAN_10015344	black	-0.561266	0.0236878	-0.431769	0.0949168	0.85675	2.25e-05	-0.25748	0.335678	0.421488	0.10395	0.413453	0.111418	0.0249938	0.926794	0.0292006	0.914512	-0.21001	0.435	-0.0846083	0.755391	-0.111572	0.680799	-0.307365	0.24685	-0.182463	0.498811	-0.215299	0.423249	-0.189406	0.482325	-0.181983	0.499961	-0.122164	0.652198	0.512483	0.042384	0.116536	0.667339
Pgl_GLEAN_10035721	black	-0.560177	0.0240194	-0.221248	0.410232	0.720874	0.00162787	-0.432611	0.0942025	0.495213	0.0511272	0.625822	0.00951001	-0.278767	0.295779	-0.111266	0.681631	-0.169615	0.530002	0.143268	0.596577	-0.243011	0.364462	0.0612628	0.821681	-0.124107	0.646998	-0.214045	0.42602	-0.229636	0.392245	-0.227752	0.396249	-0.156024	0.563923	-0.037519	0.89028	-0.240297	0.37001
Pgl_GLEAN_10030209	black	-0.560114	0.0240388	-0.302335	0.255065	0.698379	0.00261987	-0.44757	0.0821441	0.224234	0.403781	0.575395	0.0196962	-0.164515	0.542622	0.0149834	0.956079	0.106474	0.694713	-0.17391	0.519478	-0.251094	0.348217	0.237107	0.376589	-0.184121	0.49485	-0.0598667	0.825686	-0.258048	0.334574	-0.0922153	0.734109	-0.253435	0.34359	0.371944	0.156017	0.0147816	0.95667
Pgl_GLEAN_10014214	black	-0.559224	0.0243124	-0.602927	0.013427	0.675486	0.00408227	-0.141932	0.600039	0.146631	0.587894	0.401238	0.12348	0.194164	0.471181	0.468726	0.0670436	-0.313369	0.237261	-0.144839	0.592514	-0.176052	0.514267	-0.487542	0.0554131	-0.127591	0.637715	0.138284	0.609539	0.0999048	0.712779	0.0394904	0.88455	-0.224992	0.402151	0.464053	0.0701898	0.152363	0.573217
Pgl_GLEAN_10010761	black	-0.558955	0.0243957	-0.598982	0.0142134	0.857774	2.15e-05	-0.422797	0.102767	0.485297	0.0567161	0.47715	0.0616351	-0.127849	0.637028	0.593748	0.0153121	-0.612355	0.0116848	-0.148703	0.582571	-0.229473	0.392591	-0.450247	0.0801095	-0.238076	0.374583	0.184541	0.493849	0.0226569	0.933624	0.130985	0.628719	-0.254259	0.34197	0.34569	0.189699	-0.0884498	0.744622
Pgl_GLEAN_10027161	black	-0.558802	0.0244432	-0.687556	0.00324648	0.817411	0.000110284	-0.43457	0.0925555	0.084429	0.755894	0.552021	0.0266179	-0.0372257	0.891133	0.548836	0.0276892	-0.5564	0.0251975	0.0807986	0.766112	-0.184262	0.494515	-0.391744	0.133458	-0.207089	0.44156	0.0425091	0.875786	0.0736001	0.786479	0.20071	0.45606	-0.224101	0.404067	0.439428	0.0885612	-0.155926	0.564171
Pgl_GLEAN_10031433	black	0.558764	0.0244549	0.728341	0.00137638	-0.864858	1.53e-05	0.562264	0.0233869	-0.357721	0.173722	-0.394363	0.130652	0.0582245	0.830402	-0.435159	0.092065	0.526353	0.0362156	-0.179339	0.506315	0.188941	0.483422	0.235914	0.379066	0.188281	0.484978	0.00377199	0.988939	-0.0427495	0.875089	-0.0653328	0.810029	0.197384	0.463713	-0.394217	0.130807	-0.038841	0.886437
Pgl_GLEAN_10036171	black	-0.558268	0.0246092	-0.2578	0.335056	0.55518	0.025587	-0.392167	0.133002	0.111421	0.681209	0.394036	0.131	-0.0482049	0.859288	-0.39094	0.134327	0.210689	0.433482	0.399933	0.12482	-0.190488	0.479779	0.351014	0.182515	-0.136836	0.613325	-0.324208	0.22055	-0.349531	0.184498	-0.260132	0.330546	-0.0378927	0.889194	0.212175	0.430171	0.270306	0.311284
Pgl_GLEAN_10034703	black	0.557239	0.0249318	0.48603	0.0562883	-0.703861	0.00234208	0.664273	0.00500586	-0.322126	0.223701	-0.316022	0.2331	0.198608	0.460889	-0.0692403	0.798878	0.220649	0.411535	-0.178112	0.509276	0.121917	0.652858	-0.20621	0.443543	0.214951	0.424018	0.0430895	0.874103	-0.0828178	0.760425	0.339712	0.197983	0.185245	0.492173	-0.340536	0.196828	-0.0362408	0.893998
Pgl_GLEAN_10026169	black	0.556616	0.0251289	0.6076	0.0125397	-0.862385	1.73e-05	0.221932	0.40875	-0.408195	0.116505	-0.357689	0.173764	-0.0416017	0.878419	-0.381191	0.145183	0.575861	0.019574	-0.204819	0.446692	0.181497	0.501126	0.618358	0.0106718	0.20479	0.446759	-0.0524642	0.846986	0.0763444	0.778698	0.0203959	0.940236	0.166128	0.538618	-0.381807	0.144481	0.0405299	0.881531
Pgl_GLEAN_10016796	black	-0.556037	0.0253128	-0.4046	0.120074	0.684045	0.00347392	-0.636091	0.00807739	0.375748	0.151497	0.339424	0.198388	-0.29495	0.267431	0.322836	0.222623	-0.268758	0.314172	-0.405397	0.119276	-0.200221	0.457181	0.115623	0.669808	-0.226588	0.398731	-0.00667989	0.980412	0.206586	0.442694	-0.104021	0.701443	-0.281606	0.290683	0.470905	0.0656128	-0.297377	0.263328
Pgl_GLEAN_10010210	black	-0.555143	0.025599	-0.636	0.00808933	0.958667	4.95e-09	-0.41918	0.106058	0.382611	0.143566	0.474417	0.0633537	-0.00374756	0.98901	0.240687	0.369209	-0.519766	0.0390542	0.0802907	0.767545	-0.0745159	0.78388	-0.436563	0.090902	-0.0724575	0.789724	-0.128813	0.634469	-0.177756	0.510137	-0.0670484	0.805129	-0.106668	0.694182	0.494532	0.0514974	-0.0725513	0.789457
Pgl_GLEAN_10003453	black	-0.554702	0.025741	-0.591697	0.0157602	0.97033	5.02e-10	-0.513736	0.0417962	0.429521	0.0968419	0.553875	0.0260093	-0.113126	0.676575	0.227639	0.396489	-0.572901	0.02036	0.0235163	0.931112	-0.0660276	0.808044	-0.372457	0.155403	-0.122324	0.651768	-0.10387	0.701857	-0.14224	0.59924	-0.14588	0.589829	-0.0731924	0.787636	0.427933	0.0982189	-0.143158	0.596861
Pgl_GLEAN_10033471	black	-0.554314	0.0258666	-0.650379	0.00637454	0.665036	0.0049382	-0.418173	0.106987	0.538941	0.0312281	0.42194	0.10354	0.0066429	0.980521	0.628053	0.00918296	-0.713287	0.0019205	-0.272439	0.307333	0.0564674	0.835454	-0.503262	0.0469	-0.150829	0.57713	0.110551	0.683578	0.222228	0.408109	0.118596	0.661784	-0.0238823	0.930042	0.0869872	0.748717	-0.22527	0.401555
Pgl_GLEAN_10018408	black	-0.554241	0.0258902	-0.591471	0.0158103	0.946787	2.81e-08	-0.490121	0.0539437	0.363697	0.166128	0.615527	0.0111406	-0.133446	0.622227	0.362046	0.168204	-0.595257	0.0149888	-0.0459471	0.865822	-0.128267	0.635918	-0.407849	0.116844	-0.1262	0.641415	0.0231436	0.932201	-0.138762	0.608291	-0.0381987	0.888304	-0.117609	0.664445	0.411152	0.113625	-0.220353	0.412179
Pgl_GLEAN_10027262	black	-0.553902	0.0260005	-0.767373	0.000520747	0.838002	5.06e-05	-0.474499	0.0633018	0.339012	0.198969	0.326049	0.217789	0.0271917	0.920375	0.455026	0.0765679	-0.651206	0.00628556	0.281331	0.291174	-0.0426335	0.875426	-0.431078	0.0955058	-0.0286638	0.916078	0.0596716	0.826246	-0.0810714	0.765343	0.0660597	0.807952	-0.170916	0.526805	0.354916	0.177365	-0.174466	0.518123
Pgl_GLEAN_10005743	black	-0.553857	0.0260151	-0.792496	0.000251528	0.79853	0.000208143	-0.323136	0.222169	0.092867	0.732294	0.384952	0.140927	0.189771	0.481467	0.441662	0.0867659	-0.511296	0.0429463	0.247104	0.356184	-0.165055	0.54128	-0.492239	0.0527586	-0.0208035	0.939044	0.0146195	0.957145	-0.0769514	0.77698	0.141354	0.601541	-0.042761	0.875056	0.477793	0.0612359	-0.0287128	0.915935
Pgl_GLEAN_10023609	black	-0.553576	0.0261068	-0.304127	0.252119	0.655466	0.00584262	-0.398834	0.125956	0.0291419	0.914683	0.609968	0.012108	-0.114013	0.674168	-0.105678	0.696895	0.0601997	0.82473	0.177035	0.511882	-0.198771	0.460512	0.183815	0.495579	-0.380042	0.146501	-0.0688449	0.800004	-0.242533	0.365435	-0.195659	0.467708	-0.093266	0.731183	0.320912	0.22555	0.305379	0.250074
Pgl_GLEAN_10009017	black	-0.553452	0.0261472	-0.40779	0.116903	0.749825	0.000823362	-0.297726	0.26274	0.308061	0.245727	0.725081	0.00148195	-0.128425	0.635498	0.41043	0.114322	-0.316877	0.231768	-0.209031	0.437193	-0.303398	0.253316	-0.283749	0.28687	-0.278111	0.296966	0.0202112	0.940777	0.0561816	0.836276	0.130883	0.628988	-0.273306	0.305735	0.190329	0.480153	0.012499	0.963357
Pgl_GLEAN_10033659	black	0.553386	0.0261689	0.281767	0.290394	-0.779058	0.000375488	0.531872	0.0339602	-0.401917	0.122786	-0.524041	0.0371938	0.365095	0.164384	-0.224888	0.402374	0.498209	0.0495218	0.331037	0.210417	0.344398	0.19147	0.207395	0.440871	0.285426	0.283906	0.0252476	0.926053	-0.118357	0.662427	0.174001	0.519258	0.0605467	0.823734	-0.423144	0.102455	-0.00753746	0.977898
Pgl_GLEAN_10015216	black	-0.553309	0.026194	-0.328692	0.213862	0.919231	4.85e-07	-0.663945	0.00503523	0.48089	0.0593393	0.585132	0.0172636	-0.36961	0.158836	-0.00648532	0.980983	-0.303178	0.253677	-0.160342	0.553048	-0.16166	0.549746	0.0570473	0.833786	-0.178294	0.508837	-0.184283	0.494464	-0.243702	0.363056	-0.223616	0.405111	-0.168071	0.53381	0.431967	0.0947484	-0.147933	0.584547
Pgl_GLEAN_10020974	black	0.552902	0.0263272	0.435732	0.0915884	-0.777648	0.000391003	0.491275	0.0532953	-0.311279	0.240572	-0.337148	0.201608	0.130776	0.62927	0.0742693	0.78458	0.504267	0.0463909	-0.195432	0.468234	0.0269347	0.921125	0.248552	0.353282	0.107582	0.69168	0.232479	0.386245	0.109222	0.687202	0.384704	0.141205	-0.078236	0.773347	-0.404682	0.119992	0.183754	0.495725
Pgl_GLEAN_10009378	black	-0.552603	0.0264258	-0.699215	0.00257588	0.895815	2.7e-06	-0.382353	0.143859	0.367892	0.160932	0.439217	0.0887318	0.1094	0.686716	0.296241	0.265242	-0.548274	0.0278818	0.00488143	0.985685	0.0342155	0.899894	-0.506289	0.0453794	-0.028197	0.91744	-0.102097	0.706734	-0.128351	0.635695	-0.0496342	0.855156	-0.0228208	0.933145	0.465409	0.0692656	-0.0465879	0.863967
Pgl_GLEAN_10037343	black	-0.552584	0.0264319	-0.821584	9.49e-05	0.708072	0.00214533	-0.573454	0.0202112	0.339834	0.197812	0.310756	0.241405	0.035071	0.897403	0.711465	0.00199675	-0.710822	0.00202426	-0.184595	0.49372	-0.0598817	0.825642	-0.386099	0.139646	-0.048887	0.857316	0.120674	0.656194	0.293277	0.270281	0.178041	0.509448	-0.0667512	0.805977	0.358936	0.17216	-0.148723	0.582519
Pgl_GLEAN_10032710	black	-0.552276	0.0265338	-0.683616	0.00350252	0.838826	4.89e-05	-0.315804	0.23344	0.359239	0.171772	0.266978	0.317512	0.134021	0.620714	0.141079	0.602257	-0.461096	0.0722343	0.482639	0.0582876	-0.0532837	0.844623	-0.418884	0.10633	-0.0425176	0.875762	-0.130225	0.630729	-0.214303	0.425449	-0.124415	0.646174	-0.058843	0.828625	0.347229	0.187604	-0.0554308	0.838437
Pgl_GLEAN_10020573	black	-0.55219	0.0265622	-0.446576	0.0829087	0.947852	2.45e-08	-0.593782	0.0153047	0.37266	0.15516	0.62296	0.00994296	-0.250283	0.349828	0.138251	0.609625	-0.335399	0.204105	-0.16444	0.54281	-0.207584	0.440444	-0.0809106	0.765797	-0.141564	0.600996	-0.114208	0.673639	-0.195415	0.468273	-0.129906	0.631574	-0.191431	0.477568	0.511454	0.0428711	-0.0510464	0.851078
Pgl_GLEAN_10024639	black	-0.551608	0.0267551	-0.580298	0.0184403	0.919177	4.87e-07	-0.393794	0.131258	0.363998	0.165751	0.607851	0.0124934	-0.00770599	0.977404	0.263928	0.323282	-0.463911	0.0702866	-0.0886537	0.744052	-0.0935693	0.730339	-0.418884	0.10633	-0.0166518	0.951194	-0.0288613	0.915502	-0.208296	0.438843	-0.067475	0.803911	-0.104979	0.69881	0.419493	0.10577	-0.00434966	0.987245
Pgl_GLEAN_10003709	black	-0.551555	0.0267728	-0.544247	0.0292904	0.819298	0.000103099	-0.215168	0.423538	0.203042	0.450731	0.313304	0.237363	0.159611	0.554882	-0.0851003	0.754009	-0.159623	0.554851	0.46047	0.0726733	-0.0709545	0.793997	-0.271809	0.308496	-0.114064	0.67403	-0.283562	0.287201	-0.3143	0.235796	-0.157772	0.559509	-0.12545	0.643413	0.482813	0.0581838	0.151234	0.576094
Pgl_GLEAN_10029625	black	0.551511	0.0267873	0.588642	0.0164465	-0.741973	0.00099906	0.567008	0.021997	-0.315554	0.233831	-0.193087	0.473692	0.0854859	0.752927	-0.109059	0.687644	0.515533	0.0409644	-0.333568	0.20674	-0.000616212	0.998193	0.158536	0.557586	0.339213	0.198686	0.06116	0.821975	-0.0876459	0.746872	0.359973	0.170834	-0.064907	0.811246	-0.415111	0.109847	-0.0148144	0.956574
Pgl_GLEAN_10006446	black	-0.551029	0.0269483	-0.593345	0.0153994	0.874291	9.48e-06	-0.310519	0.241784	0.31996	0.227008	0.538489	0.0313978	0.129257	0.633292	0.0353571	0.89657	-0.335664	0.203725	0.229101	0.39338	-0.0113696	0.966666	-0.371944	0.156018	0.0259563	0.923982	-0.208615	0.438126	-0.194134	0.471252	-0.219541	0.413946	-0.109357	0.686833	0.338819	0.199241	0.21303	0.42827
Pgl_GLEAN_10036561	black	-0.550289	0.0271965	-0.423151	0.102448	0.851929	2.8e-05	-0.663343	0.00508946	0.521997	0.0380745	0.435777	0.0915511	-0.385715	0.140074	0.162765	0.546985	-0.566369	0.0221804	0.213087	0.428144	-0.197619	0.46317	-0.0840076	0.757079	-0.276241	0.30036	-0.119713	0.658778	-0.00465148	0.98636	-0.164197	0.543414	-0.214248	0.425571	0.229041	0.393506	-0.180113	0.504452
Pgl_GLEAN_10017281	black	-0.549979	0.0273012	-0.366127	0.163105	0.934929	1.11e-07	-0.359426	0.171532	0.449575	0.0806169	0.540923	0.0304932	-0.162748	0.547026	0.0276662	0.91899	-0.291359	0.273572	-0.0409097	0.880428	-0.221648	0.409365	-0.258293	0.334099	-0.193301	0.473194	-0.200108	0.457441	-0.217515	0.418376	-0.201873	0.453398	-0.187471	0.486893	0.464409	0.0699464	-0.038762	0.886667
Pgl_GLEAN_10037510	black	-0.549492	0.027466	-0.186637	0.488868	0.698881	0.00259335	-0.646963	0.00675295	0.414407	0.110512	0.629036	0.00904162	-0.457328	0.074903	-0.0778612	0.774406	-0.317396	0.230963	0.0878062	0.746423	-0.175494	0.515623	0.160427	0.552835	-0.119134	0.660334	-0.212056	0.430435	-0.154673	0.567345	-0.191266	0.477953	-0.17852	0.508291	0.0216618	0.936534	-0.243095	0.364291
Pgl_GLEAN_10029147	black	0.549333	0.0275201	0.276192	0.30045	-0.840287	4.61e-05	0.714862	0.00185646	-0.426517	0.099458	-0.410462	0.114291	0.436308	0.0911121	0.123365	0.648981	0.281614	0.290668	-0.0535901	0.843739	0.273851	0.304731	-0.191236	0.478025	0.270146	0.311584	0.229119	0.393342	0.154864	0.566861	0.325335	0.218858	0.0959609	0.723695	-0.450306	0.0800649	0.0900958	0.740021
Pgl_GLEAN_10014236	black	-0.549158	0.0275794	-0.344322	0.191574	0.895403	2.77e-06	-0.754694	0.000727776	0.550922	0.0269838	0.409193	0.115526	-0.507396	0.0448328	0.203475	0.449746	-0.540912	0.0304972	-0.154807	0.567005	-0.254509	0.341479	-0.0175149	0.948667	-0.25871	0.333291	-0.0498701	0.854475	-0.0989892	0.715309	-0.10731	0.692425	-0.222925	0.406602	0.471798	0.0650329	-0.212284	0.429928
Pgl_GLEAN_10026520	black	-0.548554	0.0277855	-0.596415	0.0147444	0.75006	0.000818525	-0.18488	0.493043	0.258154	0.334369	0.359749	0.171119	0.307601	0.246469	0.0254138	0.925567	-0.0950992	0.726087	0.0438687	0.871844	-0.000476118	0.998604	-0.30724	0.247052	0.174741	0.517453	-0.166134	0.538602	-0.343162	0.193174	-0.0995301	0.713814	-0.075686	0.780563	0.462692	0.0711257	0.237654	0.375456
Pgl_GLEAN_10027891	black	-0.548051	0.0279581	-0.460378	0.0727375	0.907955	1.17e-06	-0.756439	0.000695824	0.385034	0.140835	0.572498	0.0204686	-0.455975	0.0758781	0.378639	0.148121	-0.608218	0.0124259	-0.141034	0.602373	-0.352173	0.180974	-0.0873647	0.747659	-0.262696	0.32563	0.0386214	0.887075	0.0795118	0.769743	-0.0650909	0.810721	-0.209209	0.436794	0.44539	0.0838285	-0.204628	0.447126
Pgl_GLEAN_10033160	black	-0.547337	0.0282048	-0.399592	0.125171	0.969172	6.54e-10	-0.658612	0.00553186	0.427254	0.0988121	0.546614	0.028456	-0.351446	0.18194	0.034571	0.898859	-0.413544	0.111332	-0.0116262	0.965914	-0.190358	0.480085	-0.050765	0.85189	-0.203422	0.449866	-0.210273	0.434412	-0.201457	0.45435	-0.206949	0.441875	-0.152758	0.572212	0.500398	0.0483729	-0.173929	0.519431
Pgl_GLEAN_10037649	black	-0.547077	0.0282948	-0.637761	0.00786163	0.785447	0.000311433	-0.307681	0.246339	0.231329	0.388667	0.307931	0.245935	0.140017	0.60502	0.044345	0.870463	-0.364967	0.164543	0.569553	0.021278	-0.0930397	0.731813	-0.328418	0.214267	-0.03394	0.900696	-0.21104	0.4327	-0.125455	0.643401	-0.170867	0.526924	-0.111287	0.681574	0.331665	0.209501	0.167264	0.535804
Pgl_GLEAN_10010770	black	-0.546598	0.0284616	-0.562735	0.023246	0.890835	3.7e-06	-0.592297	0.015628	0.56246	0.023328	0.313447	0.237138	-0.22007	0.412795	0.232391	0.38643	-0.623464	0.00986563	0.230758	0.389871	-0.173061	0.52155	-0.2487	0.352985	-0.230155	0.391145	0.0152892	0.955184	-0.135409	0.617066	-0.168916	0.531725	-0.0726824	0.789085	0.335724	0.203639	-0.118149	0.662987
Pgl_GLEAN_10015631	black	-0.546546	0.0284797	-0.678003	0.00389514	0.738419	0.00108807	-0.202793	0.451298	0.233958	0.383146	0.221241	0.410248	0.365926	0.163353	-0.074284	0.784538	-0.221753	0.409139	0.357598	0.173881	0.0628712	0.817072	-0.372337	0.155546	0.24288	0.364729	-0.2848	0.28501	-0.290138	0.27568	-0.230248	0.39095	0.0650524	0.810831	0.424075	0.101622	0.0765385	0.778149
Pgl_GLEAN_10008188	black	-0.546287	0.0285699	-0.576849	0.019317	0.879309	7.23e-06	-0.708153	0.00214169	0.461543	0.0719224	0.556609	0.0251311	-0.307389	0.24681	0.518082	0.0398058	-0.688343	0.0031972	-0.282615	0.288884	-0.225699	0.400635	-0.236431	0.377991	-0.144446	0.59353	0.123155	0.649543	0.141007	0.602444	-0.0401	0.882779	-0.156975	0.561519	0.382354	0.143858	-0.194116	0.471293
Pgl_GLEAN_10026227	black	0.546285	0.0285707	0.349562	0.184456	-0.740841	0.00102673	0.581231	0.0182084	-0.423023	0.102564	-0.31303	0.237796	0.424687	0.101077	-0.339397	0.198426	0.366389	0.162782	0.0131056	0.961579	0.446257	0.0831556	-0.0468781	0.863127	0.42004	0.105269	-0.100714	0.710547	-0.0413728	0.879084	0.012875	0.962255	0.284588	0.285384	-0.371219	0.156889	0.339889	0.197736
Pgl_GLEAN_10001049	black	-0.546255	0.0285811	-0.445295	0.0839022	0.671341	0.0044062	-0.0884777	0.744544	0.386983	0.138665	0.295588	0.266348	0.144729	0.592799	-0.0924796	0.733373	-0.194381	0.470677	0.641946	0.00734076	-0.0927349	0.732662	-0.314009	0.236253	-0.151462	0.575515	-0.232641	0.385907	-0.139723	0.605784	-0.261604	0.327719	-0.192843	0.474263	0.0486617	0.857967	0.122624	0.650964
Pgl_GLEAN_10028193	black	-0.546195	0.028602	-0.436203	0.0911993	0.759494	0.000642651	-0.344428	0.191429	0.179532	0.505849	0.724911	0.00148766	-0.0787515	0.77189	0.275133	0.302383	-0.379007	0.147695	-0.215118	0.42365	-0.269715	0.312386	-0.319315	0.227998	-0.236519	0.377809	-0.207787	0.439988	-0.0287462	0.915838	0.169705	0.529782	0.0881872	0.745357	0.304408	0.251659	-0.080656	0.766515
Pgl_GLEAN_10022429	black	0.545866	0.0287174	0.456346	0.0756101	-0.835418	5.61e-05	0.617397	0.0108291	-0.420943	0.104444	-0.362504	0.167626	0.335663	0.203727	-0.269416	0.312944	0.438148	0.0896009	-0.0955009	0.724972	0.303705	0.252812	0.0350888	0.897351	0.408147	0.116551	0.0633244	0.815774	-0.0763529	0.778674	0.0694378	0.798315	0.201287	0.454739	-0.415493	0.109487	0.144613	0.593099
Pgl_GLEAN_10030741	black	-0.545756	0.0287562	-0.57125	0.0208087	0.817431	0.000110204	-0.184596	0.493719	0.255616	0.339309	0.396065	0.12885	0.244497	0.361445	-0.0328258	0.903942	-0.219078	0.414957	0.165665	0.539765	-0.0461403	0.865263	-0.407012	0.11767	0.0076116	0.977681	-0.247391	0.355608	-0.212974	0.428395	-0.239323	0.372011	0.00846658	0.975174	0.485068	0.0568504	0.269481	0.312822
Pgl_GLEAN_10037722	black	-0.54563	0.0288006	-0.586607	0.0169167	0.871559	1.09e-05	-0.689385	0.00313286	0.652712	0.00612601	0.294705	0.267847	-0.281061	0.291657	0.3564	0.175432	-0.665873	0.00486472	0.0841563	0.756661	-0.161993	0.548912	-0.181058	0.50218	-0.201843	0.453466	-0.022006	0.935527	0.0154293	0.954773	-0.0546658	0.84064	-0.160442	0.552796	0.28988	0.276128	-0.204492	0.447435
Pgl_GLEAN_10037651	black	-0.545231	0.0289411	-0.65014	0.00640054	0.857654	2.16e-05	-0.525806	0.0364453	0.272885	0.30651	0.50879	0.0441515	-0.00608319	0.982162	0.283453	0.287393	-0.604516	0.0131198	-0.138265	0.609587	-0.0166168	0.951296	-0.410424	0.114329	0.143817	0.595155	-0.107484	0.69195	-0.0416926	0.878156	-0.109678	0.685957	0.026519	0.922339	0.482895	0.0581351	-0.174286	0.518561
Pgl_GLEAN_10009906	black	-0.545166	0.0289641	-0.639379	0.00765681	0.779865	0.000366847	-0.23201	0.387233	0.320467	0.226232	0.37422	0.153302	0.0810639	0.765365	0.379608	0.147001	-0.444705	0.0843628	0.397772	0.12706	-0.181716	0.500601	-0.45011	0.0802129	-0.195844	0.467277	0.209642	0.435823	-0.106587	0.694404	-0.0643376	0.812875	-0.267773	0.316018	0.247752	0.354884	0.0805571	0.766793
Pgl_GLEAN_10035660	black	-0.545105	0.0289855	-0.552914	0.0263234	0.64529	0.00694465	-0.0310486	0.909122	-0.00929315	0.972751	0.339872	0.197759	0.404721	0.119953	-0.181223	0.501783	0.0370401	0.891673	0.450176	0.0801632	-0.00889654	0.973914	-0.279735	0.294036	0.114146	0.673809	-0.368947	0.159642	-0.252123	0.34618	-0.199548	0.458726	-0.0490601	0.856815	0.386823	0.138842	0.172986	0.521736
Pgl_GLEAN_10037664	black	-0.545031	0.0290117	-0.449211	0.0808923	0.873807	9.73e-06	-0.393894	0.131151	0.149138	0.581456	0.588704	0.0164325	-0.0459754	0.86574	-0.0614991	0.821003	-0.146712	0.587686	0.130518	0.629953	-0.00909351	0.973337	-0.104062	0.70133	-0.174918	0.517023	-0.222762	0.406955	-0.196955	0.464704	-0.297011	0.263944	-0.243529	0.363408	0.517401	0.0401131	0.0286548	0.916104
Pgl_GLEAN_10021957	black	-0.544635	0.0291523	-0.529661	0.0348507	0.973396	2.36e-10	-0.483326	0.0578783	0.295857	0.265892	0.549814	0.0273568	-0.113741	0.674906	0.113751	0.674879	-0.388759	0.136706	0.0350292	0.897524	-0.152501	0.572866	-0.257544	0.335553	-0.0833706	0.75887	-0.168923	0.531707	-0.211925	0.430727	-0.155773	0.56456	-0.153716	0.569774	0.574981	0.0198051	-0.0588037	0.828738
Pgl_GLEAN_10012964	black	-0.544451	0.0292175	-0.480993	0.0592772	0.951925	1.4e-08	-0.418075	0.107077	0.606482	0.0127476	0.374262	0.153252	-0.134756	0.61878	0.0938235	0.729632	-0.466357	0.0686252	0.11463	0.672497	-0.19435	0.470749	-0.339624	0.198107	-0.157099	0.561206	-0.163211	0.545872	-0.187813	0.486084	-0.20947	0.436208	-0.129635	0.63229	0.410472	0.114283	-0.0191548	0.943868
Pgl_GLEAN_10035581	black	-0.544113	0.0293379	-0.48966	0.0542042	0.958175	5.37e-09	-0.373306	0.154388	0.399669	0.125092	0.484084	0.0574295	-0.102968	0.704336	0.159652	0.554779	-0.449138	0.0809479	-0.0122012	0.964229	-0.195513	0.468046	-0.401098	0.123623	-0.2034	0.449917	-0.14638	0.588541	-0.148245	0.583745	-0.154283	0.568334	-0.110163	0.684636	0.54678	0.0283982	-0.0643275	0.812904
Pgl_GLEAN_10012282	black	-0.544017	0.0293723	-0.653467	0.00604728	0.889868	3.92e-06	-0.667555	0.00471985	0.220379	0.412122	0.384326	0.14163	-0.134989	0.61817	0.297654	0.262862	-0.45207	0.0787452	-0.00446572	0.986904	-0.0817652	0.763388	-0.109902	0.685345	-0.0270825	0.920694	-0.0140997	0.958667	-0.223247	0.405908	0.0205145	0.93989	-0.163554	0.545016	0.647133	0.0067337	-0.201728	0.453731
Pgl_GLEAN_10029747	black	-0.543637	0.0295083	-0.59772	0.0144725	0.789919	0.000272208	-0.321993	0.223903	0.115539	0.670036	0.625939	0.00949268	0.0755277	0.781012	0.309782	0.242961	-0.308322	0.245305	-0.00621292	0.981781	-0.243137	0.364206	-0.314227	0.23591	-0.174644	0.517691	0.13084	0.629101	-0.0077176	0.97737	-0.150504	0.57796	-0.0482471	0.859166	0.415088	0.109869	0.223477	0.405411
Pgl_GLEAN_10002959	black	-0.542898	0.0297741	-0.603371	0.0133406	0.729276	0.00134725	-0.158236	0.558339	0.024644	0.927816	0.39528	0.129679	0.321274	0.224998	0.00527227	0.984539	-0.0603378	0.824334	0.171006	0.526583	0.106561	0.694475	-0.289764	0.276328	0.080041	0.768249	-0.223007	0.406425	-0.274474	0.303589	-0.117676	0.664263	-0.145319	0.591277	0.534939	0.0327533	0.0723221	0.790108
Pgl_GLEAN_10027599	black	-0.542478	0.0299259	-0.249069	0.352248	0.741492	0.00101074	-0.282516	0.289059	0.711772	0.00198374	0.207176	0.441365	-0.179688	0.505473	0.00377732	0.988923	-0.0994152	0.714132	0.0497246	0.854895	-0.213671	0.426849	-0.0582249	0.8304	-0.268254	0.315116	-0.115536	0.670043	-0.207773	0.440018	-0.15977	0.554482	-0.398912	0.125875	0.258131	0.334414	0.0657713	0.808776
Pgl_GLEAN_10027732	black	-0.542145	0.0300466	-0.579374	0.018672	0.883077	5.85e-06	-0.462182	0.0714789	0.32346	0.221678	0.665713	0.00487875	-0.143929	0.594866	0.419755	0.10553	-0.631532	0.00869062	0.017914	0.947499	-0.140632	0.603417	-0.427797	0.0983371	-0.180484	0.503558	0.0341461	0.900096	0.14852	0.583041	-0.11689	0.666384	-0.242448	0.36561	0.281182	0.29144	-0.102391	0.705925
Pgl_GLEAN_10025399	black	-0.541901	0.0301355	-0.601561	0.0136953	0.918426	5.18e-07	-0.638734	0.00773796	0.364991	0.164514	0.475402	0.0627305	-0.246669	0.357059	0.487512	0.0554303	-0.59317	0.0154374	-0.154289	0.568319	-0.199984	0.457725	-0.243295	0.363885	-0.142794	0.597804	0.104713	0.699542	-0.133859	0.62114	0.129131	0.633626	-0.215729	0.422301	0.53916	0.0311463	-0.246411	0.357578
Pgl_GLEAN_10032291	black	-0.541505	0.0302798	-0.4539	0.0773921	0.704986	0.00228816	-0.279352	0.294726	0.0542481	0.841843	0.43247	0.0943217	0.0207803	0.939112	-0.0746054	0.783626	-0.159061	0.556265	0.608591	0.0123576	-0.178294	0.508837	-0.118416	0.662269	-0.179455	0.506034	-0.171021	0.526548	-0.225543	0.400969	-0.174513	0.51801	-0.164193	0.543424	0.280868	0.292002	0.128187	0.63613
Pgl_GLEAN_10033244	black	-0.54063	0.0306012	-0.430437	0.0960539	0.778032	0.000386725	-0.117193	0.665567	0.300029	0.258888	0.353344	0.179427	0.135624	0.616502	-0.077556	0.775269	-0.123733	0.647997	0.326791	0.216681	-0.0430298	0.874276	-0.329462	0.212727	0.0655665	0.809361	-0.303997	0.252332	-0.42504	0.100763	-0.0258476	0.9243	-0.315587	0.233779	0.362856	0.167183	0.0728471	0.788617
Pgl_GLEAN_10000290	black	-0.540415	0.0306806	-0.481444	0.0590053	0.835757	5.53e-05	-0.499726	0.0487234	0.503213	0.0469249	0.67989	0.00375938	-0.252393	0.345646	0.497528	0.0498834	-0.628161	0.00916729	-0.245193	0.360036	-0.226555	0.398803	-0.359728	0.171146	-0.240325	0.369952	0.136158	0.615102	0.0209773	0.938536	0.0515842	0.849525	-0.125885	0.642254	0.169934	0.529218	-0.174444	0.518178
Pgl_GLEAN_10032049	black	-0.540222	0.0307518	-0.323704	0.22131	0.635511	0.00815348	-0.426895	0.0991264	0.483935	0.0575175	0.305589	0.249732	0.00426417	0.987495	-0.18117	0.50191	-0.0141156	0.958621	-0.25595	0.338658	0.11381	0.674718	0.0757113	0.780491	0.061815	0.820098	-0.223593	0.405162	-0.300628	0.257893	-0.282014	0.289955	-0.0361968	0.894126	0.348391	0.186032	0.214666	0.424647
Pgl_GLEAN_10018818	black	-0.53948	0.0310272	-0.522916	0.0376764	0.717044	0.00177069	-0.0441464	0.871039	0.109068	0.68762	0.38348	0.142582	0.350117	0.183713	-0.168875	0.531826	-0.0631301	0.81633	0.315416	0.234046	-0.0558455	0.837243	-0.382908	0.14323	0.159667	0.554741	-0.290526	0.27501	-0.285882	0.283104	-0.298316	0.26175	0.0112706	0.966956	0.413215	0.111645	0.168546	0.532636
Pgl_GLEAN_10013667	black	-0.538801	0.0312806	-0.499361	0.0489145	0.615686	0.0111138	-0.214606	0.424781	0.000849113	0.99751	0.345291	0.190244	0.287193	0.280805	-0.226258	0.399437	0.17892	0.507325	0.290156	0.275649	-0.0477974	0.860467	0.0281382	0.917612	0.23646	0.377932	-0.309522	0.243377	-0.451294	0.0793237	-0.124138	0.646916	-0.0378573	0.889297	0.415269	0.109698	0.104476	0.700193
Pgl_GLEAN_10013779	black	-0.53861	0.0313523	-0.571935	0.0206214	0.971644	3.67e-10	-0.666219	0.00483465	0.487699	0.0553228	0.479862	0.0599644	-0.229982	0.391513	0.20738	0.440904	-0.563621	0.0229824	0.00188835	0.994462	-0.166832	0.536874	-0.194792	0.469719	-0.107218	0.692676	-0.151405	0.575659	-0.129006	0.633959	-0.106294	0.695206	-0.0749703	0.782591	0.463542	0.07054	-0.121461	0.654081
Pgl_GLEAN_10003374	black	0.538243	0.0314903	0.549448	0.0274809	-0.791055	0.000262927	0.651714	0.00623139	-0.450984	0.0795557	-0.302407	0.254947	0.223439	0.405493	-0.223046	0.406341	0.630581	0.00882309	-0.106536	0.694544	0.0537059	0.843406	0.182393	0.498979	0.210284	0.434387	0.12496	0.644721	-0.154285	0.568329	0.237698	0.375365	-0.0277671	0.918695	-0.336613	0.202369	0.289431	0.276906
Pgl_GLEAN_10008249	black	-0.537813	0.0316525	-0.437379	0.0902303	0.856288	2.3e-05	-0.251184	0.348038	0.335008	0.204664	0.516554	0.0404976	0.0563603	0.835762	-0.0139352	0.959149	-0.191471	0.477473	-0.041037	0.880059	-0.118613	0.661736	-0.307824	0.246108	-0.0958898	0.723892	-0.217803	0.417744	-0.227426	0.396942	-0.207885	0.439768	-0.0891723	0.742601	0.478062	0.0610697	0.214637	0.424712
Pgl_GLEAN_10027017	black	-0.537497	0.0317721	-0.74438	0.000942222	0.769902	0.000485931	-0.339877	0.197752	0.229995	0.391484	0.424436	0.1013	0.0758981	0.779962	0.683682	0.00349808	-0.617547	0.0108044	-0.0392439	0.885266	-0.184753	0.493344	-0.5483	0.0278729	-0.120499	0.656665	0.234899	0.38118	0.127165	0.638846	0.16648	0.537745	-0.203077	0.450653	0.405599	0.119074	-0.0299941	0.912197
Pgl_GLEAN_10002650	black	-0.537311	0.0318428	-0.411981	0.112826	0.976446	1.01e-10	-0.624637	0.00968738	0.460089	0.0729409	0.541342	0.0303394	-0.342389	0.194245	0.145136	0.591748	-0.518634	0.0395583	-0.136658	0.613792	-0.184239	0.494568	-0.195191	0.468793	-0.152317	0.573335	-0.153649	0.569944	-0.134534	0.619364	-0.169233	0.530943	-0.186678	0.488771	0.529762	0.0348095	-0.162995	0.54641
Pgl_GLEAN_10035770	black	-0.537118	0.0319161	-0.162556	0.547505	0.484443	0.0572174	-0.387943	0.137604	0.367231	0.161743	0.368018	0.160778	-0.226585	0.398739	-0.216181	0.421307	-0.0439382	0.871642	0.445151	0.0840147	-0.215327	0.423187	0.226936	0.397989	-0.229639	0.392239	-0.168215	0.533453	-0.127232	0.638668	-0.26606	0.319243	-0.216822	0.419898	-0.119427	0.659547	0.18763	0.486516
Pgl_GLEAN_10021799	black	-0.536992	0.0319643	-0.559148	0.024336	0.950404	1.74e-08	-0.592044	0.0156837	0.624659	0.00968408	0.366508	0.162635	-0.241935	0.366656	0.298423	0.261571	-0.621151	0.0102247	0.056883	0.834258	-0.203604	0.449453	-0.282915	0.288349	-0.189664	0.481718	-0.0436479	0.872484	-0.0818818	0.76306	-0.093195	0.731381	-0.159265	0.55575	0.391219	0.134025	-0.133293	0.622629
Pgl_GLEAN_10011329	black	-0.536641	0.0320981	-0.600183	0.0139704	0.748894	0.000842761	-0.805363	0.000166692	0.351149	0.182335	0.353166	0.179662	-0.189419	0.482295	0.104042	0.701384	-0.375404	0.151902	0.157338	0.560604	0.046818	0.863301	0.192612	0.474804	-0.114456	0.672967	-0.10828	0.689772	-0.0987458	0.715982	-0.193563	0.472582	-0.0302564	0.911432	0.30833	0.245293	-0.185117	0.492478
Pgl_GLEAN_10023841	black	-0.53644	0.032175	-0.356319	0.175536	0.777006	0.000398237	-0.411896	0.112908	0.678503	0.00385876	0.485719	0.0564694	-0.198069	0.462132	0.178651	0.507975	-0.35632	0.175535	-0.0783008	0.773164	-0.269044	0.313637	-0.188472	0.484528	-0.0720027	0.791016	0.114939	0.67166	-0.108273	0.689793	-0.244425	0.361591	-0.263671	0.32377	0.10976	0.685733	0.185837	0.490766
Pgl_GLEAN_10010905	black	-0.535916	0.0323761	-0.74334	0.000966444	0.766965	0.000526561	-0.329614	0.212504	0.272866	0.306544	0.469801	0.066335	0.153	0.571596	0.581531	0.0181344	-0.574179	0.0200178	-0.12942	0.63286	-0.115193	0.670972	-0.555943	0.0253427	0.0934284	0.730731	0.122917	0.650181	-0.0407562	0.880874	0.209336	0.43651	-0.0810243	0.765476	0.360142	0.170618	-0.0287714	0.915764
Pgl_GLEAN_10016647	black	-0.535726	0.0324491	-0.54846	0.0278179	0.96492	1.6e-09	-0.410322	0.114427	0.436078	0.0913021	0.412153	0.112661	-0.0871797	0.748178	0.216014	0.421675	-0.47781	0.0612252	0.0103024	0.969793	-0.231235	0.388864	-0.398332	0.126478	-0.0754497	0.781233	-0.0912155	0.736896	-0.141398	0.601427	-0.140474	0.603831	-0.17527	0.516166	0.567822	0.021765	-0.0322318	0.905673
Pgl_GLEAN_10031904	black	-0.53519	0.0326563	-0.485883	0.056374	0.769102	0.000496731	-0.483141	0.0579887	0.111533	0.680904	0.230348	0.390737	-0.159616	0.554869	0.134333	0.619892	-0.290389	0.275246	0.272074	0.308007	-0.390954	0.134312	-0.0582567	0.830309	-0.122099	0.652372	-0.0356459	0.895729	-0.229598	0.392326	-0.0441026	0.871166	-0.126466	0.640707	0.619813	0.0104369	-0.219869	0.413232
Pgl_GLEAN_10011566	black	-0.534849	0.0327885	-0.480938	0.0593103	0.730219	0.00131842	-0.236736	0.377357	0.114954	0.67162	0.591436	0.0158179	0.167628	0.534903	0.000154026	0.999548	0.0440322	0.87137	-0.0163542	0.952065	-0.104806	0.699286	-0.10061	0.710834	0.0112376	0.967053	-0.175141	0.51648	-0.255328	0.339874	-0.102252	0.706306	-0.151434	0.575585	0.400714	0.124017	0.240083	0.370448
Pgl_GLEAN_10032272	black	-0.53478	0.0328153	-0.52563	0.0365194	0.832405	6.32e-05	-0.203874	0.448839	0.0671648	0.804797	0.634248	0.00832105	0.114551	0.672711	0.0850374	0.754186	-0.235394	0.380148	0.260978	0.32892	-0.0830083	0.759889	-0.373555	0.154092	-0.0130984	0.961601	-0.0869018	0.748956	-0.318869	0.228686	-0.094646	0.727346	-0.188602	0.484221	0.396953	0.127917	0.0730471	0.788049
Pgl_GLEAN_10023266	black	-0.534517	0.0329176	-0.709512	0.00208124	0.797147	0.000217492	-0.334759	0.205023	0.15068	0.577511	0.617965	0.0107359	0.116847	0.6665	0.457426	0.0748329	-0.626046	0.00947677	0.00047584	0.998605	-0.0630708	0.8165	-0.583161	0.0177362	-0.0495468	0.855409	0.024031	0.929608	0.123637	0.648255	-0.0368503	0.892225	0.0220499	0.935399	0.325447	0.218689	-0.0875902	0.747028
Pgl_GLEAN_10016648	black	-0.534378	0.0329717	-0.735008	0.00117953	0.743155	0.00097081	-0.385866	0.139906	0.197003	0.464592	0.49835	0.0494473	0.0645479	0.812273	0.68987	0.00310331	-0.620049	0.0103993	-0.127745	0.637306	-0.132101	0.625771	-0.512262	0.0424882	0.0189837	0.944368	0.180908	0.50254	0.0385317	0.887336	0.300685	0.257798	-0.180132	0.504405	0.352748	0.180213	-0.121176	0.654846
Pgl_GLEAN_10032384	black	-0.53407	0.0330921	-0.705348	0.00227102	0.850478	2.99e-05	-0.407478	0.11721	0.20709	0.441557	0.523883	0.0372611	0.0198609	0.941802	0.547942	0.0279957	-0.602336	0.0135426	-0.0624066	0.818403	-0.144549	0.593264	-0.503446	0.0468063	0.0128482	0.962334	0.0971639	0.72036	-0.0219107	0.935806	0.137403	0.611841	-0.189608	0.48185	0.463802	0.0703617	-0.147671	0.58522
Pgl_GLEAN_10006409	black	-0.533777	0.0332066	-0.382947	0.143186	0.689973	0.00309706	-0.601302	0.0137466	0.380933	0.145479	0.413157	0.1117	-0.112048	0.679503	-0.131775	0.626633	0.061676	0.820496	-0.121208	0.65476	-0.0823569	0.761722	0.338726	0.199372	-0.0319417	0.906518	-0.178902	0.507369	-0.291897	0.272647	-0.225591	0.400866	-0.0954701	0.725057	0.351309	0.182122	0.165383	0.540465
Pgl_GLEAN_10026018	black	-0.533134	0.0334596	-0.540533	0.0306368	0.898155	2.32e-06	-0.477948	0.0611399	0.452202	0.0786471	0.551565	0.0267695	-0.224136	0.403991	0.488298	0.0549791	-0.700733	0.00249751	-0.119059	0.660535	-0.21052	0.43386	-0.465078	0.0694902	-0.210917	0.432972	0.0375813	0.890099	0.140319	0.604232	-0.0312431	0.908555	-0.220124	0.412677	0.346478	0.188624	-0.268456	0.314738
Pgl_GLEAN_10034082	black	-0.532609	0.0336671	-0.480033	0.0598597	0.776216	0.000407284	-0.102623	0.705285	0.0466754	0.863713	0.481219	0.0591406	0.160227	0.553336	0.0857097	0.752299	-0.156328	0.563154	0.142779	0.597843	-0.135005	0.618125	-0.400013	0.124737	-0.114028	0.674128	-0.0668115	0.805805	-0.294165	0.268766	-0.0886616	0.744029	-0.161465	0.550233	0.540334	0.0307103	0.105431	0.697571
Pgl_GLEAN_10014446	black	-0.532048	0.0338898	-0.3006	0.257938	0.840887	4.5e-05	-0.440419	0.0877611	0.401522	0.123189	0.805776	0.000164425	-0.23761	0.375548	0.0692223	0.798929	-0.333937	0.206207	-0.194679	0.469984	-0.0833003	0.759067	-0.184912	0.492966	-0.105303	0.697922	-0.158327	0.558111	-0.168596	0.532514	-0.163519	0.545102	-0.186447	0.48932	0.189242	0.482713	-0.0962242	0.722965
Pgl_GLEAN_10012131	black	-0.531803	0.0339875	-0.685414	0.00338375	0.864489	1.56e-05	-0.316232	0.232772	0.137098	0.612639	0.413608	0.11127	0.183272	0.496876	0.152231	0.573552	-0.347378	0.187401	0.215465	0.422885	-0.0392193	0.885338	-0.395776	0.129155	0.0398176	0.8836	-0.200891	0.455645	-0.198455	0.461241	-0.0451897	0.868015	-0.0989362	0.715455	0.571463	0.0207503	0.0949761	0.726429
Pgl_GLEAN_10031203	black	-0.530469	0.0345229	-0.533862	0.0331735	0.932191	1.48e-07	-0.298106	0.262103	0.329138	0.213205	0.392884	0.132231	-0.0211649	0.937987	0.151876	0.574459	-0.391924	0.133263	0.215291	0.423267	-0.164732	0.542083	-0.410953	0.113817	-0.185294	0.492057	-0.11226	0.678926	-0.168476	0.532809	-0.155695	0.564756	-0.240833	0.36891	0.553336	0.026185	0.0172838	0.949343
Pgl_GLEAN_10017104	black	-0.529682	0.034842	-0.0285894	0.916295	0.568339	0.0216185	-0.555668	0.0254307	0.587285	0.0167589	0.609931	0.0121147	-0.483301	0.0578934	-0.0325205	0.904831	-0.240155	0.3703	-0.289687	0.276461	-0.169148	0.531152	0.167443	0.535362	-0.167636	0.534884	-0.126962	0.639387	-0.133249	0.622744	-0.130334	0.630439	-0.149902	0.5795	-0.103145	0.703849	-0.172336	0.523326
Pgl_GLEAN_10002987	black	-0.529279	0.0350061	-0.435924	0.0914296	0.904201	1.54e-06	-0.63172	0.00866468	0.344426	0.191431	0.72714	0.00141453	-0.314045	0.236197	0.273221	0.305891	-0.481493	0.0589755	-0.264883	0.321469	-0.252312	0.345805	-0.147712	0.585114	-0.161904	0.549136	0.0595863	0.82649	-0.123251	0.649288	-0.118887	0.660998	-0.0723017	0.790166	0.40897	0.115745	-0.091673	0.73562
Pgl_GLEAN_10016201	black	-0.529158	0.0350557	-0.236084	0.378711	0.700148	0.00252744	-0.207202	0.441305	0.312053	0.239342	0.614875	0.0112507	-0.115642	0.669757	0.0699198	0.796942	-0.0778628	0.774402	0.000649205	0.998096	-0.153334	0.570747	-0.149051	0.581679	-0.0810487	0.765407	-0.00200363	0.994124	-0.406377	0.1183	0.0437507	0.872186	-0.447254	0.0823865	0.185525	0.491509	0.158627	0.557355
Pgl_GLEAN_10034622	black	-0.528752	0.0352215	-0.61749	0.0108137	0.780287	0.000362391	-0.665687	0.00488098	0.451001	0.079543	0.273444	0.305481	-0.128683	0.634814	0.141243	0.601829	-0.447496	0.0822008	0.306524	0.248211	0.0246173	0.927894	-0.00304979	0.991056	-0.0919014	0.734984	-0.0166925	0.951074	-0.263472	0.324149	-0.143546	0.595857	-0.038216	0.888254	0.263525	0.324049	-0.23613	0.378617
Pgl_GLEAN_10024114	black	-0.528631	0.0352715	-0.549666	0.0274071	0.802605	0.000182506	-0.414805	0.110135	0.362936	0.167083	0.62917	0.00902251	-0.160164	0.553493	0.462169	0.0714878	-0.638752	0.00773573	0.169087	0.531302	-0.184795	0.493245	-0.413267	0.111595	-0.216482	0.420644	0.0283496	0.916995	0.0176826	0.948176	0.128655	0.63489	-0.210983	0.432825	0.0832867	0.759106	-0.214543	0.42492
Pgl_GLEAN_10027989	black	-0.528322	0.0353984	-0.675734	0.00406354	0.926021	2.67e-07	-0.549012	0.0276293	0.414563	0.110364	0.39755	0.127293	-0.0784177	0.772833	0.281784	0.290364	-0.670145	0.00450346	0.164099	0.543657	-0.120966	0.655409	-0.39348	0.131593	-0.117446	0.664883	-0.0868273	0.749165	-0.0871327	0.748309	-0.102042	0.706885	0.053916	0.8428	0.434666	0.0924759	-0.143716	0.595417
Pgl_GLEAN_10008726	black	-0.528104	0.0354882	-0.151485	0.575454	0.549565	0.0274412	-0.52269	0.0377744	0.603413	0.0133324	0.647677	0.00667244	-0.353676	0.17899	0.0891734	0.742598	-0.152841	0.571999	-0.263655	0.323802	-0.242329	0.365852	0.199495	0.458848	-0.0778767	0.774362	-0.039004	0.885964	-0.0934183	0.730759	-0.0391694	0.885483	-0.226535	0.398845	-0.204389	0.447668	0.00905604	0.973446
Pgl_GLEAN_10018791	black	-0.52803	0.0355187	-0.642089	0.00732349	0.935013	1.1e-07	-0.587413	0.0167292	0.548052	0.0279579	0.262543	0.325921	-0.153402	0.570574	0.324199	0.220564	-0.660259	0.00537445	0.0606675	0.823388	-0.127908	0.636871	-0.342349	0.194301	-0.116419	0.667655	-0.0765453	0.778129	-0.0117172	0.965647	-0.11041	0.683961	-0.132608	0.624434	0.505839	0.0456033	-0.177543	0.510654
Pgl_GLEAN_10027441	black	-0.527865	0.0355869	-0.227857	0.396025	0.418377	0.106798	-0.216635	0.420308	0.0443511	0.870445	0.411004	0.113767	0.115826	0.66926	-0.18174	0.500544	0.33308	0.207444	-0.219661	0.413684	0.106588	0.694401	0.221105	0.410544	0.148436	0.583254	-0.00178259	0.994772	-0.44549	0.0837508	-0.216333	0.420973	-0.185608	0.491311	0.306279	0.24861	-0.00061898	0.998185
Pgl_GLEAN_10031367	black	-0.52778	0.0356221	-0.537238	0.0318706	0.860559	1.89e-05	-0.731246	0.00128754	0.481672	0.0588676	0.438	0.0897218	-0.368149	0.160618	0.466175	0.0687478	-0.800413	0.000195946	-0.203934	0.448702	-0.189653	0.481744	-0.276887	0.299184	-0.2552	0.340124	0.0882421	0.745203	0.150967	0.576777	-0.0943669	0.728122	-0.0163927	0.951952	0.41158	0.113211	-0.306063	0.248961
Pgl_GLEAN_10034409	black	-0.52693	0.0359747	-0.307044	0.247369	0.885913	4.96e-06	-0.466969	0.068214	0.647462	0.00669655	0.536757	0.0320538	-0.296084	0.265508	0.0803209	0.76746	-0.394186	0.13084	-0.0880019	0.745875	-0.208257	0.43893	-0.187014	0.487975	-0.267358	0.316798	-0.193385	0.472997	-0.134076	0.620568	-0.129106	0.633692	-0.203589	0.449486	0.25747	0.335696	0.0753102	0.781628
Pgl_GLEAN_10007772	black	-0.526781	0.0360368	-0.515948	0.0407743	0.842901	4.14e-05	-0.442288	0.0862674	0.403038	0.121648	0.622338	0.0100391	-0.141295	0.601694	0.428947	0.0973386	-0.593955	0.0152675	-0.301891	0.255799	-0.23261	0.385971	-0.43596	0.0913998	-0.021275	0.937665	-0.118863	0.661065	0.105762	0.696664	0.0881868	0.745358	-0.128864	0.634335	0.326534	0.217065	-0.190953	0.478688
Pgl_GLEAN_10008830	black	0.525686	0.0364956	0.23762	0.375525	-0.839623	4.74e-05	0.655752	0.00581382	-0.402064	0.122636	-0.405866	0.118808	0.443693	0.0851564	0.112391	0.67857	0.225228	0.401645	-0.0727116	0.789002	0.297194	0.263636	-0.18557	0.491401	0.261335	0.328235	0.171252	0.52598	0.20521	0.445806	0.302236	0.255229	0.242229	0.366055	-0.478488	0.0608068	0.0351911	0.897053
Pgl_GLEAN_10000491	black	-0.525631	0.0365189	-0.547329	0.0282072	0.923455	3.37e-07	-0.529224	0.0350284	0.652076	0.006193	0.433448	0.0934961	-0.183211	0.497022	0.320136	0.226738	-0.622329	0.0100405	-0.0617129	0.82039	-0.176524	0.513122	-0.359588	0.171326	-0.126604	0.64034	-0.0167958	0.950772	-0.166467	0.537778	-0.0210653	0.938278	-0.0570819	0.833686	0.318587	0.229121	-0.0998991	0.712795
Pgl_GLEAN_10030683	black	-0.525607	0.0365289	-0.428937	0.0973471	0.897269	2.46e-06	-0.322644	0.222914	0.281118	0.291554	0.546042	0.0286558	-0.0223657	0.934475	-0.0759893	0.779704	-0.17112	0.526305	0.11501	0.671468	-0.178553	0.508212	-0.201885	0.453371	-0.113643	0.675172	-0.255251	0.340024	-0.23073	0.38993	-0.266889	0.317679	-0.14698	0.586997	0.490426	0.0537713	0.148104	0.584108
Pgl_GLEAN_10026644	black	-0.525245	0.0366818	-0.41046	0.114294	0.824638	8.48e-05	-0.615029	0.0112247	0.270216	0.311453	0.809577	0.000144736	-0.372811	0.154979	0.391524	0.133696	-0.582359	0.0179313	-0.209308	0.436572	-0.198865	0.460296	-0.191967	0.476311	-0.216862	0.41981	-0.0601221	0.824953	0.106109	0.695713	0.0560293	0.836714	-0.211334	0.432044	0.223298	0.405798	-0.295762	0.266053
Pgl_GLEAN_10002182	black	-0.524879	0.036837	-0.214166	0.425752	0.79896	0.000205303	-0.695453	0.00277867	0.268569	0.314526	0.466382	0.0686087	-0.456954	0.0751714	-0.141758	0.600491	-0.234229	0.38258	0.00676531	0.980162	-0.183206	0.497035	0.211112	0.432538	-0.131368	0.627706	-0.222168	0.408239	-0.273341	0.30567	-0.246998	0.356397	-0.233081	0.384982	0.493431	0.0520999	-0.208752	0.43782
Pgl_GLEAN_10032716	black	-0.524646	0.0369359	-0.501194	0.04796	0.931998	1.5e-07	-0.372339	0.155544	0.292093	0.27231	0.591437	0.0158178	-0.0647871	0.811589	0.0364643	0.893348	-0.408991	0.115724	0.268159	0.315295	-0.127585	0.637729	-0.33935	0.198492	-0.149208	0.581276	-0.234857	0.381266	-0.191049	0.478462	-0.194122	0.471279	-0.112011	0.679603	0.383383	0.142692	0.00450873	0.986778
Pgl_GLEAN_10002729	black	-0.524426	0.0370294	-0.401149	0.123571	0.920507	4.35e-07	-0.587011	0.0168224	0.223593	0.405161	0.54275	0.0298276	-0.23785	0.37505	-0.0153804	0.954916	-0.26063	0.329588	-0.0867541	0.74937	-0.161696	0.549656	-0.0231569	0.932163	-0.10634	0.695079	-0.226948	0.397963	-0.249912	0.350566	-0.189839	0.481305	-0.152043	0.574032	0.655176	0.00587202	-0.0582901	0.830213
Pgl_GLEAN_10004833	black	0.524215	0.0371194	0.565	0.0225772	-0.781239	0.000352508	0.389228	0.136192	-0.384742	0.141163	-0.433487	0.0934635	0.0288684	0.915481	-0.442254	0.0862942	0.36545	0.163944	0.288317	0.278842	0.11734	0.665168	0.27949	0.294478	0.156162	0.563575	0.0168868	0.950506	0.0291782	0.914577	-0.15076	0.577305	0.209477	0.436192	-0.429896	0.0965189	0.190686	0.479315
Pgl_GLEAN_10036788	black	-0.523959	0.0372288	-0.586624	0.0169127	0.886269	4.86e-06	-0.610194	0.0120675	0.596838	0.0146557	0.414223	0.110687	-0.243616	0.363232	0.521851	0.0381381	-0.734448	0.00119511	-0.243888	0.36268	-0.168127	0.533671	-0.371103	0.157029	-0.154902	0.566764	0.0487784	0.85763	0.0638384	0.814303	0.058187	0.83051	-0.131316	0.627844	0.379161	0.147517	-0.232941	0.385276
Pgl_GLEAN_10019663	black	-0.523577	0.0373921	-0.592475	0.015589	0.848606	3.24e-05	-0.338584	0.199573	0.232962	0.385233	0.535281	0.0326211	0.106598	0.694374	0.193434	0.472884	-0.3975	0.127345	-0.13372	0.621505	0.0408528	0.880593	-0.42712	0.0989289	-0.0186379	0.94538	-0.165939	0.539085	-0.0869546	0.748808	-0.113877	0.674538	-0.0464674	0.864315	0.520839	0.0385807	0.0667248	0.806053
Pgl_GLEAN_10012961	black	-0.523506	0.0374228	-0.3136	0.236896	0.790883	0.000264308	-0.208526	0.438328	0.134426	0.619648	0.605995	0.012839	0.0235115	0.931126	-0.223025	0.406386	-0.00983029	0.971177	0.157717	0.559648	-0.14558	0.590602	-0.148154	0.583979	-0.105905	0.696272	-0.292272	0.272003	-0.3032	0.253642	-0.298296	0.261783	-0.129859	0.631697	0.422024	0.103464	0.234191	0.382658
Pgl_GLEAN_10023910	black	-0.523178	0.0375635	-0.372277	0.155618	0.934089	1.22e-07	-0.434209	0.0928575	0.3958	0.129129	0.631922	0.00863677	-0.17937	0.50624	-0.000711409	0.997914	-0.283567	0.287191	-0.0817145	0.763531	-0.197766	0.462829	-0.188691	0.484011	-0.0818245	0.763221	-0.22329	0.405814	-0.214301	0.425453	-0.226832	0.39821	-0.181791	0.500422	0.444265	0.0847072	0.00281335	0.99175
Pgl_GLEAN_10022115	black	-0.523177	0.0375642	-0.661877	0.00522339	0.839008	4.86e-05	-0.677648	0.00392108	0.534041	0.0331034	0.388302	0.137208	-0.217407	0.418614	0.494265	0.051643	-0.796204	0.000224066	-0.018763	0.945014	-0.176792	0.512471	-0.321541	0.22459	-0.1043	0.700674	0.101362	0.708758	0.0916754	0.735614	-0.0450914	0.8683	0.00487436	0.985706	0.270096	0.311676	-0.287967	0.279453
Pgl_GLEAN_10035815	black	-0.523057	0.0376157	-0.379203	0.147469	0.873753	9.75e-06	-0.469651	0.0664333	0.409794	0.114941	0.781719	0.000347605	-0.264785	0.321654	0.264426	0.322335	-0.478555	0.0607652	-0.220194	0.412523	-0.176871	0.51228	-0.280662	0.292372	-0.174842	0.517207	0.00743081	0.978211	-0.153712	0.569785	-0.0661917	0.807575	-0.125864	0.64231	0.232775	0.385624	-0.202053	0.452987
Pgl_GLEAN_10029063	black	-0.522755	0.0377459	-0.653863	0.00600625	0.875804	8.75e-06	-0.567854	0.0217559	0.449707	0.0805173	0.443486	0.0853197	-0.189806	0.481384	0.602782	0.0134551	-0.740577	0.00103327	-0.0723242	0.790102	-0.196569	0.465599	-0.409945	0.114794	-0.168388	0.533027	0.160222	0.553348	-0.0300858	0.911929	0.173098	0.52146	-0.149332	0.580958	0.373328	0.154362	-0.232784	0.385606
Pgl_GLEAN_10027827	black	-0.521787	0.0381661	-0.714222	0.00188229	0.888464	4.27e-06	-0.571196	0.0208235	0.369504	0.158965	0.364439	0.165201	-0.0300294	0.912094	0.394424	0.130587	-0.643418	0.0071643	-0.0990742	0.715074	-0.106025	0.695942	-0.385567	0.140239	-0.0206238	0.93957	-0.00878609	0.974238	-0.099888	0.712826	0.0143345	0.95798	0.0822033	0.762154	0.55521	0.0255776	-0.122339	0.651728
Pgl_GLEAN_10003919	black	-0.521598	0.0382485	-0.73683	0.00112994	0.73065	0.00130539	-0.39772	0.127114	0.172714	0.5224	0.604038	0.0132117	0.0732797	0.787388	0.618876	0.0105876	-0.709773	0.00206976	-0.0571833	0.833395	-0.0913948	0.736396	-0.560003	0.0240726	-0.0743365	0.784389	0.196444	0.465888	0.180358	0.503861	0.0537086	0.843398	0.027257	0.920184	0.234379	0.382264	-0.0741853	0.784818
Pgl_GLEAN_10012876	black	-0.521501	0.0382906	-0.686585	0.00330813	0.886396	4.83e-06	-0.512484	0.0423832	0.545437	0.0288683	0.303923	0.252453	-0.0673302	0.804324	0.459015	0.0736997	-0.719775	0.00166785	-0.0400666	0.882876	-0.11857	0.661853	-0.477265	0.0615634	0.0114366	0.96647	-0.0204159	0.940178	-0.0152231	0.955377	0.0439671	0.871558	-0.0993754	0.714241	0.415315	0.109655	-0.216189	0.42129
Pgl_GLEAN_10010048	black	-0.521254	0.0383989	-0.577248	0.019214	0.958101	5.44e-09	-0.491139	0.0533712	0.325569	0.218507	0.596049	0.0148213	-0.155342	0.565649	0.351282	0.182157	-0.622349	0.0100374	-0.0370792	0.891559	-0.16013	0.553578	-0.429488	0.0968709	-0.170136	0.528721	0.019538	0.942746	-0.0864128	0.750327	-0.0871298	0.748317	-0.0977319	0.718787	0.482173	0.0585668	-0.166347	0.538074
Pgl_GLEAN_10016686	black	-0.521204	0.0384208	-0.639973	0.00758273	0.868187	1.3e-05	-0.637966	0.00783541	0.427048	0.0989926	0.476345	0.0621379	-0.197099	0.464371	0.562998	0.0231674	-0.694663	0.00282288	-0.298972	0.260652	-0.159101	0.556164	-0.33308	0.207445	-0.0741121	0.785025	0.0336197	0.901629	0.12625	0.641282	0.0999384	0.712687	-0.153647	0.56995	0.454009	0.0773121	-0.224609	0.402974
Pgl_GLEAN_10015265	black	-0.520886	0.0385599	-0.689142	0.00314778	0.725822	0.00145742	-0.185973	0.490444	0.0697882	0.797317	0.335912	0.20337	0.34266	0.193869	0.170914	0.526811	-0.231719	0.387845	0.108746	0.688501	0.0264504	0.922539	-0.423724	0.101935	0.251079	0.348247	-0.171833	0.524557	-0.243081	0.364319	0.0346707	0.898568	-0.0781828	0.773497	0.532144	0.0338516	0.0270519	0.920783
Pgl_GLEAN_10000262	black	-0.520758	0.0386162	-0.395023	0.129951	0.78085	0.000356517	-0.181167	0.501919	0.470992	0.0655564	0.399006	0.125777	0.0243102	0.928792	-0.0840547	0.756946	-0.202874	0.451115	0.451495	0.0791733	-0.0412449	0.879455	-0.267958	0.31567	-0.259115	0.332509	-0.239478	0.371692	-0.236929	0.376956	-0.210405	0.434116	-0.253712	0.343045	0.149054	0.58167	0.212798	0.428785
Pgl_GLEAN_10020131	black	-0.520343	0.0387991	-0.32567	0.218356	0.589206	0.0163181	-0.35977	0.171093	-0.107844	0.690965	0.556522	0.0251586	0.00430451	0.987377	-0.194407	0.470617	0.219192	0.414708	0.136413	0.614432	-0.146914	0.587165	0.258314	0.334059	0.13077	0.629288	-0.166306	0.538176	-0.390779	0.134502	-0.172881	0.521991	-0.193788	0.472058	0.368433	0.16027	-0.061095	0.822162
Pgl_GLEAN_10024669	black	-0.519631	0.039114	-0.751859	0.000782262	0.744546	0.000938391	-0.490973	0.0534643	0.340539	0.196824	0.406889	0.117792	0.0139496	0.959107	0.692615	0.00294009	-0.748886	0.00084294	-0.232214	0.386804	-0.0942345	0.728489	-0.514454	0.0414626	0.0291522	0.914653	0.12165	0.653575	0.211384	0.431932	0.179666	0.505527	-0.0756152	0.780764	0.347797	0.186835	-0.194286	0.470897
Pgl_GLEAN_10001455	black	-0.519627	0.0391157	-0.688678	0.00317643	0.872888	1.02e-05	-0.439661	0.0883722	0.270932	0.310122	0.339498	0.198285	0.0235096	0.931131	0.316574	0.23224	-0.587349	0.0167441	0.171262	0.525957	0.155619	0.564949	-0.441138	0.0871841	-0.129505	0.632635	-0.0962276	0.722955	-0.0786657	0.772133	-0.0395667	0.884329	-0.182771	0.498075	0.525737	0.0364745	-0.203292	0.450162
Pgl_GLEAN_10032515	black	-0.519405	0.0392141	-0.584523	0.0174085	0.965272	1.49e-09	-0.508685	0.0442024	0.39344	0.131636	0.556119	0.0252868	-0.110674	0.683242	0.230401	0.390625	-0.552127	0.0265828	-0.00332068	0.990262	-0.130568	0.629821	-0.367566	0.161332	0.000227455	0.999333	-0.113356	0.675951	-0.0883638	0.744863	-0.162859	0.54675	-0.150988	0.576722	0.46288	0.0709957	-0.0729307	0.788379
Pgl_GLEAN_10019227	black	-0.519032	0.0393805	-0.524283	0.0370904	0.914626	7.06e-07	-0.409946	0.114793	0.375703	0.151549	0.528151	0.0354689	-0.0141665	0.958472	0.0743997	0.78421	-0.440044	0.0880634	-0.0685342	0.80089	0.00575884	0.983113	-0.378923	0.147792	0.00205482	0.993974	-0.217554	0.418292	-0.218016	0.417278	-0.198033	0.462215	-0.00126678	0.996285	0.478568	0.0607571	-0.0807588	0.766225
Pgl_GLEAN_10029120	black	-0.518673	0.0395407	-0.363016	0.166982	0.968773	7.15e-10	-0.515792	0.0408458	0.570384	0.0210472	0.4515	0.0791695	-0.328697	0.213856	0.0785336	0.772506	-0.466846	0.0682967	0.0219619	0.935656	-0.246074	0.358258	-0.219841	0.413293	-0.224261	0.403722	-0.175617	0.515322	-0.169926	0.529239	-0.208266	0.438912	-0.213946	0.426241	0.449232	0.0808766	-0.160076	0.553713
Pgl_GLEAN_10030851	black	-0.51865	0.0395512	-0.576125	0.0195052	0.954437	9.69e-09	-0.520504	0.0387278	0.292218	0.272096	0.413221	0.111639	-0.12355	0.648488	0.239923	0.370778	-0.486208	0.0561844	-0.0430828	0.874122	-0.0790909	0.770931	-0.305246	0.25029	-0.110597	0.683452	-0.095512	0.724941	-0.156163	0.563571	-0.0899248	0.740499	-0.191084	0.478381	0.690232	0.00308138	-0.128377	0.635626
Pgl_GLEAN_10027873	black	-0.517646	0.0400021	-0.630239	0.00887113	0.877866	7.82e-06	-0.509999	0.0435668	0.573497	0.0201998	0.352418	0.18065	-0.11137	0.681347	0.341501	0.19548	-0.721642	0.00160041	0.139157	0.607259	-0.153518	0.570277	-0.436785	0.0907185	-0.125403	0.643539	-0.0107445	0.968498	-0.101208	0.709182	-0.0482044	0.85929	0.0600658	0.825114	0.276953	0.299065	-0.189205	0.482799
Pgl_GLEAN_10029089	black	-0.517602	0.0400223	-0.718338	0.00172133	0.857376	2.19e-05	-0.37543	0.151871	0.487647	0.0553523	0.21529	0.423269	0.104146	0.7011	0.325262	0.218966	-0.582953	0.0177867	0.168404	0.532988	-0.139985	0.605102	-0.495577	0.0509299	-0.0902965	0.739461	-0.0381991	0.888303	-0.100652	0.710718	-0.0256885	0.924765	0.0403256	0.882124	0.446637	0.0828617	0.115449	0.67028
Pgl_GLEAN_10026484	black	0.517455	0.0400884	0.22391	0.404477	-0.74185	0.00100204	0.569225	0.0213695	-0.371797	0.156194	-0.360038	0.170751	0.286755	0.281571	0.293472	0.269949	0.196414	0.465957	-0.0161227	0.952743	0.173748	0.519873	-0.119207	0.660138	0.154958	0.566622	0.388399	0.137102	0.0470172	0.862724	0.492178	0.0527921	0.0316142	0.907473	-0.434807	0.0923577	-0.0452118	0.867951
Pgl_GLEAN_10006119	black	-0.517044	0.0402747	-0.589188	0.0163223	0.790985	0.000263487	-0.142867	0.597615	0.225749	0.400527	0.481121	0.0592001	0.241924	0.366679	0.208618	0.43812	-0.286435	0.282134	-0.0430976	0.874079	-0.0456167	0.866779	-0.512611	0.0423235	0.0151518	0.955586	-0.0953362	0.725429	-0.18886	0.483613	-0.0253438	0.925772	-0.0710213	0.793807	0.460897	0.0723738	0.189889	0.481189
Pgl_GLEAN_10033943	black	-0.516596	0.0404783	-0.740066	0.00104604	0.859905	1.94e-05	-0.361975	0.168293	0.219923	0.413114	0.379767	0.146817	0.0785559	0.772443	0.504685	0.0461802	-0.604366	0.0131487	0.0770747	0.776631	-0.122416	0.651522	-0.54656	0.0284746	-0.0642298	0.813183	0.0650711	0.810777	-0.0276909	0.918918	0.0979579	0.718161	-0.157994	0.55895	0.54255	0.0298998	-0.0655338	0.809455
Pgl_GLEAN_10035192	black	0.516484	0.0405292	0.266175	0.319026	-0.827346	7.67e-05	0.65544	0.00584533	-0.406028	0.118646	-0.416925	0.108146	0.448803	0.0812023	0.0549495	0.839823	0.37313	0.154599	-0.0961726	0.723108	0.146031	0.58944	-0.0766849	0.777734	0.319861	0.22716	0.0619	0.819854	0.141405	0.601409	0.437259	0.0903289	0.146665	0.587806	-0.408126	0.116572	0.320435	0.22628
Pgl_GLEAN_10014577	black	-0.516451	0.0405442	-0.456757	0.0753134	0.982351	1.37e-11	-0.517358	0.0401326	0.435782	0.0915473	0.576558	0.0193925	-0.251675	0.347066	0.222129	0.408325	-0.515736	0.0408712	-0.127315	0.638449	-0.192368	0.475373	-0.30861	0.244841	-0.200242	0.457134	-0.097162	0.720365	-0.111867	0.679995	-0.134911	0.618374	-0.179524	0.50587	0.516201	0.0406586	-0.107795	0.691098
Pgl_GLEAN_10001050	black	-0.516088	0.0407102	-0.468454	0.067224	0.697026	0.00269238	-0.158084	0.558724	0.327289	0.215941	0.446496	0.0829706	0.103781	0.702101	-0.0235671	0.930963	-0.277567	0.297951	0.59109	0.0158948	-0.0253879	0.925643	-0.330088	0.211807	-0.129653	0.632244	-0.224851	0.402454	-0.0895971	0.741414	-0.216994	0.419519	-0.234793	0.3814	0.0124962	0.963365	0.160541	0.552548
Pgl_GLEAN_10038210	black	-0.516061	0.0407223	-0.7201	0.00165594	0.840726	4.53e-05	-0.450231	0.0801217	0.249169	0.352049	0.413841	0.111049	0.0403195	0.882142	0.467775	0.0676757	-0.614696	0.0112811	-0.0498994	0.85439	-0.0801415	0.767966	-0.478123	0.0610319	0.163438	0.545305	0.0429316	0.874561	-0.0835817	0.758276	0.0749566	0.78263	-0.135141	0.617768	0.499988	0.0485867	-0.230257	0.39093
Pgl_GLEAN_10019304	black	0.516057	0.0407242	0.397688	0.127148	-0.855997	2.33e-05	0.551048	0.0269419	-0.457264	0.0749493	-0.538035	0.0315686	0.332648	0.208071	-0.358359	0.172901	0.664581	0.0049785	0.333672	0.206589	0.188843	0.483653	0.358317	0.172954	0.232037	0.387175	0.00496922	0.985428	-0.147847	0.584767	0.143902	0.594935	0.152989	0.571624	-0.42944	0.0969125	0.1658	0.539432
Pgl_GLEAN_10007595	black	-0.516044	0.0407303	-0.429467	0.0968889	0.929738	1.88e-07	-0.591998	0.0156938	0.318038	0.229968	0.585847	0.0170949	-0.273243	0.305851	0.182083	0.499722	-0.435528	0.0917579	-0.261704	0.327526	-0.15957	0.554985	-0.173288	0.520997	-0.0578972	0.831342	-0.19161	0.477148	-0.14644	0.588385	-0.0509606	0.851325	-0.178479	0.508389	0.584275	0.0174679	-0.24091	0.368753
Pgl_GLEAN_10033879	black	-0.515597	0.0409351	-0.568242	0.0216461	0.83525	5.65e-05	-0.32556	0.218521	0.112111	0.679331	0.627156	0.00931333	0.0256024	0.925016	0.352066	0.181116	-0.390056	0.135288	-0.131854	0.626423	-0.144585	0.593172	-0.407434	0.117253	-0.103434	0.703054	-0.104193	0.700971	-0.0309415	0.909434	0.111235	0.681715	-0.184105	0.494888	0.514241	0.0415611	0.0642895	0.813012
Pgl_GLEAN_10020007	black	-0.51546	0.040998	-0.607847	0.0124941	0.668772	0.0046171	-0.0732304	0.787528	-0.0533396	0.844462	0.511113	0.0430335	0.347728	0.186927	0.0899698	0.740373	-0.145467	0.590894	0.325691	0.218325	-0.0143986	0.957792	-0.400752	0.123977	0.0191034	0.944018	-0.107264	0.692551	-0.229424	0.392695	-0.0510844	0.850968	-0.113249	0.676242	0.340166	0.197346	0.276655	0.299607
Pgl_GLEAN_10000260	black	-0.51497	0.0412238	-0.708004	0.00214841	0.806866	0.000158564	-0.416519	0.108525	0.165765	0.539517	0.379043	0.147654	0.0322079	0.905742	0.402395	0.1223	-0.422416	0.10311	0.297992	0.262294	-0.0646278	0.812045	-0.274742	0.303097	-0.140612	0.603471	-0.00193035	0.994339	-0.0900349	0.740191	0.125181	0.64413	-0.293479	0.269937	0.426198	0.0997387	-0.160845	0.551786
Pgl_GLEAN_10007293	black	-0.51491	0.0412515	-0.530036	0.0346983	0.897943	2.35e-06	-0.548695	0.0277374	0.612699	0.0116248	0.306403	0.248408	-0.222726	0.407034	0.243325	0.363824	-0.623661	0.00983558	0.150722	0.577402	-0.146674	0.587784	-0.30472	0.25115	-0.0898842	0.740612	-0.203023	0.450775	0.0402847	0.882243	-0.0925774	0.7331	-0.283736	0.286892	0.333711	0.206533	-0.135519	0.616778
Pgl_GLEAN_10022395	black	-0.514873	0.0412684	-0.4814	0.0590314	0.707588	0.00216725	-0.677158	0.00395719	0.467033	0.0681716	0.183415	0.496535	-0.159336	0.555572	-0.11581	0.669304	-0.210082	0.434839	0.26701	0.317452	-0.0367948	0.892386	0.244659	0.361117	-0.150949	0.576823	-0.213617	0.426969	-0.164729	0.542091	-0.332128	0.208826	-0.000164317	0.999518	0.298122	0.262075	-0.0869851	0.748723
Pgl_GLEAN_10012726	black	-0.514691	0.0413529	-0.618955	0.010575	0.928089	2.2e-07	-0.542287	0.029995	0.401688	0.12302	0.506103	0.045472	-0.201984	0.453146	0.490987	0.0534564	-0.674146	0.00418487	0.0251197	0.926426	-0.202433	0.452121	-0.384261	0.141702	-0.221575	0.409525	0.131939	0.626198	-0.0593689	0.827115	0.0327914	0.904042	-0.185988	0.490409	0.411731	0.113066	-0.194527	0.470336
Pgl_GLEAN_10029824	black	-0.51458	0.0414041	-0.590636	0.0159961	0.689245	0.00314148	-0.328519	0.214119	0.687618	0.00324259	0.175515	0.51557	-0.025005	0.926761	0.618359	0.0106716	-0.579357	0.0186763	-0.127279	0.638543	-0.172074	0.523967	-0.449654	0.080557	-0.23351	0.384082	0.127257	0.638601	0.03707	0.891586	0.308617	0.24483	-0.202866	0.451132	0.191894	0.476482	0.020204	0.940798
Pgl_GLEAN_10016321	black	-0.51346	0.0419254	-0.565045	0.0225641	0.912528	8.32e-07	-0.364051	0.165686	0.235431	0.38007	0.479392	0.0602511	0.0301669	0.911693	0.118294	0.662596	-0.405919	0.118755	0.013987	0.958997	-0.0624893	0.818166	-0.403272	0.121411	0.0655795	0.809324	-0.237678	0.375407	-0.161036	0.551308	-0.139507	0.606348	-0.127879	0.63695	0.591707	0.015758	-0.0890703	0.742887
Pgl_GLEAN_10036441	black	-0.512932	0.0421726	-0.43311	0.0937807	0.983498	8.55e-12	-0.472777	0.0644014	0.437265	0.090324	0.564514	0.0227194	-0.250136	0.350121	0.161402	0.55039	-0.506063	0.0454919	-0.0017315	0.994922	-0.208017	0.439471	-0.327297	0.21593	-0.159474	0.555225	-0.147503	0.585651	-0.155332	0.565674	-0.154343	0.568183	-0.203644	0.449361	0.46847	0.0672135	-0.201501	0.454248
Pgl_GLEAN_10016776	black	-0.512783	0.0422425	-0.615228	0.0111909	0.884321	5.45e-06	-0.41529	0.109678	0.264637	0.321935	0.446502	0.0829663	0.0280886	0.917757	0.249423	0.351541	-0.518109	0.0397937	-0.129731	0.632036	-0.0320977	0.906063	-0.446663	0.0828421	-0.053753	0.84327	-0.13591	0.615753	-0.108962	0.687911	-0.0800014	0.768361	0.0550284	0.839596	0.602941	0.0134242	-0.131953	0.626161
Pgl_GLEAN_10036613	black	-0.512588	0.0423345	-0.556378	0.0252044	0.779791	0.000367636	-0.321377	0.22484	0.610443	0.0120229	0.0442878	0.870629	0.0370948	0.891514	0.149364	0.580878	-0.314439	0.235577	0.282698	0.288736	-0.15894	0.556569	-0.245084	0.360256	-0.222282	0.407994	-0.199495	0.458849	-0.209447	0.436261	0.0658118	0.80866	-0.143734	0.595371	0.381039	0.145358	0.148331	0.583524
Pgl_GLEAN_10007917	black	-0.512507	0.0423725	-0.647707	0.00666902	0.788989	0.00028001	-0.262096	0.326776	0.140715	0.603201	0.467449	0.067893	0.231515	0.388274	0.176121	0.514099	-0.363848	0.165939	0.0095028	0.972137	-0.0579433	0.83121	-0.462561	0.0712164	-0.0171013	0.949878	-0.138176	0.609821	-0.151252	0.57605	-0.0585335	0.829514	0.150101	0.578989	0.514348	0.0415117	0.227115	0.397605
Pgl_GLEAN_10002622	black	-0.511834	0.0426906	-0.806513	0.000160442	0.822243	9.27e-05	-0.473275	0.064082	0.266965	0.317536	0.263571	0.323962	0.133587	0.621854	0.40367	0.121009	-0.622143	0.0100695	0.112931	0.677105	-0.0347101	0.898453	-0.454315	0.0770873	0.040523	0.881551	0.0326834	0.904356	-0.0953928	0.725272	0.0125239	0.963284	0.0456845	0.866582	0.53566	0.0324747	0.00455188	0.986652
Pgl_GLEAN_10031698	black	-0.511379	0.0429067	-0.221249	0.410231	0.664401	0.00499448	-0.438125	0.0896202	0.537813	0.0316524	0.745006	0.000927888	-0.290645	0.274804	0.134978	0.618198	-0.272995	0.306307	-0.157394	0.560464	-0.180153	0.504354	-0.0321254	0.905983	-0.184696	0.493481	0.106413	0.69488	-0.159252	0.555784	-0.153798	0.569565	-0.183578	0.496146	-0.117791	0.663953	0.0878895	0.74619
Pgl_GLEAN_10034193	black	-0.511331	0.0429293	-0.52661	0.0361081	0.94684	2.79e-08	-0.476503	0.0620388	0.233589	0.383917	0.576458	0.0194184	-0.13222	0.625458	0.224781	0.402605	-0.436331	0.0910927	-0.0756493	0.780667	-0.138099	0.610022	-0.304325	0.251796	-0.0316229	0.907447	-0.14738	0.585967	-0.163985	0.543942	-0.0366675	0.892757	-0.233739	0.383603	0.595233	0.0149939	-0.150398	0.578231
Pgl_GLEAN_10032110	black	-0.511258	0.0429641	-0.610664	0.0119834	0.916833	5.91e-07	-0.464232	0.0700672	0.351803	0.181465	0.448201	0.0816609	-0.0781358	0.77363	0.401327	0.123388	-0.582324	0.0179398	-0.183906	0.495362	-0.116496	0.667449	-0.439891	0.0881868	-0.15842	0.557877	-0.0509467	0.851365	-0.0305553	0.91056	0.0282474	0.917293	-0.0977087	0.718851	0.594746	0.0150977	-0.102096	0.706736
Pgl_GLEAN_10000379	black	-0.510911	0.0431295	-0.63474	0.0082555	0.857038	2.22e-05	-0.425569	0.100294	0.349863	0.184053	0.546742	0.0284112	0.0143345	0.95798	0.379877	0.14669	-0.59159	0.0157839	-0.17262	0.522631	-0.154574	0.567597	-0.485179	0.0567849	-0.00194401	0.994299	-0.071284	0.79306	0.0280259	0.91794	0.00207372	0.993919	0.0146808	0.956965	0.412089	0.112722	0.0687568	0.800256
Pgl_GLEAN_10004012	black	-0.510549	0.0433026	-0.720918	0.00162629	0.676673	0.00399316	-0.327691	0.215344	0.294643	0.267952	0.310565	0.241709	0.131574	0.627163	0.655164	0.00587316	-0.648825	0.00654458	-0.255644	0.339255	-0.0307421	0.910015	-0.584661	0.0173756	-0.0806434	0.76655	0.0310429	0.909138	0.285425	0.283908	0.198513	0.461107	-0.0699911	0.796739	0.402774	0.121915	-0.0989828	0.715327
Pgl_GLEAN_10027884	black	-0.510503	0.0433247	-0.439371	0.0886072	0.780783	0.00035721	-0.476707	0.0619117	0.708122	0.00214307	0.361296	0.169152	-0.190812	0.479019	0.329301	0.212964	-0.502744	0.0471635	-0.277456	0.298152	-0.260409	0.330013	-0.275822	0.301123	-0.000779984	0.997713	-0.164299	0.54316	0.145008	0.592078	0.0174873	0.948748	-0.248951	0.352483	0.238578	0.373546	0.0324116	0.905149
Pgl_GLEAN_10031945	black	-0.509693	0.0437143	-0.613529	0.0114809	0.900804	1.94e-06	-0.556083	0.0252982	0.322423	0.22325	0.429144	0.0971682	-0.190363	0.480073	0.3466	0.188459	-0.600739	0.0138588	0.259853	0.331084	-0.275805	0.301156	-0.279667	0.294159	-0.163466	0.545235	-0.0136441	0.960002	-0.088668	0.744011	0.0175589	0.948538	-0.152741	0.572255	0.411969	0.112838	-0.18728	0.487345
Pgl_GLEAN_10021432	black	-0.509415	0.0438485	-0.189917	0.481123	0.589151	0.0163307	-0.36688	0.162175	0.305035	0.250635	0.303952	0.252406	-0.153354	0.570696	-0.24276	0.364974	0.228657	0.394321	0.0704933	0.79531	-0.291557	0.273232	0.348415	0.185999	-0.248139	0.354109	-0.224782	0.402602	-0.26101	0.328857	-0.253512	0.343438	-0.127703	0.637417	0.312732	0.238267	-0.030626	0.910354
Pgl_GLEAN_10026356	black	-0.509388	0.0438617	-0.480521	0.0595634	0.722796	0.00155981	-0.530653	0.0344489	0.0450395	0.868451	0.389182	0.136242	-0.0904465	0.739042	-0.114449	0.672987	-0.157403	0.560439	0.491723	0.0530454	-0.0436377	0.872513	0.123713	0.64805	-0.1084	0.689445	-0.24791	0.354566	-0.270705	0.310543	-0.171125	0.526292	-0.150132	0.578912	0.391741	0.133461	-0.072339	0.79006
Pgl_GLEAN_10029478	black	-0.509203	0.0439511	-0.297528	0.263073	0.81616	0.000115274	-0.514113	0.0416206	0.106659	0.694205	0.437067	0.0904869	-0.231202	0.388936	-0.124455	0.646068	-0.107778	0.691144	-0.0530683	0.845244	-0.142667	0.598133	0.0734972	0.786771	-0.169429	0.530461	-0.207067	0.44161	-0.288058	0.279293	-0.246659	0.357078	-0.179454	0.506037	0.719022	0.00169569	-0.0227635	0.933313
Pgl_GLEAN_10031485	black	-0.50886	0.0441176	-0.537639	0.0317184	0.917046	5.81e-07	-0.47156	0.0651873	0.383825	0.142193	0.50211	0.0474884	-0.163877	0.54421	0.414948	0.110001	-0.562033	0.0234562	-0.241114	0.368334	-0.208044	0.439409	-0.397481	0.127365	-0.200788	0.45588	-0.0105291	0.969129	-0.0994378	0.714069	0.0955927	0.724717	-0.101833	0.707461	0.553796	0.0260349	-0.142223	0.599285
Pgl_GLEAN_10021541	black	-0.508859	0.0441179	-0.410254	0.114493	0.775937	0.000410527	-0.450234	0.0801192	0.298073	0.262157	0.213399	0.427451	-0.121546	0.653854	-0.0959231	0.7238	-0.0491297	0.856614	0.284688	0.285208	-0.164912	0.541635	0.12367	0.648165	-0.172376	0.523226	-0.254706	0.341092	-0.281302	0.291226	-0.162703	0.547138	-0.285237	0.284239	0.520935	0.0385384	-0.106297	0.695198
Pgl_GLEAN_10029946	black	-0.508679	0.0442053	-0.541965	0.030112	0.768452	0.000505648	-0.167703	0.534719	0.195888	0.467175	0.409294	0.115428	0.26943	0.312917	-0.0414086	0.87898	-0.164407	0.54289	0.0423503	0.876247	0.0202574	0.940642	-0.382321	0.143896	0.0822555	0.762007	-0.257407	0.335819	-0.223717	0.404893	-0.216773	0.420004	0.0035368	0.989628	0.510196	0.0434722	0.257397	0.335839
Pgl_GLEAN_10027596	black	-0.508187	0.0444455	-0.359648	0.171248	0.701156	0.00247601	-0.582167	0.0179783	0.608022	0.0124619	0.635585	0.00814373	-0.322532	0.223084	0.229928	0.391628	-0.440732	0.0875102	-0.0547307	0.840453	-0.152952	0.571718	-0.0165184	0.951584	-0.187256	0.487402	-0.0344726	0.899145	0.0285511	0.916407	-0.10321	0.70367	-0.146596	0.587984	-0.131236	0.628056	-0.224432	0.403355
Pgl_GLEAN_10002751	black	-0.507977	0.0445479	-0.50643	0.0453099	0.972332	3.09e-10	-0.589941	0.0161519	0.339339	0.198509	0.620471	0.0103322	-0.227834	0.396073	0.201173	0.455	-0.456763	0.0753091	-0.0989164	0.71551	-0.145346	0.591206	-0.194163	0.471185	-0.1099	0.685352	-0.0736832	0.786243	-0.201123	0.455113	-0.123979	0.647339	-0.156357	0.563082	0.523776	0.0373067	-0.148998	0.581814
Pgl_GLEAN_10023142	black	-0.507974	0.0445492	-0.334681	0.205135	0.930842	1.69e-07	-0.482468	0.0583903	0.432112	0.0946251	0.692595	0.00294124	-0.325909	0.217999	0.0958912	0.723889	-0.446772	0.0827581	0.0417797	0.877903	-0.217063	0.419368	-0.21898	0.415171	-0.225221	0.401659	-0.194398	0.470636	-0.176648	0.512821	-0.113991	0.674227	-0.213724	0.426731	0.280077	0.293421	-0.174315	0.51849
Pgl_GLEAN_10018395	black	-0.507964	0.0445544	-0.300099	0.258772	0.818933	0.000104456	-0.51813	0.0397842	0.440055	0.0880542	0.540141	0.0307816	-0.452193	0.0786536	0.31573	0.233555	-0.610893	0.0119427	0.0138756	0.959324	-0.345441	0.190039	-0.253405	0.343649	-0.322383	0.223311	0.0853574	0.753288	-0.0215979	0.936721	-0.0611486	0.822008	-0.285801	0.283247	0.251528	0.347358	-0.217064	0.419365
Pgl_GLEAN_10015292	black	-0.507398	0.0448318	-0.571162	0.0208328	0.874642	9.31e-06	-0.475601	0.0626052	0.419557	0.105711	0.257849	0.334961	-0.0663535	0.807113	0.259098	0.332541	-0.463967	0.0702481	-0.141283	0.601725	-0.254571	0.341356	-0.312433	0.23874	-0.121911	0.652876	-0.0668699	0.805638	-0.0127061	0.96275	-0.12752	0.637903	-0.0338123	0.901068	0.666131	0.00484233	0.110734	0.683078
Pgl_GLEAN_10017401	black	-0.506815	0.0451191	-0.665317	0.00491347	0.820828	9.76e-05	-0.244754	0.360924	0.191723	0.476882	0.362392	0.167767	0.244658	0.361118	0.0479174	0.86012	-0.400958	0.123766	0.327703	0.215327	0.165593	0.539945	-0.484846	0.0569805	-0.0572158	0.833301	-0.251214	0.347978	-0.175587	0.515397	-0.194599	0.47017	0.0173629	0.949112	0.465407	0.0692675	0.0864724	0.75016
Pgl_GLEAN_10011700	black	-0.506707	0.0451726	-0.512568	0.0423436	0.843653	4.01e-05	-0.564297	0.0227833	0.534163	0.0330557	0.40557	0.119103	-0.299655	0.259512	0.599211	0.0141669	-0.665567	0.00489149	-0.321322	0.224925	-0.273171	0.305982	-0.337639	0.200911	-0.17258	0.522727	0.153869	0.569386	-0.00196278	0.994244	0.200931	0.455553	-0.24954	0.351307	0.422867	0.102704	-0.251093	0.348218
Pgl_GLEAN_10017760	black	-0.506578	0.0452363	-0.349032	0.185167	0.927448	2.34e-07	-0.633252	0.00845517	0.439341	0.0886309	0.681509	0.003646	-0.361223	0.169244	0.101662	0.707931	-0.384998	0.140876	-0.225061	0.402002	-0.186288	0.489695	-0.0513421	0.850224	-0.180995	0.502331	-0.152571	0.572687	-0.134995	0.618153	-0.178251	0.50894	-0.174191	0.518794	0.408837	0.115875	-0.0948802	0.726695
Pgl_GLEAN_10017358	black	0.506516	0.0452668	0.404969	0.119704	-0.671769	0.00437184	-0.00947198	0.972227	-0.415156	0.109804	-0.331547	0.209673	-0.226485	0.398953	-0.0202928	0.940538	0.208596	0.438168	-0.163736	0.544563	-0.211118	0.432525	0.510325	0.0434101	0.0578659	0.831432	0.201236	0.454855	0.321599	0.224502	0.0271635	0.920457	0.273216	0.3059	-0.209791	0.43549	-0.225088	0.401944
Pgl_GLEAN_10003300	black	-0.506214	0.0454166	-0.638453	0.00777347	0.757566	0.000675806	-0.312595	0.238484	0.21914	0.414821	0.53966	0.0309603	0.0153291	0.955067	0.510187	0.0434765	-0.554199	0.0259041	0.217357	0.418723	-0.176097	0.514157	-0.466989	0.0682006	-0.146971	0.587018	-0.0174283	0.94892	-0.0681118	0.802095	0.355532	0.17656	-0.201706	0.453779	0.193628	0.472431	-0.042989	0.874394
Pgl_GLEAN_10022743	black	-0.5059	0.0455728	-0.715374	0.00183605	0.855413	2.4e-05	-0.451715	0.0790093	0.357594	0.173886	0.404555	0.120119	-0.0255472	0.925178	0.566448	0.0221576	-0.729964	0.00132616	-0.0112512	0.967013	-0.10616	0.695574	-0.540548	0.0306312	-0.0827316	0.760667	0.137818	0.610756	-0.0710247	0.793797	0.134604	0.619179	-0.057212	0.833312	0.420004	0.105301	-0.225911	0.400181
Pgl_GLEAN_10034558	black	0.505412	0.0458161	0.467497	0.0678613	-0.888745	4.2e-06	0.676695	0.00399151	-0.457968	0.0744451	-0.383814	0.142206	0.386173	0.139563	-0.300152	0.258684	0.691547	0.00300271	0.0402653	0.882299	0.16404	0.543805	0.218965	0.415203	0.394907	0.130074	0.0354847	0.896199	-0.128943	0.634126	0.207694	0.440196	0.0657254	0.808907	-0.479315	0.0602986	0.304086	0.252187
Pgl_GLEAN_10036990	black	-0.505243	0.0459007	-0.211626	0.431392	0.705883	0.00224586	-0.443047	0.0856658	0.795547	0.000228738	0.523645	0.0373632	-0.32274	0.222768	0.10826	0.689827	-0.399444	0.125324	-0.207504	0.440626	-0.156573	0.562535	-0.135103	0.61787	-0.141845	0.600267	-0.107134	0.692908	-0.114622	0.672519	-0.116759	0.666739	-0.137948	0.610417	-0.0806119	0.766639	-0.148549	0.582965
Pgl_GLEAN_10035676	black	-0.505225	0.0459098	-0.635614	0.00813996	0.820183	9.99e-05	-0.571603	0.0207122	0.164101	0.543654	0.642467	0.00727793	-0.123102	0.649684	0.503318	0.0468712	-0.683621	0.00350219	-0.18844	0.484603	-0.127044	0.639169	-0.387113	0.13852	-0.0480584	0.859712	0.00715627	0.979016	-0.0100793	0.970447	0.181839	0.500306	0.0306471	0.910292	0.407509	0.11718	-0.22547	0.401125
Pgl_GLEAN_10013029	black	-0.505162	0.0459413	-0.586905	0.0168472	0.754472	0.000731929	-0.425779	0.100109	0.266932	0.317598	0.576658	0.0193666	-0.0822339	0.762068	0.563921	0.0228939	-0.428539	0.0976916	-0.0798864	0.768686	-0.118941	0.660853	-0.263957	0.323226	-0.092593	0.733057	0.311422	0.240345	-0.250454	0.349487	0.251464	0.347483	-0.320548	0.226106	0.265348	0.320587	-0.133002	0.623396
Pgl_GLEAN_10034744	black	-0.504991	0.0460268	-0.203313	0.450115	0.585308	0.0172221	-0.277031	0.298923	-0.116167	0.668338	0.485803	0.0564201	-0.0591277	0.827807	-0.353894	0.178704	0.164598	0.542417	0.316332	0.232617	-0.318408	0.229397	0.17199	0.524172	-0.0344912	0.899091	-0.298446	0.261533	-0.367277	0.161687	-0.249675	0.351038	-0.0251594	0.926311	0.387974	0.13757	0.0456914	0.866562
Pgl_GLEAN_10022004	black	-0.504933	0.0460558	-0.77864	0.000380037	0.775702	0.000413273	-0.412997	0.111852	0.346553	0.188522	0.319945	0.227031	0.0883266	0.744967	0.474741	0.0631483	-0.765795	0.000543509	0.265492	0.320315	-0.024936	0.926963	-0.567832	0.0217622	-0.0646996	0.811839	0.0406289	0.881243	0.0784973	0.772608	-0.00690634	0.979748	0.0415006	0.878713	0.258716	0.333281	-0.167245	0.53585
Pgl_GLEAN_10003910	black	-0.504145	0.0464522	-0.21086	0.4331	0.677372	0.00394143	-0.399929	0.124823	0.276091	0.300634	0.419386	0.105868	-0.225986	0.40002	0.0608293	0.822924	-0.034803	0.898183	-0.374342	0.153157	-0.292438	0.271719	0.0706731	0.794798	-0.268358	0.314922	-0.189635	0.481786	-0.29317	0.270464	0.147256	0.586287	-0.0580792	0.830819	0.525177	0.0367108	-0.0635393	0.815159
Pgl_GLEAN_10034459	black	-0.503787	0.0466332	-0.433764	0.0932309	0.83254	6.28e-05	-0.445472	0.0837648	0.598198	0.014374	0.344185	0.191763	-0.208135	0.439205	0.0954281	0.725174	-0.549308	0.0275285	0.347527	0.187199	-0.153744	0.569704	-0.288777	0.278042	-0.190866	0.478892	-0.188811	0.483728	-0.0860525	0.751337	-0.161399	0.550398	-0.165704	0.539669	0.161861	0.549241	-0.0602157	0.824684
Pgl_GLEAN_10009908	black	-0.502985	0.0470409	-0.366044	0.163207	0.947313	2.63e-08	-0.596648	0.0146955	0.365998	0.163265	0.624451	0.00971555	-0.349089	0.185091	0.0312213	0.908618	-0.495219	0.0511239	0.0634581	0.815392	-0.149483	0.580571	-0.167495	0.535234	-0.153014	0.571559	-0.200086	0.457492	-0.198304	0.46159	-0.218271	0.416721	-0.150505	0.577958	0.413598	0.11128	-0.175622	0.515312
Pgl_GLEAN_10016319	black	-0.502934	0.0470668	-0.65346	0.00604801	0.820681	9.81e-05	-0.482851	0.0581612	0.253758	0.342954	0.544076	0.0293511	-0.033955	0.900652	0.479536	0.0601632	-0.672961	0.00427724	-0.200149	0.457345	0.0193602	0.943266	-0.47422	0.0634788	-0.21002	0.434977	-0.0553854	0.838568	0.176873	0.512275	0.0383974	0.887727	-0.0184059	0.946059	0.442317	0.0862443	-0.0608042	0.822996
Pgl_GLEAN_10005032	black	0.502627	0.0472235	0.301043	0.257202	-0.815187	0.000119284	0.290554	0.274961	-0.307614	0.246447	-0.485117	0.0568216	0.13324	0.622767	-0.0327499	0.904163	0.346446	0.188667	0.198339	0.461509	0.281372	0.2911	0.357846	0.173561	0.212074	0.430394	0.193875	0.471854	0.0506458	0.852234	0.247693	0.355002	-0.022177	0.935027	-0.542564	0.0298947	-0.0469646	0.862876
Pgl_GLEAN_10033658	black	-0.50261	0.0472324	-0.380184	0.146337	0.874278	9.49e-06	-0.417401	0.107703	0.594052	0.0152465	0.564972	0.0225854	-0.218283	0.416693	0.0770508	0.776699	-0.460604	0.072579	0.177142	0.511623	-0.154113	0.568766	-0.273522	0.305337	-0.122606	0.651012	-0.124751	0.645279	-0.171681	0.52493	-0.212134	0.430262	-0.224537	0.403129	0.1153	0.670684	-0.0333057	0.902543
Pgl_GLEAN_10034387	black	-0.502339	0.0473706	-0.456722	0.0753385	0.978734	4.99e-11	-0.628451	0.00912549	0.443965	0.0849427	0.585598	0.0171536	-0.318498	0.229257	0.222249	0.408064	-0.52971	0.0348305	-0.173124	0.521397	-0.202852	0.451165	-0.203034	0.450749	-0.172942	0.521842	-0.136871	0.613232	-0.101093	0.709502	-0.09746	0.71954	-0.14954	0.580425	0.510626	0.043266	-0.15484	0.566921
Pgl_GLEAN_10027073	black	-0.502315	0.0473831	-0.462342	0.0713677	0.923621	3.32e-07	-0.338314	0.199954	0.361294	0.169154	0.457512	0.0747711	-0.0153905	0.954887	-0.0222072	0.934939	-0.305499	0.249878	0.0327017	0.904303	-0.12017	0.657547	-0.324865	0.219563	-0.0449383	0.868744	-0.245816	0.358777	-0.251643	0.347129	-0.24042	0.369757	-0.0925186	0.733264	0.559267	0.0242992	0.098468	0.71675
Pgl_GLEAN_10026703	black	-0.50204	0.0475242	-0.408019	0.116678	0.859865	1.95e-05	-0.556434	0.0251866	0.454601	0.0768784	0.728054	0.00138544	-0.212965	0.428414	0.0869355	0.748862	-0.35829	0.172989	-0.145362	0.591163	-0.00145372	0.995737	-0.0941926	0.728606	-0.107212	0.692694	-0.178148	0.50919	-0.167981	0.534033	-0.15826	0.558279	-0.131382	0.627669	0.204465	0.447495	-0.0888124	0.743608
Pgl_GLEAN_10008079	black	-0.501667	0.0477159	-0.675678	0.00406776	0.808012	0.00015259	-0.212434	0.429594	0.246366	0.357669	0.221234	0.410264	0.252905	0.344635	0.0742703	0.784577	-0.403857	0.120821	0.405759	0.118914	-0.0547579	0.840375	-0.508743	0.0441743	0.111541	0.680883	-0.1794	0.506169	-0.203093	0.450615	-0.182547	0.49861	-0.00868314	0.97454	0.486814	0.0558333	0.100322	0.711629
Pgl_GLEAN_10023550	black	-0.501634	0.047733	-0.603059	0.0134011	0.877846	7.83e-06	-0.302097	0.255458	0.387897	0.137654	0.273664	0.305076	0.115657	0.669717	0.130394	0.630282	-0.444232	0.0847328	0.0408332	0.88065	-0.0476111	0.861006	-0.486322	0.0561184	-0.0122843	0.963986	-0.169848	0.52943	-0.139191	0.607171	-0.201471	0.454317	-0.0104935	0.969233	0.594006	0.0152564	0.0619627	0.819674
Pgl_GLEAN_10008618	black	-0.501256	0.0479278	-0.468452	0.0672256	0.973234	2.46e-10	-0.475546	0.0626394	0.418834	0.106376	0.544714	0.0291243	-0.156136	0.56364	0.0559917	0.836823	-0.459801	0.0731441	0.0127684	0.962567	-0.130848	0.629081	-0.309602	0.243249	-0.0541007	0.842268	-0.234398	0.382226	-0.204474	0.447476	-0.208709	0.437916	-0.104134	0.701132	0.487985	0.0551587	-0.074004	0.785332
Pgl_GLEAN_10012034	black	-0.501103	0.0480073	-0.522296	0.0379447	0.889918	3.91e-06	-0.325721	0.218279	0.249105	0.352175	0.38512	0.140739	0.0631442	0.81629	-0.0813509	0.764556	-0.337981	0.200425	0.226712	0.398467	0.0346352	0.898672	-0.354791	0.177527	-0.00838255	0.975421	-0.28117	0.291462	-0.297415	0.263263	-0.287141	0.280896	-0.0258216	0.924376	0.567082	0.0219758	-0.0466443	0.863803
Pgl_GLEAN_10000802	black	-0.500579	0.0482786	-0.613584	0.0114715	0.591072	0.0158987	-0.340104	0.197433	0.126997	0.639293	0.599795	0.0140485	0.00685003	0.979913	0.716208	0.00180316	-0.579149	0.0187287	-0.268748	0.314191	-0.138334	0.609408	-0.450667	0.0797934	-0.0735436	0.786639	0.13533	0.617272	0.387519	0.138071	0.220441	0.411986	-0.198212	0.461803	0.164468	0.542741	-0.24529	0.35984
Pgl_GLEAN_10000190	black	-0.500504	0.0483179	-0.106545	0.694518	0.579183	0.0187202	-0.476758	0.0618795	0.773462	0.000440188	0.475871	0.0624351	-0.361672	0.168676	-0.00583459	0.982891	-0.297225	0.263584	-0.264606	0.321994	-0.193432	0.472888	0.0317831	0.90698	-0.185583	0.49137	-0.15	0.579249	-0.0583344	0.830086	-0.1653	0.540671	-0.015543	0.95444	-0.141341	0.601575	-0.00841233	0.975333
Pgl_GLEAN_10033967	black	-0.499763	0.0487039	-0.310721	0.241461	0.796626	0.000221103	-0.24485	0.360729	0.533484	0.0333216	0.68329	0.00352443	-0.0980486	0.717911	0.0809033	0.765817	-0.351797	0.181474	-0.108617	0.688853	-0.116621	0.667109	-0.374757	0.152665	-0.105416	0.697614	-0.114693	0.672326	-0.232027	0.387196	-0.13475	0.618796	-0.0997118	0.713312	0.0858087	0.752021	0.0191171	0.943978
Pgl_GLEAN_10029329	black	-0.499753	0.0487092	-0.741916	0.00100043	0.728668	0.00136615	-0.466203	0.0687291	0.268395	0.314853	0.294642	0.267954	-0.00389149	0.988588	0.502465	0.0473064	-0.783276	0.000332095	0.324027	0.220823	-0.108463	0.689274	-0.486552	0.0559848	-0.131431	0.627541	0.0831455	0.759503	0.161333	0.550562	-0.00321339	0.990577	0.0131693	0.961393	0.255296	0.339936	-0.230764	0.389859
Pgl_GLEAN_10010027	black	-0.499746	0.0487129	-0.437955	0.0897587	0.623326	0.00988679	-0.140517	0.603718	0.234232	0.382572	0.26297	0.325107	0.153334	0.570746	-0.201564	0.454104	-0.123941	0.647443	0.730888	0.00129825	0.00204197	0.994012	-0.184871	0.493063	-0.200335	0.45692	-0.225487	0.401088	-0.1972	0.464138	-0.351203	0.182262	-0.106729	0.694014	0.119002	0.66069	0.174161	0.518866
Pgl_GLEAN_10020564	black	0.499306	0.0489437	0.351625	0.181702	-0.675897	0.00405124	0.588447	0.0164913	-0.372329	0.155556	-0.193414	0.472931	0.345107	0.190497	-0.0777773	0.774644	0.428876	0.0973997	-0.262888	0.325263	0.25479	0.340928	-0.0292699	0.91431	0.24423	0.361985	0.215772	0.422208	-0.0476748	0.860821	0.120958	0.655432	0.245629	0.359155	-0.305056	0.2506	0.253635	0.343195
Pgl_GLEAN_10031249	black	0.499224	0.0489865	0.537554	0.0317505	-0.773267	0.0004426	0.390808	0.134471	-0.421515	0.103925	-0.423005	0.10258	0.032619	0.904544	-0.318442	0.229344	0.632169	0.00860279	0.155319	0.565708	0.262796	0.325437	0.514225	0.0415688	-0.131242	0.628039	0.0840009	0.757097	-0.182621	0.498432	0.139764	0.605678	0.0129314	0.96209	-0.34573	0.189644	-0.103451	0.703009
Pgl_GLEAN_10026696	black	-0.498914	0.0491496	-0.552158	0.0265726	0.953389	1.13e-08	-0.46096	0.0723298	0.258074	0.334523	0.533543	0.0332984	-0.106895	0.693561	0.243088	0.364305	-0.51964	0.0391098	-0.071571	0.792244	-0.147838	0.584792	-0.395614	0.129326	-0.0836529	0.758076	-0.159571	0.554982	-0.10236	0.706009	-0.0571314	0.833544	-0.120114	0.657699	0.618425	0.0106609	-0.0880564	0.745723
Pgl_GLEAN_10008200	black	-0.498679	0.0492734	-0.641143	0.00743847	0.88777	4.45e-06	-0.512472	0.0423892	0.413654	0.111227	0.444822	0.084271	-0.167124	0.536151	0.599985	0.0140102	-0.737994	0.00109916	-0.112662	0.677834	-0.202501	0.451964	-0.476942	0.0617645	-0.144994	0.592114	0.160848	0.551779	0.0348437	0.898065	0.098387	0.716974	-0.186686	0.488753	0.440731	0.0875107	-0.225441	0.401187
Pgl_GLEAN_10023059	black	-0.498132	0.0495626	-0.355333	0.176819	0.905502	1.4e-06	-0.798634	0.000207453	0.431477	0.0951653	0.481003	0.0592715	-0.484659	0.0570903	0.113621	0.675231	-0.38096	0.145447	-0.144696	0.592884	-0.235411	0.380113	0.151568	0.575243	-0.193903	0.471789	-0.141514	0.601125	-0.139683	0.605889	-0.123372	0.648964	-0.2608	0.329262	0.526993	0.0359486	-0.194914	0.469438
Pgl_GLEAN_10019787	black	-0.497688	0.0497984	-0.444172	0.0847801	0.693936	0.00286402	-0.490684	0.0536267	0.229014	0.393564	0.326628	0.216924	0.0120671	0.964622	-0.19085	0.478929	0.10771	0.69133	0.124186	0.646787	0.0244343	0.928429	0.265618	0.320077	0.000145802	0.999572	-0.274432	0.303667	-0.296953	0.264041	-0.255599	0.339343	-0.16332	0.545598	0.442601	0.0860194	0.0635681	0.815077
Pgl_GLEAN_10022470	black	-0.497281	0.0500152	-0.526358	0.0362135	0.977246	7.97e-11	-0.62014	0.0103847	0.505467	0.0457888	0.389729	0.135644	-0.247402	0.355586	0.153082	0.571386	-0.525894	0.0364083	0.0655253	0.809479	-0.176099	0.514152	-0.192596	0.47484	-0.143617	0.595672	-0.151014	0.576658	-0.149978	0.579304	-0.174509	0.518018	-0.134291	0.620004	0.523975	0.0372219	-0.136876	0.61322
Pgl_GLEAN_10019720	black	-0.497237	0.0500385	-0.403421	0.121261	0.797039	0.000218233	-0.23094	0.389487	0.427241	0.0988236	0.30064	0.257873	0.000723222	0.997879	0.0957625	0.724246	-0.214081	0.42594	-0.097422	0.719645	-0.225791	0.400438	-0.304309	0.251821	-0.201827	0.453504	-0.153259	0.570935	-0.0131233	0.961528	-0.205248	0.445721	-0.201987	0.453137	0.53957	0.0309936	0.256638	0.337316
Pgl_GLEAN_10000648	black	0.497109	0.050107	0.72473	0.00149371	-0.762903	0.000587315	0.367531	0.161375	-0.330942	0.210557	-0.321285	0.224981	-0.0519864	0.848365	-0.542945	0.029757	0.605095	0.0130095	-0.195356	0.46841	0.145942	0.589669	0.464141	0.0701294	0.208636	0.438081	-0.166603	0.537441	-0.0992166	0.71468	-0.0412389	0.879472	0.0764987	0.778261	-0.313092	0.237698	0.0551016	0.839385
Pgl_GLEAN_10029876	black	-0.496779	0.0502832	-0.668285	0.00465802	0.89775	2.38e-06	-0.608012	0.0124638	0.279492	0.294472	0.454303	0.077096	-0.166669	0.537277	0.518448	0.0396417	-0.669241	0.004578	-0.103065	0.704071	-0.203795	0.449017	-0.346131	0.189098	-0.0655112	0.809519	-0.0408331	0.88065	0.0830345	0.759815	0.147244	0.586317	-0.195159	0.468868	0.558096	0.024663	-0.168628	0.532436
Pgl_GLEAN_10025697	black	-0.496516	0.0504243	-0.521849	0.0381389	0.896205	2.63e-06	-0.567469	0.0218652	0.546029	0.0286605	0.498359	0.0494425	-0.274271	0.303961	0.498956	0.0491273	-0.70687	0.00220008	-0.294865	0.267574	-0.224935	0.402273	-0.391066	0.134191	-0.175301	0.516092	0.0606457	0.82345	0.0230254	0.932547	0.0560765	0.836578	-0.113104	0.676634	0.396329	0.128572	-0.226793	0.398293
Pgl_GLEAN_10013446	black	-0.496044	0.050678	-0.287396	0.28045	0.816746	0.000112916	-0.74705	0.0008823	0.318084	0.229897	0.563498	0.0230189	-0.588366	0.0165098	0.3231	0.222224	-0.588751	0.0164217	-0.173643	0.52013	-0.305313	0.250182	-0.0232036	0.932026	-0.299631	0.259551	0.001889	0.99446	0.0151315	0.955645	0.0294471	0.913792	-0.278525	0.296217	0.413105	0.11175	-0.308108	0.24565
Pgl_GLEAN_10020179	black	-0.49601	0.0506963	-0.577083	0.0192564	0.938234	7.8e-08	-0.396784	0.128094	0.442187	0.086348	0.33174	0.209392	-0.0560578	0.836632	0.177036	0.51188	-0.515891	0.0408001	0.245857	0.358696	-0.184177	0.494718	-0.410883	0.113884	-0.0686439	0.800578	-0.0792008	0.770621	-0.230185	0.391083	-0.132931	0.623583	-0.116148	0.668389	0.48847	0.0548806	-0.0281221	0.917659
Pgl_GLEAN_10014640	black	-0.495981	0.0507122	-0.271098	0.309813	0.73111	0.00129161	-0.295028	0.267297	0.416164	0.108857	0.197836	0.462669	-0.0258722	0.924228	-0.332471	0.208328	0.0977169	0.718829	0.143472	0.596049	-0.107368	0.692265	0.0762842	0.778869	-0.133861	0.621135	-0.360305	0.170411	-0.334012	0.206099	-0.352831	0.180104	-0.16922	0.530975	0.491922	0.0529343	0.212537	0.429366
Pgl_GLEAN_10022871	black	-0.495543	0.0509482	-0.577156	0.0192377	0.936782	9.15e-08	-0.647945	0.0066424	0.430299	0.0961723	0.397831	0.126999	-0.195321	0.468492	0.155164	0.566101	-0.513074	0.0421061	0.0598676	0.825683	-0.136355	0.614585	-0.152581	0.572662	-0.145704	0.590282	-0.177736	0.510185	0.00173336	0.994917	-0.250323	0.349749	-0.0901015	0.740005	0.51818	0.039762	-0.100581	0.710912
Pgl_GLEAN_10025302	black	-0.49531	0.0510746	-0.537507	0.0317684	0.911765	8.82e-07	-0.498502	0.0493669	0.434842	0.0923286	0.381236	0.145132	-0.0631621	0.816239	-0.0525289	0.8468	-0.400462	0.124275	0.258876	0.33297	-0.0570834	0.833682	-0.202038	0.453023	-0.0861786	0.750984	-0.252009	0.346405	-0.246207	0.357989	-0.293323	0.270204	0.00975425	0.9714	0.432645	0.0941734	0.0391342	0.885585
Pgl_GLEAN_10011297	black	-0.495236	0.0511144	-0.421757	0.103705	0.935922	1e-07	-0.509229	0.0439386	0.507011	0.0450227	0.488597	0.0548081	-0.278133	0.296926	0.0984702	0.716744	-0.536553	0.0321315	0.215041	0.423818	-0.183776	0.495673	-0.266251	0.318882	-0.146449	0.588363	-0.127099	0.639022	-0.195668	0.467686	-0.196473	0.465819	-0.204511	0.44739	0.32051	0.226164	-0.133082	0.623185
Pgl_GLEAN_10017225	black	-0.495207	0.0511305	-0.223906	0.404486	0.550422	0.0271516	-0.0241448	0.929275	0.51818	0.0397616	0.462194	0.0714699	0.0399966	0.88308	-0.0969927	0.720835	0.0141437	0.958539	0.354878	0.177414	-0.0428761	0.874722	-0.135046	0.618019	-0.273929	0.304589	-0.0122069	0.964212	-0.271856	0.30841	-0.266926	0.31761	-0.264765	0.321693	-0.21424	0.42559	0.130565	0.629828
Pgl_GLEAN_10020178	black	-0.495206	0.0511306	-0.694506	0.00283173	0.730501	0.00130987	-0.294027	0.269002	0.0982986	0.717219	0.285298	0.284132	0.131265	0.627978	0.277236	0.298551	-0.530918	0.034342	0.527007	0.0359428	0.00970031	0.971558	-0.455946	0.0758996	-0.113125	0.676578	-0.0644998	0.812411	-0.110016	0.685036	0.0160584	0.952931	-0.0740925	0.785081	0.352572	0.180447	-0.190927	0.478749
Pgl_GLEAN_10015220	black	-0.494757	0.0513748	-0.401295	0.123421	0.979407	3.99e-11	-0.577363	0.0191842	0.439285	0.0886765	0.528469	0.035338	-0.287536	0.280204	0.01553	0.954478	-0.394057	0.130977	-0.00567069	0.983371	-0.169702	0.529788	-0.126508	0.640595	-0.162498	0.547651	-0.221175	0.410392	-0.226934	0.397993	-0.227779	0.396191	-0.160552	0.552521	0.523651	0.0373604	-0.0992707	0.714531
Pgl_GLEAN_10016309	black	-0.49442	0.0515585	-0.416167	0.108855	0.863479	1.64e-05	-0.611197	0.0118886	0.328562	0.214054	0.468404	0.0672575	-0.236815	0.377193	0.0723125	0.790136	-0.157424	0.560388	-0.159306	0.555647	-0.144765	0.592704	0.11883	0.661154	-0.138369	0.609317	-0.0455012	0.867113	-0.237524	0.375724	-0.203913	0.44875	-0.265215	0.320841	0.587761	0.0166488	-0.025995	0.92387
Pgl_GLEAN_10011366	black	0.494334	0.0516053	0.696935	0.00269731	-0.801373	0.000189965	0.388911	0.136539	-0.301556	0.256354	-0.370862	0.15732	-0.0556387	0.837838	-0.45267	0.0782991	0.431181	0.0954181	-0.0840403	0.756987	0.188757	0.483855	0.327895	0.215042	0.152218	0.573585	-0.113779	0.674804	-0.0133228	0.960943	-0.013687	0.959876	0.115211	0.670923	-0.419832	0.105459	-0.00374446	0.989019
Pgl_GLEAN_10005863	black	-0.494271	0.0516395	-0.429799	0.0966027	0.915135	6.78e-07	-0.512614	0.042322	0.555302	0.0255481	0.443188	0.0855544	-0.23189	0.387486	0.198253	0.461708	-0.54415	0.0293248	-0.267281	0.316942	-0.116912	0.666326	-0.325538	0.218553	-0.133362	0.622446	-0.13382	0.621241	-0.0142434	0.958247	-0.224235	0.403778	-0.104119	0.701173	0.49418	0.0516895	-0.188619	0.484181
Pgl_GLEAN_10031609	black	-0.494227	0.0516639	-0.601539	0.0136997	0.886678	4.75e-06	-0.321027	0.225375	0.315474	0.233956	0.458341	0.0741787	-0.0368078	0.892349	0.348017	0.186537	-0.556369	0.0252072	0.269397	0.312978	-0.197493	0.46346	-0.485347	0.0566869	-0.296358	0.265046	0.0163227	0.952157	-0.0841839	0.756583	-0.0147851	0.95666	-0.121352	0.654375	0.3831	0.143012	-0.0385537	0.887272
Pgl_GLEAN_10032998	black	-0.494212	0.051672	-0.619975	0.010411	0.649016	0.00652343	-0.0753542	0.781503	0.094552	0.727607	0.358324	0.172946	0.340827	0.19642	-0.0156845	0.954026	-0.263024	0.325003	0.688909	0.00316211	0.0759044	0.779944	-0.437521	0.0901138	-0.0128917	0.962206	-0.156796	0.561973	-0.224001	0.404281	-0.190195	0.480468	-0.0179907	0.947274	0.155766	0.564577	0.180388	0.503789
Pgl_GLEAN_10030765	black	-0.493793	0.051901	-0.150521	0.577916	0.845801	3.66e-05	-0.685931	0.00335022	0.490451	0.0537576	0.574334	0.0199765	-0.551008	0.0269552	-0.0169035	0.950457	-0.298707	0.261095	-0.244111	0.362228	-0.26401	0.323125	0.145543	0.590698	-0.27142	0.309218	-0.176568	0.513015	-0.167716	0.534687	-0.191775	0.476761	-0.239622	0.371397	0.394372	0.130642	-0.124073	0.647089
Pgl_GLEAN_10030600	black	-0.493541	0.0520396	-0.543839	0.0294359	0.896261	2.63e-06	-0.468261	0.067352	0.538355	0.0314482	0.361928	0.168353	-0.208271	0.4389	0.344786	0.190937	-0.665006	0.00494083	0.222391	0.407757	-0.233729	0.383624	-0.401956	0.122747	-0.2294	0.392745	0.0457698	0.866335	-0.0261573	0.923396	-0.10861	0.688871	-0.201931	0.453266	0.314023	0.236231	-0.126382	0.640929
Pgl_GLEAN_10031105	black	-0.493259	0.0521947	-0.563016	0.0231621	0.951638	1.46e-08	-0.585012	0.0172922	0.421614	0.103835	0.550033	0.0272829	-0.253773	0.342925	0.437073	0.0904816	-0.654721	0.00591825	-0.131485	0.627398	-0.192617	0.474791	-0.346466	0.18864	-0.150628	0.577642	0.0749334	0.782696	-0.0986151	0.716343	0.0113603	0.966693	-0.161988	0.548924	0.466249	0.0686981	-0.235329	0.380284
Pgl_GLEAN_10005297	black	-0.49307	0.0522987	-0.390098	0.135243	0.719542	0.00167642	-0.645114	0.00696505	0.184919	0.492949	0.35339	0.179367	-0.220665	0.4115	-0.180327	0.503936	-0.124636	0.645584	0.368495	0.160194	-0.0900287	0.740208	0.277146	0.298714	-0.0634021	0.815552	-0.258148	0.334381	-0.249119	0.352149	-0.248719	0.352948	-0.214183	0.425715	0.381953	0.144314	0.025691	0.924757
Pgl_GLEAN_10032027	black	-0.493054	0.0523076	-0.451552	0.0791307	0.881009	6.58e-06	-0.294107	0.268864	0.412099	0.112712	0.276488	0.29991	-0.0540486	0.842418	0.0104963	0.969225	-0.288039	0.279326	0.308024	0.245786	-0.227833	0.396075	-0.279062	0.295248	-0.227751	0.39625	-0.219676	0.413652	-0.153577	0.570127	-0.208823	0.437659	-0.241599	0.367343	0.504934	0.0460553	0.151262	0.576024
Pgl_GLEAN_10024866	black	-0.492751	0.0524748	-0.541137	0.0304148	0.70976	0.00207032	-0.411294	0.113487	-0.0285769	0.916332	0.521839	0.0381432	0.0860532	0.751335	-0.0749904	0.782535	-0.143616	0.595675	0.3768	0.150263	0.198104	0.462051	-0.0359578	0.894822	0.0755695	0.780893	-0.311242	0.24063	-0.325186	0.219081	-0.0717511	0.791732	-0.188749	0.483875	0.340621	0.196709	-0.104451	0.70026
Pgl_GLEAN_10032308	black	-0.492717	0.0524936	-0.202679	0.451559	0.702427	0.00241236	-0.466474	0.0685464	0.788065	0.000287945	0.535407	0.0325721	-0.340989	0.196195	0.0974868	0.719466	-0.376566	0.150536	-0.217455	0.418507	-0.158651	0.557295	-0.087326	0.747768	-0.145855	0.589893	-0.109398	0.686722	-0.118612	0.66174	-0.12072	0.656071	-0.142289	0.599114	-0.0825201	0.761262	-0.152463	0.572962
Pgl_GLEAN_10029969	black	-0.492695	0.052506	-0.296901	0.26413	0.685639	0.00336908	-0.520447	0.038753	0.209874	0.435303	0.325472	0.218652	-0.168991	0.53154	-0.354777	0.177547	0.0135384	0.960312	0.4239	0.101778	-0.0886765	0.743988	0.29025	0.275487	-0.120047	0.65788	-0.339716	0.197978	-0.366265	0.162935	-0.318923	0.228603	-0.115504	0.670131	0.342747	0.193748	0.0461291	0.865295
Pgl_GLEAN_10021220	black	-0.492611	0.0525523	-0.377039	0.149982	0.73216	0.00126058	-0.451631	0.0790718	0.383212	0.142885	0.822819	9.07e-05	-0.206549	0.442778	0.273576	0.305237	-0.504111	0.0464699	-0.205028	0.446218	-0.131077	0.628476	-0.277051	0.298887	0.0109723	0.96783	-0.126557	0.640465	-0.0193297	0.943356	0.0444914	0.870039	-0.0849308	0.754485	-0.0180691	0.947045	-0.216565	0.420461
Pgl_GLEAN_10029948	black	-0.492439	0.0526476	-0.227404	0.396989	0.729191	0.00134988	-0.427776	0.0983555	0.729416	0.00134296	0.60832	0.0124072	-0.307897	0.24599	0.12365	0.64822	-0.406389	0.118288	-0.201351	0.454591	-0.155013	0.566483	-0.168412	0.532967	-0.141002	0.602457	-0.103905	0.701759	-0.112466	0.678369	-0.11371	0.67499	-0.13769	0.611091	-0.0739817	0.785396	-0.147692	0.585165
Pgl_GLEAN_10022532	black	-0.492314	0.0527169	-0.549259	0.0275452	0.926398	2.58e-07	-0.515739	0.0408701	0.36133	0.169109	0.425622	0.100247	-0.193133	0.473585	0.206493	0.442904	-0.527631	0.0356836	0.276851	0.299251	-0.223726	0.404874	-0.260445	0.329945	-0.207758	0.440053	-0.155817	0.564447	-0.0100965	0.970397	-0.133551	0.621951	-0.229524	0.392482	0.438579	0.0892501	-0.0954105	0.725223
Pgl_GLEAN_10026376	black	0.492208	0.0527756	0.358125	0.173202	-0.808914	0.000148023	0.481592	0.0589158	-0.342665	0.193863	-0.359125	0.171918	0.334578	0.205283	-0.180792	0.502819	0.653745	0.00601845	-0.180021	0.504673	0.272331	0.307531	0.341298	0.195763	0.347165	0.18769	0.155882	0.564282	-0.0608531	0.822856	0.111466	0.681087	0.0847281	0.755054	-0.411136	0.11364	0.130862	0.629045
Pgl_GLEAN_10028317	black	-0.491782	0.0530124	-0.63725	0.00792719	0.817375	0.000110424	-0.394786	0.130202	0.141592	0.600923	0.209592	0.435935	0.0911296	0.737136	0.0926692	0.732845	-0.305683	0.249579	0.263584	0.323936	-0.0223259	0.934592	-0.229893	0.391702	-0.185077	0.492574	-0.0866179	0.749752	-0.0937211	0.729917	-0.282577	0.288951	-0.0839312	0.757293	0.692882	0.0029246	0.0840487	0.756963
Pgl_GLEAN_10012278	black	-0.491404	0.0532235	-0.537168	0.0318972	0.796535	0.000221741	-0.512266	0.0424864	0.407344	0.117342	0.455891	0.0759394	-0.158323	0.558122	0.179371	0.506239	-0.615857	0.0110851	0.385166	0.140687	-0.119914	0.658237	-0.285313	0.284105	-0.0640662	0.813651	-0.0495274	0.855465	-0.0921177	0.734381	-0.171458	0.525474	-0.0668888	0.805584	0.122503	0.651289	-0.149357	0.580896
Pgl_GLEAN_10010467	black	-0.491281	0.0532922	-0.54753	0.028138	0.759494	0.000642656	-0.765151	0.000553021	0.274141	0.3042	0.406775	0.117905	-0.171108	0.526335	0.12681	0.639792	-0.216648	0.42028	-0.160104	0.553644	-0.0604541	0.824	0.23292	0.385321	0.070041	0.796597	-0.135362	0.617189	-0.155449	0.565379	-0.0748875	0.782826	-0.133557	0.621935	0.494324	0.0516109	-0.101227	0.709132
Pgl_GLEAN_10027524	black	-0.490971	0.0534655	-0.611281	0.0118738	0.891216	3.61e-06	-0.275779	0.301201	0.407205	0.11748	0.301801	0.255948	0.105655	0.696958	0.1481	0.584119	-0.510806	0.04318	0.180466	0.503601	-0.0133699	0.960805	-0.547154	0.028268	-0.0513594	0.850174	-0.146667	0.587802	-0.237901	0.374946	-0.14157	0.60098	0.0166489	0.951202	0.495545	0.0509471	-0.0602753	0.824513
Pgl_GLEAN_10022711	black	-0.490819	0.0535508	-0.394627	0.130371	0.911899	8.73e-07	-0.460016	0.0729923	0.307616	0.246444	0.469737	0.066377	-0.150936	0.576856	-0.00703902	0.979359	-0.274861	0.30288	-0.138056	0.610136	-0.135142	0.617767	-0.171082	0.526398	-0.115331	0.670598	-0.222542	0.407431	-0.249151	0.352084	-0.200717	0.456044	-0.118334	0.662489	0.665675	0.00488204	0.0417244	0.878063
Pgl_GLEAN_10032117	black	-0.490666	0.0536367	-0.457311	0.0749156	0.603662	0.0132842	-0.349469	0.18458	0.337604	0.200959	0.546349	0.0285482	0.0115493	0.966139	0.224014	0.404254	-0.445514	0.0837318	-0.21491	0.424109	-0.261781	0.32738	-0.319723	0.227371	-0.0540562	0.842396	0.173209	0.52119	-0.0965034	0.722191	-0.221415	0.409871	0.479642	0.0600984	0.105756	0.69668	-0.102952	0.704382
Pgl_GLEAN_10031932	black	-0.490385	0.0537946	-0.367481	0.161436	0.956817	6.7e-09	-0.473278	0.0640797	0.412338	0.112483	0.611641	0.0118102	-0.250815	0.348771	0.0894216	0.741905	-0.41384	0.11105	-0.167861	0.534329	-0.173908	0.519484	-0.260636	0.329577	-0.156924	0.561649	-0.176102	0.514144	-0.186911	0.48822	-0.185617	0.491291	-0.144299	0.59391	0.506774	0.0451393	-0.109344	0.686869
Pgl_GLEAN_10012186	black	-0.490332	0.0538243	-0.587483	0.016713	0.732891	0.00123937	-0.449666	0.0805481	0.515967	0.0407656	0.400055	0.124694	-0.113195	0.676388	0.689247	0.00314131	-0.650754	0.00633414	-0.372548	0.155294	-0.123207	0.649404	-0.433653	0.0933238	-0.158687	0.557205	0.183224	0.496991	0.0553547	0.838656	0.298566	0.261331	-0.166329	0.538119	0.289441	0.276888	-0.150988	0.576724
Pgl_GLEAN_10036537	black	-0.490058	0.0539792	-0.449322	0.0808086	0.932072	1.49e-07	-0.671262	0.00441262	0.244501	0.361437	0.610882	0.0119446	-0.392077	0.133098	0.288763	0.278065	-0.543739	0.0294718	-0.0270602	0.920759	-0.237901	0.374946	-0.131214	0.628113	-0.20589	0.444267	-0.0849531	0.754423	-0.13816	0.609862	0.0564155	0.835603	-0.235213	0.380525	0.513437	0.0419359	-0.278483	0.296293
Pgl_GLEAN_10017806	black	-0.489879	0.0540803	-0.664386	0.00499584	0.883863	5.59e-06	-0.567552	0.0218415	0.317119	0.231393	0.321782	0.224224	-0.088512	0.744448	0.276216	0.300406	-0.440972	0.0873171	0.214681	0.424615	-0.18763	0.486516	-0.156045	0.563872	-0.138488	0.609006	-0.0516951	0.849205	-0.0204422	0.940101	-0.104734	0.699484	-0.217856	0.417629	0.529042	0.0351031	0.00859947	0.974785
Pgl_GLEAN_10002479	black	-0.489556	0.0542628	-0.535893	0.032385	0.87691	8.24e-06	-0.375813	0.15142	0.288874	0.277873	0.540651	0.0305932	-0.0546914	0.840566	0.347307	0.187498	-0.437827	0.0898638	-0.173242	0.521108	-0.172724	0.522376	-0.392626	0.132508	-0.184907	0.492978	-0.00941938	0.972381	-0.0424413	0.875983	0.000986841	0.997106	-0.181339	0.501504	0.540895	0.0305034	0.160166	0.553489
Pgl_GLEAN_10016253	black	-0.489452	0.054322	-0.466927	0.0682426	0.984077	6.67e-12	-0.502967	0.04705	0.397523	0.12732	0.52749	0.035742	-0.190621	0.479468	0.0487703	0.857653	-0.452746	0.0782433	0.083306	0.759051	-0.132718	0.624143	-0.263674	0.323765	-0.116054	0.668642	-0.207687	0.440212	-0.222591	0.407325	-0.224347	0.403539	-0.132104	0.625763	0.511214	0.0429851	-0.0825486	0.761182
Pgl_GLEAN_10018815	black	-0.489386	0.0543595	-0.365368	0.164045	0.959494	4.31e-09	-0.617489	0.010814	0.414981	0.10997	0.509288	0.0439101	-0.333943	0.206198	0.0165978	0.951352	-0.338661	0.199464	-0.0635845	0.81503	-0.161241	0.550793	-0.0351704	0.897113	-0.148496	0.583103	-0.182569	0.498557	-0.295384	0.266694	-0.176033	0.514311	-0.233392	0.38433	0.569205	0.0213751	-0.0888526	0.743495
Pgl_GLEAN_10028455	black	-0.489366	0.0543705	-0.318525	0.229215	0.94146	5.41e-08	-0.561862	0.0235078	0.619251	0.0105272	0.457857	0.0745244	-0.37041	0.157866	0.102125	0.706658	-0.486285	0.0561397	-0.205628	0.44486	-0.215129	0.423626	-0.199519	0.458792	-0.167422	0.535412	-0.180155	0.504351	-0.172133	0.523821	-0.162442	0.547791	-0.158463	0.557769	0.463818	0.0703501	-0.180526	0.503457
Pgl_GLEAN_10010817	black	-0.489363	0.0543724	-0.446714	0.0828024	0.904673	1.49e-06	-0.327236	0.21602	0.365729	0.163597	0.509903	0.0436132	-0.0344483	0.899216	0.0637785	0.814475	-0.389119	0.136312	-0.111157	0.681926	-0.134899	0.618406	-0.410574	0.114183	0.00892234	0.973838	-0.235258	0.38043	-0.209389	0.43639	-0.159529	0.555087	-0.0519528	0.848461	0.525572	0.0365436	-0.00113748	0.996664
Pgl_GLEAN_10014660	black	-0.489295	0.0544111	-0.415889	0.109116	0.845243	3.75e-05	-0.35163	0.181695	0.534732	0.032834	0.480529	0.0595582	-0.101814	0.707513	-0.0271287	0.920559	-0.403121	0.121564	0.337753	0.200749	-0.112017	0.679587	-0.291719	0.272952	-0.00953911	0.972031	-0.202067	0.452955	-0.242231	0.366052	-0.243673	0.363116	-0.185917	0.490576	0.12924	0.633337	0.0134222	0.960652
Pgl_GLEAN_10034807	black	-0.488792	0.0546972	-0.386779	0.13889	0.962621	2.48e-09	-0.558121	0.0246552	0.597225	0.0145752	0.531982	0.0339162	-0.358181	0.173129	0.221518	0.409647	-0.57618	0.0194907	-0.133823	0.621234	-0.226111	0.399751	-0.277126	0.298752	-0.207055	0.441638	-0.0794315	0.76997	-0.126516	0.640573	-0.12861	0.635008	-0.179661	0.505539	0.394561	0.130442	-0.185296	0.492052
Pgl_GLEAN_10034293	black	-0.488681	0.0547605	-0.566997	0.022	0.970786	4.51e-10	-0.465473	0.0692222	0.359513	0.171421	0.434752	0.0924039	-0.101753	0.707682	0.216846	0.419845	-0.531012	0.0343044	0.00488843	0.985665	-0.0852312	0.753642	-0.392819	0.132301	-0.117003	0.666078	-0.133062	0.623237	-0.178469	0.508413	-0.0936575	0.730094	-0.127267	0.638575	0.615447	0.0111539	-0.097146	0.72041
Pgl_GLEAN_10026070	black	-0.488108	0.0550878	-0.225457	0.401153	0.734807	0.00118509	-0.425306	0.100527	0.538302	0.031468	0.785409	0.00031179	-0.304592	0.251359	0.123977	0.647346	-0.380094	0.146441	-0.200928	0.455561	-0.15023	0.578659	-0.161247	0.550778	-0.140905	0.602708	-0.0987946	0.715847	-0.108745	0.688502	-0.106489	0.694671	-0.135327	0.617282	-0.0630933	0.816436	-0.146965	0.587035
Pgl_GLEAN_10038326	black	-0.487906	0.0552037	-0.468243	0.067364	0.846843	3.5e-05	-0.531013	0.034304	0.47041	0.0659362	0.544579	0.0291721	-0.32224	0.223527	0.56279	0.0232294	-0.66763	0.0047134	-0.300614	0.257915	-0.29676	0.264367	-0.359951	0.170862	-0.262825	0.325382	0.0136297	0.960044	0.197686	0.463014	0.149329	0.580967	-0.269257	0.31324	0.354951	0.177318	-0.18769	0.486375
Pgl_GLEAN_10009373	black	-0.487715	0.0553135	-0.651427	0.00626197	0.799564	0.000201369	-0.532967	0.0335254	0.219665	0.413676	0.53527	0.0326253	0.0154438	0.954731	0.309953	0.242688	-0.544208	0.0293041	-0.151646	0.575043	0.0807262	0.766316	-0.338889	0.199143	0.188746	0.483882	-0.0977261	0.718803	0.0600003	0.825302	-0.107746	0.691232	-0.128848	0.634378	0.433815	0.0931878	-0.0280648	0.917826
Pgl_GLEAN_10012399	black	-0.486963	0.0557467	-0.515738	0.0408703	0.94378	4.1e-08	-0.61355	0.0114773	0.377728	0.149179	0.598998	0.0142102	-0.255659	0.339226	0.337408	0.201238	-0.565258	0.022502	-0.25512	0.340282	-0.129496	0.63266	-0.261798	0.327348	-0.119036	0.660599	-0.0235606	0.930982	-0.120969	0.655403	-0.0212943	0.937609	-0.127439	0.638119	0.520844	0.0385784	-0.191243	0.478007
Pgl_GLEAN_10000459	black	-0.486786	0.055849	-0.581264	0.0182004	0.901989	1.79e-06	-0.460604	0.0725794	0.333003	0.207557	0.421251	0.104164	-0.0862262	0.75085	0.36208	0.168161	-0.562439	0.0233344	-0.205448	0.445267	-0.119257	0.660003	-0.421533	0.103908	-0.19047	0.479822	-0.0874423	0.747442	0.0227848	0.93325	-0.0193008	0.94344	-0.079034	0.771092	0.635593	0.00814269	-0.0462853	0.864843
Pgl_GLEAN_10038538	black	-0.486742	0.0558745	-0.433551	0.0934102	0.787746	0.000290727	-0.559663	0.0241772	0.657806	0.00561019	0.435662	0.0916465	-0.224003	0.404279	0.12087	0.655669	-0.321426	0.224766	0.128178	0.636156	-0.18784	0.486021	0.0226375	0.933681	-0.142455	0.598683	-0.120599	0.656396	-0.200697	0.456089	-0.0394753	0.884594	-0.195953	0.467024	0.0743488	0.784354	0.0388336	0.886459
Pgl_GLEAN_10018276	black	-0.486694	0.0559026	-0.224733	0.402707	0.716476	0.00179271	-0.422334	0.103184	0.785543	0.00031055	0.537378	0.0318172	-0.304515	0.251485	0.121713	0.653407	-0.4096	0.11513	-0.198531	0.461066	-0.154402	0.568034	-0.168437	0.532906	-0.138957	0.607783	-0.104162	0.701054	-0.112109	0.679337	-0.11456	0.672685	-0.136487	0.614239	-0.0767014	0.777688	-0.145769	0.590114
Pgl_GLEAN_10032162	black	-0.486523	0.0560014	-0.656464	0.00574255	0.850926	2.93e-05	-0.501506	0.0477991	0.299745	0.259362	0.50017	0.0484915	-0.101438	0.70855	0.579691	0.0185923	-0.727927	0.00138943	-0.209797	0.435476	-0.121567	0.653797	-0.501552	0.0477753	-0.040375	0.881981	0.0327482	0.904168	0.141901	0.600121	0.106197	0.695473	-0.156224	0.563417	0.466778	0.0683426	-0.228861	0.393889
Pgl_GLEAN_10034107	black	-0.486514	0.0560066	-0.22465	0.402886	0.716111	0.00180695	-0.422168	0.103334	0.786791	0.000299183	0.535661	0.0324742	-0.304407	0.251661	0.121656	0.653559	-0.409638	0.115092	-0.198447	0.46126	-0.154373	0.568106	-0.168422	0.532942	-0.138896	0.607941	-0.104159	0.701064	-0.112091	0.679387	-0.11457	0.672659	-0.136446	0.614346	-0.0767584	0.777526	-0.145711	0.590265
Pgl_GLEAN_10025484	black	-0.486327	0.0561151	-0.231459	0.388392	0.791978	0.000255576	-0.42143	0.104002	0.149421	0.580731	0.382416	0.143788	-0.251796	0.346825	-0.225044	0.40204	-0.111635	0.680627	0.270099	0.31167	-0.152932	0.571768	0.0427763	0.875011	-0.230097	0.391269	-0.270428	0.311059	-0.423381	0.102242	-0.198631	0.460836	-0.198557	0.461007	0.561372	0.0236555	-0.0829804	0.759967
Pgl_GLEAN_10018063	black	-0.486214	0.0561813	-0.296968	0.264015	0.82014	0.000100019	-0.52098	0.0385188	0.165007	0.541398	0.511183	0.0429998	-0.190482	0.479795	-0.235159	0.380637	-0.0334021	0.902263	-0.0106442	0.968792	-0.129386	0.632951	0.140351	0.60415	-0.0088527	0.974043	-0.298006	0.26227	-0.34852	0.185858	-0.302557	0.254699	-0.157287	0.560732	0.591657	0.0157691	0.0176553	0.948256
Pgl_GLEAN_10001209	black	-0.486097	0.0562489	-0.375236	0.1521	0.747482	0.000872912	-0.209061	0.437125	0.473604	0.0638714	0.385151	0.140704	0.117043	0.665971	-0.160792	0.55192	0.0139961	0.958971	0.00482406	0.985854	-0.0677952	0.802998	-0.133008	0.62338	0.155955	0.564099	-0.242497	0.365509	-0.420223	0.105101	-0.215903	0.421918	-0.147799	0.584891	0.314082	0.236139	0.194474	0.470459
Pgl_GLEAN_10017487	black	-0.485102	0.0568302	-0.782216	0.000342592	0.727068	0.00141687	-0.408236	0.116464	0.317852	0.230257	0.333415	0.20696	0.119261	0.659992	0.602242	0.013561	-0.782612	0.000338644	-0.0713358	0.792912	0.0532752	0.844647	-0.61693	0.0109061	-0.0496001	0.855255	0.0408003	0.880746	0.244846	0.360738	0.069255	0.798836	0.0305987	0.910434	0.340994	0.196188	-0.135144	0.617761
Pgl_GLEAN_10024408	black	-0.484848	0.0569794	-0.423251	0.102358	0.959339	4.42e-09	-0.634033	0.00834985	0.525276	0.0366689	0.477622	0.0613421	-0.324188	0.22058	0.0575768	0.832263	-0.432726	0.094105	0.0501762	0.853591	-0.186193	0.489922	-0.0733045	0.787318	-0.151297	0.575934	-0.201457	0.454349	-0.182835	0.49792	-0.207373	0.44092	-0.195423	0.468255	0.430624	0.0958937	-0.138256	0.609612
Pgl_GLEAN_10026906	black	-0.484688	0.0570734	-0.370304	0.157994	0.929852	1.86e-07	-0.759073	0.000649785	0.448393	0.0815149	0.488408	0.0549163	-0.483873	0.0575544	0.229881	0.391726	-0.471714	0.0650873	-0.257616	0.335413	-0.257233	0.336158	0.0186778	0.945264	-0.237901	0.374945	-0.0455646	0.86693	-0.115332	0.670597	-0.0898517	0.740703	-0.232037	0.387175	0.579075	0.0187476	-0.238757	0.373178
Pgl_GLEAN_10009158	black	-0.484629	0.0571083	-0.43666	0.0908219	0.658088	0.00558271	0.0294673	0.913734	0.103746	0.702197	0.621122	0.0102292	0.243725	0.363011	0.0180888	0.946987	-0.147166	0.586517	0.349331	0.184766	-0.164564	0.5425	-0.45129	0.0793268	-0.126173	0.641486	-0.0475966	0.861048	-0.135706	0.616286	-0.23792	0.374906	-0.0463282	0.864718	0.121009	0.655295	0.368408	0.160301
Pgl_GLEAN_10033691	black	-0.484601	0.0571247	-0.589628	0.0162227	0.630231	0.00887227	-0.035592	0.895886	0.0195874	0.942602	0.292044	0.272394	0.439219	0.0887299	-0.0918629	0.735091	0.005114	0.985003	0.343686	0.192451	0.0264789	0.922456	-0.323369	0.221816	0.345473	0.189996	-0.256379	0.337821	-0.315859	0.233354	-0.151153	0.576303	-0.13314	0.623031	0.413887	0.111005	0.172196	0.523667
Pgl_GLEAN_10015411	black	-0.484424	0.0572286	-0.450711	0.0797609	0.925642	2.76e-07	-0.362964	0.167048	0.207652	0.440293	0.610183	0.0120695	-0.0734265	0.786971	0.0668934	0.805571	-0.352637	0.180361	-0.0364008	0.893533	-0.108474	0.689242	-0.342357	0.19429	-0.0321111	0.906024	-0.193527	0.472666	-0.231267	0.388798	-0.173598	0.52024	-0.133056	0.623254	0.56653	0.022134	-0.0795331	0.769683
Pgl_GLEAN_10010710	black	-0.484404	0.0572407	-0.265976	0.319401	0.659603	0.00543676	-0.409933	0.114805	0.751827	0.000782898	0.492611	0.0525523	-0.217085	0.41932	0.084148	0.756684	-0.444165	0.0847856	-0.19244	0.475205	-0.165244	0.540811	-0.205302	0.445599	-0.145389	0.591095	-0.120267	0.657288	-0.129436	0.632819	-0.132079	0.625828	0.180569	0.503355	-0.099496	0.713908	-0.138294	0.609513
Pgl_GLEAN_10034833	black	-0.484354	0.0572703	-0.589431	0.0162672	0.91302	8e-07	-0.520594	0.0386883	0.380682	0.145766	0.533286	0.0333994	-0.173264	0.521055	0.486721	0.0558867	-0.668548	0.00463586	-0.184761	0.493326	-0.134967	0.618225	-0.433904	0.0931133	-0.081303	0.764691	0.0593929	0.827046	-0.0934319	0.730722	0.100797	0.710317	-0.156272	0.563298	0.470685	0.0657562	-0.233403	0.384308
Pgl_GLEAN_10025330	black	-0.484116	0.0574104	-0.386001	0.139755	0.97697	8.67e-11	-0.588605	0.0164551	0.553374	0.0261728	0.523719	0.0373314	-0.362129	0.168098	0.17686	0.512306	-0.533557	0.0332929	-0.143383	0.596279	-0.205746	0.444593	-0.223815	0.404682	-0.186973	0.488072	-0.133425	0.622282	-0.139422	0.60657	-0.138182	0.609806	-0.20619	0.443588	0.470917	0.0656051	-0.162315	0.548107
Pgl_GLEAN_10035699	black	-0.483634	0.0576957	-0.64136	0.00741206	0.858654	2.06e-05	-0.268704	0.314273	0.443772	0.0850941	0.2169	0.419727	0.12561	0.642988	0.223188	0.406035	-0.555652	0.0254358	0.185794	0.49087	-0.074461	0.784036	-0.588565	0.0164642	0.0774395	0.775599	-0.131708	0.626809	-0.141147	0.602079	-0.0916645	0.735644	-0.0886123	0.744167	0.480402	0.0596357	0.0280464	0.91788
Pgl_GLEAN_10027360	black	-0.483565	0.0577366	-0.396946	0.127925	0.697779	0.00265183	-0.684658	0.00343327	0.269019	0.313684	0.523683	0.0373466	-0.233421	0.384269	-0.145558	0.590659	-0.298728	0.26106	0.266619	0.318188	-0.05489	0.839994	0.183298	0.496815	-0.157234	0.560867	-0.221037	0.410691	-0.194359	0.470727	-0.297378	0.263326	0.135495	0.61684	0.155296	0.565767	-0.0073148	0.978551
Pgl_GLEAN_10011344	black	-0.483085	0.0580219	-0.667464	0.00472755	0.857698	2.16e-05	-0.496204	0.0505917	0.411337	0.113446	0.398471	0.126333	-0.0154921	0.954589	0.386502	0.139198	-0.692183	0.00296531	-0.137255	0.612229	-0.0292804	0.914279	-0.493397	0.0521187	0.120007	0.657987	-0.0540011	0.842555	-0.0214211	0.937238	-0.0400182	0.883017	-0.00411	0.987947	0.449678	0.0805389	-0.208976	0.437316
Pgl_GLEAN_10030250	black	-0.482809	0.0581865	-0.504037	0.0465072	0.846341	3.58e-05	-0.479565	0.0601459	0.150557	0.577824	0.49411	0.0517275	-0.124063	0.647116	0.298004	0.262273	-0.289952	0.276002	-0.237635	0.375494	-0.169726	0.529729	-0.155452	0.565371	-0.105791	0.696586	-0.0775407	0.775313	-0.115316	0.670638	0.0723492	0.790031	-0.27212	0.307922	0.680054	0.00374776	-0.0877536	0.74657
Pgl_GLEAN_10023947	black	-0.482672	0.058268	-0.291923	0.272603	0.806024	0.000163079	-0.783475	0.000330163	0.333376	0.207017	0.482281	0.0585023	-0.547075	0.0282954	0.260845	0.329174	-0.570563	0.0209977	-0.351652	0.181665	-0.206321	0.443294	-0.00891911	0.973848	-0.153526	0.570258	-0.0230571	0.932454	-0.0195077	0.942835	-0.0611539	0.821993	-0.211739	0.431139	0.53776	0.0316726	-0.331073	0.210365
Pgl_GLEAN_10034086	black	-0.482442	0.0584059	-0.328121	0.214707	0.826162	8.02e-05	-0.343194	0.19313	0.0978247	0.71853	0.661885	0.00522268	-0.140428	0.603949	-0.0499726	0.854179	-0.090517	0.738845	0.164575	0.542473	-0.198084	0.462096	-0.0544734	0.841194	-0.153195	0.571099	-0.229146	0.393283	-0.40604	0.118635	-0.0141537	0.958509	-0.239344	0.371968	0.417132	0.107953	-0.0401582	0.88261
Pgl_GLEAN_10004770	black	-0.482351	0.0584604	-0.411911	0.112893	0.940456	6.07e-08	-0.70524	0.00227614	0.422433	0.103095	0.553512	0.0261274	-0.440054	0.088055	0.188228	0.485104	-0.598534	0.0143049	0.049603	0.855247	-0.234444	0.382129	-0.118239	0.662744	-0.229132	0.393313	-0.0997548	0.713193	-0.0884981	0.744487	-0.142479	0.598621	-0.170281	0.528364	0.405873	0.118801	-0.237598	0.375571
Pgl_GLEAN_10026600	black	-0.4822	0.0585509	-0.352814	0.180126	0.950944	1.61e-08	-0.444108	0.0848303	0.431388	0.0952408	0.564076	0.0228483	-0.246631	0.357136	0.0919597	0.734821	-0.370869	0.157311	-0.159024	0.556357	-0.20263	0.451671	-0.24696	0.356474	-0.207237	0.441226	-0.166249	0.538317	-0.178307	0.508806	-0.171255	0.525973	-0.195386	0.46834	0.534012	0.0331148	-0.0167091	0.951026
Pgl_GLEAN_10010015	black	-0.48202	0.0586585	-0.548137	0.0279287	0.908458	1.13e-06	-0.588819	0.0164063	0.444124	0.084818	0.491376	0.0532389	-0.273316	0.305716	0.520722	0.0386319	-0.701042	0.00248177	-0.266522	0.31837	-0.199873	0.457979	-0.376326	0.150818	-0.141712	0.600613	0.0752797	0.781714	-0.0295989	0.91335	0.111136	0.681983	-0.172016	0.524107	0.488624	0.0547927	-0.257216	0.336191
Pgl_GLEAN_10012301	black	-0.481948	0.058702	-0.631797	0.00865399	0.757672	0.00067395	-0.281476	0.290915	0.234475	0.382065	0.27024	0.311407	0.238285	0.374152	0.108634	0.688806	-0.370173	0.158153	0.00824634	0.97582	0.192936	0.474045	-0.445261	0.083929	0.177917	0.509749	-0.182472	0.49879	-0.263674	0.323765	-0.0934523	0.730665	-0.0163193	0.952167	0.554614	0.0257695	0.0158422	0.953564
Pgl_GLEAN_10034800	black	-0.481823	0.0587769	-0.439696	0.0883439	0.869546	1.21e-05	-0.824149	8.64e-05	0.58351	0.0176518	0.379053	0.147642	-0.495217	0.051125	0.385925	0.13984	-0.617356	0.0108359	-0.261044	0.328792	-0.225802	0.400415	-0.00730698	0.978574	-0.211443	0.4318	0.0704857	0.795331	-0.040677	0.881104	-0.014999	0.956033	-0.203989	0.448577	0.44466	0.0843981	-0.314717	0.235141
Pgl_GLEAN_10020440	black	0.481692	0.0588558	0.173708	0.519971	-0.626535	0.00940452	0.0664883	0.806728	-0.479057	0.0604569	-0.153341	0.570729	0.0252377	0.926082	0.0313688	0.908188	0.105613	0.697072	0.221118	0.410515	0.220598	0.411645	0.308685	0.244721	0.195287	0.46857	0.233182	0.384771	0.148231	0.583781	0.102895	0.704537	0.118309	0.662555	-0.463332	0.0706839	-0.0985978	0.716391
Pgl_GLEAN_10021634	black	-0.48152	0.0589593	-0.695023	0.00280266	0.848798	3.22e-05	-0.422894	0.102679	0.302794	0.25431	0.431152	0.0954422	0.0825326	0.761227	0.3	0.258937	-0.599183	0.0141726	0.0625131	0.818098	-0.0581563	0.830598	-0.487548	0.0554094	0.203007	0.450812	-0.185567	0.491408	-0.116959	0.666197	0.0588539	0.828594	-0.0179076	0.947517	0.413539	0.111336	-0.100206	0.711948
Pgl_GLEAN_10034390	black	-0.481183	0.0591625	-0.444079	0.0848529	0.884636	5.35e-06	-0.294788	0.267706	0.517364	0.0401297	0.494073	0.051748	-0.0802782	0.76758	0.238393	0.373928	-0.504804	0.0461205	-0.183072	0.497355	-0.192734	0.474517	-0.509032	0.0440339	-0.0810415	0.765428	-0.0944067	0.728011	-0.0812138	0.764942	-0.127227	0.638681	-0.0707801	0.794493	0.394502	0.130504	-0.0976977	0.718882
Pgl_GLEAN_10033690	black	-0.481173	0.0591683	-0.500838	0.0481442	0.864011	1.6e-05	-0.523429	0.0374559	0.395279	0.12968	0.654746	0.00591569	-0.164331	0.54308	0.289001	0.277651	-0.607128	0.0126272	-0.254846	0.340818	-0.0998335	0.712976	-0.372755	0.155047	0.0453911	0.867432	-0.0397882	0.883685	-0.102029	0.706921	-0.0952053	0.725792	0.0261296	0.923476	0.326262	0.21747	-0.238958	0.372764
Pgl_GLEAN_10029184	black	-0.481065	0.0592338	-0.686134	0.00333712	0.680556	0.0037124	-0.278549	0.296175	0.193843	0.471929	0.360351	0.170352	0.064956	0.811106	0.734728	0.00118729	-0.558373	0.0245766	-0.0504704	0.852741	-0.235741	0.379425	-0.514794	0.0413049	-0.1231	0.649691	0.420865	0.104515	-0.0213672	0.937395	0.252261	0.345905	-0.185527	0.491504	0.376842	0.150213	-0.0896695	0.741212
Pgl_GLEAN_10011026	black	-0.480706	0.0594513	-0.52743	0.0357669	0.953313	1.15e-08	-0.493329	0.0521562	0.396129	0.128782	0.402116	0.122584	-0.217139	0.419201	0.351338	0.182083	-0.606207	0.0127993	-0.0713806	0.792785	-0.238066	0.374605	-0.401551	0.12316	-0.0850774	0.754073	-0.0811536	0.765111	-0.0330769	0.90321	-0.019862	0.941798	-0.275103	0.302437	0.605523	0.0129281	-0.218623	0.41595
Pgl_GLEAN_10020228	black	-0.480661	0.0594781	-0.453794	0.0774697	0.630583	0.00882274	0.0911896	0.736968	0.194198	0.471102	0.282905	0.288368	0.252917	0.34461	0.246551	0.357297	-0.0810926	0.765283	0.124551	0.645812	-0.184361	0.494279	-0.463367	0.07066	-0.20029	0.457023	0.0145919	0.957226	-0.207171	0.441375	0.133598	0.621825	-0.293221	0.270377	0.395251	0.129709	0.263978	0.323186
Pgl_GLEAN_10011018	black	-0.480591	0.0595207	-0.516205	0.0406565	0.67133	0.00440712	-0.190441	0.479891	0.417938	0.107204	0.281785	0.290362	-0.00326757	0.990418	0.444853	0.0842468	-0.434562	0.0925628	0.176159	0.514007	-0.153716	0.569774	-0.414656	0.110277	-0.413572	0.111305	0.362405	0.167751	-0.114073	0.674007	-0.06451	0.812382	-0.100213	0.711927	0.193073	0.473727	-0.215646	0.422485
Pgl_GLEAN_10017481	black	-0.480379	0.0596494	-0.476368	0.0621232	0.912576	8.29e-07	-0.397575	0.127266	0.371915	0.156052	0.429772	0.0966258	-0.145501	0.590806	0.0635374	0.815165	-0.495726	0.0508494	0.372197	0.155715	-0.143497	0.595983	-0.341695	0.19521	-0.185345	0.491936	-0.181363	0.501447	-0.205941	0.444152	-0.189285	0.48261	-0.140907	0.602702	0.379434	0.147201	-0.13486	0.618508
Pgl_GLEAN_10005484	black	-0.480239	0.0597346	-0.274715	0.303147	0.852122	2.78e-05	-0.505441	0.0458016	0.466749	0.0683617	0.541859	0.0301506	-0.281684	0.290542	0.0134233	0.960649	-0.383327	0.142755	-0.29902	0.260572	-0.0159467	0.953258	-0.182111	0.499653	-0.0132097	0.961274	-0.197234	0.46406	-0.257938	0.334788	-0.189159	0.482906	-0.136218	0.614945	0.437578	0.0900673	-0.20122	0.454892
Pgl_GLEAN_10032585	black	-0.48015	0.0597888	-0.542883	0.0297793	0.884949	5.25e-06	-0.629574	0.00896503	0.231594	0.388109	0.498247	0.0495017	-0.257409	0.335816	0.436995	0.0905459	-0.60367	0.0132827	-0.294043	0.268973	-0.12192	0.652851	-0.271277	0.309482	-0.109164	0.687358	-0.0472603	0.862021	0.0447477	0.869296	0.0666707	0.806207	-0.220115	0.412696	0.649837	0.00643341	-0.263851	0.323428
Pgl_GLEAN_10036486	black	-0.479908	0.0599359	-0.561562	0.0235982	0.582335	0.0179371	-0.219383	0.414291	0.564148	0.022827	0.141754	0.600503	0.120307	0.65718	0.162175	0.548457	-0.516078	0.0407147	0.556558	0.0251471	-0.0263235	0.92291	-0.419246	0.105997	-0.000683812	0.997995	-0.0162313	0.952425	-0.083974	0.757173	-0.16193	0.549071	-0.00417419	0.987759	-0.120673	0.656196	-0.105882	0.696334
Pgl_GLEAN_10000135	black	-0.479896	0.0599437	-0.454668	0.0768291	0.986502	2.11e-12	-0.556153	0.0252759	0.406145	0.118531	0.508399	0.0443419	-0.293324	0.270201	0.146466	0.588319	-0.558654	0.0244891	0.0942071	0.728566	-0.205948	0.444137	-0.277291	0.298451	-0.150799	0.577207	-0.142071	0.59968	-0.155022	0.566461	-0.176611	0.51291	-0.187626	0.486526	0.507122	0.0449677	-0.176291	0.513686
Pgl_GLEAN_10005182	black	-0.479624	0.0601095	-0.342047	0.194721	0.580451	0.0184021	-0.157758	0.559544	-0.0911443	0.737095	0.518949	0.0394175	0.211962	0.430644	-0.220486	0.41189	0.242007	0.366508	-0.00867979	0.974549	-0.0362371	0.894009	0.0212124	0.937848	0.143329	0.59642	-0.248218	0.35395	-0.386555	0.139139	-0.161867	0.549228	-0.0850783	0.754071	0.456756	0.0753142	0.236382	0.378093
Pgl_GLEAN_10032565	black	-0.479296	0.0603103	-0.446712	0.0828038	0.760762	0.000621588	-0.519538	0.0391554	0.64738	0.00670578	0.193023	0.473843	-0.305423	0.250003	0.31092	0.241144	-0.663985	0.00503161	0.26429	0.322594	-0.234316	0.382397	-0.266929	0.317603	-0.209959	0.435114	0.047025	0.862702	-0.0463746	0.864584	-0.0458008	0.866246	-0.20011	0.457436	0.164001	0.543901	-0.229919	0.391646
Pgl_GLEAN_10011901	black	-0.479056	0.0604572	-0.688989	0.00315722	0.761398	0.000611246	-0.469116	0.0667858	0.442894	0.0857874	0.372362	0.155516	-0.0142838	0.958128	0.623115	0.00991924	-0.749145	0.000837493	-0.260263	0.330295	0.000443993	0.998698	-0.531671	0.0340402	-0.00206655	0.99394	0.11449	0.672877	0.0650126	0.810945	0.162042	0.54879	-0.0437223	0.872268	0.342187	0.194526	-0.236455	0.377941
Pgl_GLEAN_10004063	black	-0.478554	0.0607659	-0.217631	0.418121	0.730289	0.00131629	-0.444289	0.084688	0.543403	0.0295922	0.782564	0.000339117	-0.319585	0.227584	0.114694	0.672323	-0.362594	0.167513	-0.208934	0.437411	-0.152045	0.574026	-0.122224	0.652036	-0.144015	0.594645	-0.10088	0.710088	-0.112082	0.67941	-0.110001	0.685075	-0.138781	0.608241	-0.065328	0.810043	-0.150022	0.579191
Pgl_GLEAN_10014171	black	-0.478204	0.0609821	-0.577981	0.0190259	0.861318	1.82e-05	-0.491169	0.0533546	0.333734	0.2065	0.410491	0.114264	-0.155128	0.566191	0.262441	0.326116	-0.590998	0.0159153	0.385657	0.140139	-0.149357	0.580895	-0.309144	0.243983	-0.172187	0.523689	-0.0186775	0.945264	-0.162317	0.548103	-0.0408566	0.880582	-0.151367	0.575756	0.316816	0.231864	-0.170227	0.528498
Pgl_GLEAN_10027442	black	-0.478027	0.0610912	-0.399739	0.125019	0.846501	3.55e-05	-0.768264	0.000508255	0.249667	0.351055	0.344726	0.191019	-0.345039	0.190589	-0.0623839	0.818468	-0.298814	0.260916	0.00959402	0.97187	-0.174428	0.518215	0.185298	0.492047	-0.0931269	0.73157	-0.264018	0.32311	-0.201971	0.453175	-0.215873	0.421985	-0.073424	0.786979	0.655651	0.00582395	-0.176739	0.512601
Pgl_GLEAN_10021501	black	-0.477727	0.0612771	-0.626664	0.00938551	0.750987	0.000799666	-0.131827	0.626493	0.22816	0.395379	0.199228	0.459461	0.302182	0.255319	-0.0336492	0.901543	-0.243409	0.363653	0.543229	0.0296548	0.0453893	0.867437	-0.414926	0.110022	0.0441992	0.870886	-0.254378	0.341736	-0.326375	0.217302	-0.127321	0.638432	-0.0462787	0.864862	0.397959	0.126865	0.109848	0.685492
Pgl_GLEAN_10002486	black	-0.477641	0.0613303	-0.301565	0.256338	0.869488	1.22e-05	-0.501891	0.0476005	0.566528	0.0221345	0.675894	0.00405152	-0.312276	0.238989	0.117813	0.663893	-0.45732	0.0749089	-0.236717	0.377398	-0.0820399	0.762615	-0.218077	0.417144	-0.0948742	0.726712	-0.152162	0.57373	-0.155545	0.565137	-0.155373	0.565571	-0.178342	0.508721	0.212483	0.429486	-0.196284	0.466257
Pgl_GLEAN_10033651	black	-0.477414	0.061471	-0.420415	0.104926	0.960668	3.52e-09	-0.467648	0.0677604	0.415687	0.109304	0.522487	0.037862	-0.190134	0.480613	0.0862878	0.750677	-0.432362	0.094413	-0.138057	0.610133	-0.133244	0.622759	-0.297756	0.262691	-0.0917284	0.735466	-0.195293	0.468557	-0.188973	0.483346	-0.197239	0.464047	-0.133206	0.622857	0.569483	0.0212974	-0.0788523	0.771605
Pgl_GLEAN_10001953	black	-0.477348	0.0615122	-0.437259	0.090329	0.928674	2.08e-07	-0.534933	0.0327559	0.533881	0.033166	0.54509	0.0289909	-0.319656	0.227474	0.396111	0.128802	-0.609894	0.0121215	-0.255358	0.339815	-0.165732	0.5396	-0.338311	0.199958	-0.24385	0.362757	0.0325625	0.904709	-0.026156	0.923399	-0.0295225	0.913573	-0.269771	0.312282	0.426614	0.099373	-0.152953	0.571714
Pgl_GLEAN_10020349	black	-0.477329	0.0615238	-0.615447	0.0111539	0.889402	4.03e-06	-0.334892	0.204832	0.340279	0.197187	0.385726	0.140061	-0.0344984	0.89907	0.403647	0.121032	-0.619898	0.0104233	0.183052	0.497403	-0.127126	0.638951	-0.548696	0.0277369	-0.165623	0.539871	0.0829605	0.760023	-0.182996	0.497536	0.048686	0.857897	-0.151041	0.576589	0.457364	0.0748773	-0.101452	0.70851
Pgl_GLEAN_10011600	black	-0.476932	0.0617711	-0.506577	0.0452371	0.814295	0.00012306	-0.486304	0.0561286	0.520045	0.0389305	0.423773	0.101891	-0.259071	0.332593	0.63828	0.0077955	-0.638162	0.00781051	-0.321231	0.225063	-0.305077	0.250567	-0.379172	0.147504	-0.194919	0.469425	0.142531	0.598486	0.0662716	0.807347	0.246989	0.356416	-0.275851	0.301071	0.375269	0.152061	-0.202363	0.45228
Pgl_GLEAN_10023467	black	-0.47678	0.0618658	-0.269768	0.312287	0.877655	7.91e-06	-0.772293	0.000454796	0.529677	0.0348442	0.447339	0.0823215	-0.507214	0.0449226	0.00482764	0.985843	-0.338067	0.200303	-0.151748	0.574784	-0.186857	0.488346	0.18398	0.495188	-0.214178	0.425727	-0.207637	0.440325	-0.203918	0.448739	-0.15721	0.560927	-0.229913	0.391659	0.458325	0.0741898	-0.160736	0.552059
Pgl_GLEAN_10030761	black	-0.476459	0.0620663	-0.475566	0.0626268	0.704598	0.00230663	-0.575562	0.0196522	0.593414	0.0153844	0.325509	0.218597	-0.109777	0.685688	0.00864477	0.974652	-0.231978	0.387299	0.105285	0.697971	-0.112205	0.679076	0.110328	0.684186	-0.0520266	0.848249	-0.12791	0.636868	-0.00446277	0.986913	-0.342806	0.193666	-0.115371	0.67049	0.131011	0.628649	0.159866	0.554241
Pgl_GLEAN_10019721	black	-0.476102	0.0622899	-0.40216	0.122539	0.80457	0.000171118	-0.246399	0.357603	0.451869	0.0788946	0.246938	0.356517	-0.0202655	0.940618	0.111774	0.680247	-0.239154	0.372358	-0.112352	0.678677	-0.228543	0.394564	-0.308995	0.244224	-0.203458	0.449785	-0.168923	0.531708	-0.034867	0.897997	-0.156925	0.561646	-0.198644	0.460806	0.580841	0.018305	0.221858	0.408911
Pgl_GLEAN_10011410	black	-0.475985	0.0623636	-0.540004	0.0308323	0.897245	2.46e-06	-0.468522	0.0671787	0.464964	0.0695677	0.450219	0.080131	-0.0561328	0.836417	0.0784413	0.772767	-0.571844	0.0206462	0.0403317	0.882106	0.0177977	0.947839	-0.397682	0.127154	0.00476783	0.986018	-0.23763	0.375506	-0.209319	0.436547	-0.186842	0.488384	0.0999607	0.712625	0.385242	0.140603	-0.133396	0.622358
Pgl_GLEAN_10004629	black	0.475812	0.062472	0.600268	0.0139531	-0.786038	0.000305994	0.241111	0.368341	-0.368438	0.160264	-0.362015	0.168242	-0.00276515	0.991891	-0.56535	0.0224753	0.556796	0.0250717	-0.00117	0.996569	0.297808	0.262603	0.558687	0.0244787	0.227191	0.397443	-0.155221	0.565955	-0.163905	0.544141	-0.0548689	0.840055	0.227906	0.395921	-0.385878	0.139892	-0.0136575	0.959963
Pgl_GLEAN_10029249	black	-0.475781	0.0624914	-0.415267	0.1097	0.923857	3.25e-07	-0.506531	0.0452595	0.281295	0.291239	0.708407	0.00213027	-0.31022	0.242261	0.263981	0.323181	-0.551722	0.0267172	-0.0358721	0.895071	-0.286071	0.282772	-0.305979	0.249098	-0.0754999	0.781091	-0.0938562	0.729541	-0.0408488	0.880605	-0.0796549	0.769339	-0.254185	0.342116	0.381122	0.145263	-0.279044	0.295281
Pgl_GLEAN_10004192	black	-0.475587	0.0626138	-0.481738	0.0588277	0.754794	0.000725914	-0.139514	0.60633	0.233157	0.384822	0.173169	0.521288	0.164876	0.541726	-0.0199271	0.941608	-0.192759	0.474459	0.177831	0.509956	-0.311359	0.240444	-0.373382	0.154298	-0.0761957	0.779119	-0.287125	0.280923	-0.148014	0.584339	-0.139382	0.606674	0.0588971	0.828469	0.619307	0.0105181	0.206707	0.442422
Pgl_GLEAN_10030015	black	-0.475449	0.0627008	-0.520529	0.0387169	0.851155	2.9e-05	-0.571332	0.0207861	0.353251	0.17955	0.612351	0.0116856	-0.305029	0.250645	0.561919	0.0234906	-0.739033	0.00107225	-0.22096	0.410858	-0.265846	0.319647	-0.389219	0.136202	-0.172425	0.523106	0.173602	0.52023	0.211584	0.431485	-0.053594	0.843728	-0.203903	0.448773	0.354547	0.177848	-0.232585	0.386023
Pgl_GLEAN_10025647	black	-0.475148	0.0628906	-0.350094	0.183744	0.722742	0.00156171	-0.460414	0.0727124	-0.142166	0.599432	0.546087	0.0286401	-0.206657	0.442535	0.10426	0.700784	-0.224998	0.402139	0.0332689	0.902651	-0.216344	0.420947	-0.0466987	0.863646	-0.0746328	0.783549	-0.143032	0.597188	-0.200115	0.457424	0.061286	0.821614	-0.280953	0.29185	0.614843	0.0112561	-0.0722204	0.790397
Pgl_GLEAN_10013990	black	0.474467	0.0633218	0.156226	0.563412	-0.660683	0.00533455	0.302666	0.254519	-0.346767	0.18823	-0.280025	0.293515	0.138267	0.609584	0.425999	0.0999148	0.166952	0.536575	-0.295906	0.265809	0.0778768	0.774362	0.0788817	0.771522	0.225145	0.401824	0.413516	0.111358	0.243003	0.364478	0.467248	0.0680277	-0.113746	0.674894	-0.310456	0.241884	-0.145692	0.590313
Pgl_GLEAN_10017799	black	-0.474419	0.0633524	-0.49374	0.0519301	0.787802	0.000290232	-0.395865	0.12906	0.161145	0.551034	0.418475	0.106707	0.0740333	0.785249	-0.0882653	0.745138	-0.0595697	0.826538	0.0146832	0.956958	0.0281632	0.917539	-0.0425321	0.87572	0.170631	0.527505	-0.256942	0.336724	-0.352343	0.180749	-0.191581	0.477216	-0.155957	0.564094	0.56786	0.021754	-0.0403458	0.882065
Pgl_GLEAN_10011747	black	-0.473936	0.0636596	-0.319996	0.226952	0.621235	0.0102115	-0.0668734	0.805628	0.434004	0.0930291	0.0140376	0.958849	0.0953063	0.725512	0.00108457	0.996819	-0.045619	0.866772	-0.0214506	0.937151	0.0242699	0.928909	-0.250051	0.350291	-0.233621	0.383851	-0.0676415	0.803436	-0.228589	0.394467	-0.22584	0.400333	-0.215486	0.422837	0.507097	0.0449802	-0.106768	0.693909
Pgl_GLEAN_10032731	black	-0.473688	0.063818	-0.393669	0.131391	0.968195	8.11e-10	-0.549	0.0276331	0.452744	0.0782449	0.479849	0.0599724	-0.323464	0.221673	0.0543578	0.841527	-0.528403	0.0353651	0.13562	0.616511	-0.196458	0.465855	-0.235298	0.380348	-0.18381	0.495593	-0.197002	0.464595	-0.197633	0.463138	-0.213723	0.426734	-0.156412	0.562942	0.462874	0.0709999	-0.18634	0.489572
Pgl_GLEAN_10002019	black	-0.47362	0.0638609	-0.533309	0.0333905	0.760245	0.000630113	-0.578543	0.0188823	0.349421	0.184646	0.225914	0.400175	-0.156084	0.563772	0.0692062	0.798975	-0.541258	0.0303703	0.426387	0.0995724	-0.00100156	0.997063	-0.151971	0.574215	-0.034415	0.899313	-0.110272	0.684338	-0.242627	0.365244	-0.154722	0.567221	-0.0684569	0.801111	0.318836	0.228736	-0.212562	0.42931
Pgl_GLEAN_10005192	black	-0.473273	0.0640833	-0.542876	0.0297818	0.923444	3.37e-07	-0.600074	0.0139921	0.221819	0.408995	0.570596	0.0209886	-0.247198	0.355996	0.389898	0.135461	-0.483415	0.0578258	-0.125814	0.642443	-0.225114	0.401889	-0.189303	0.482567	-0.145878	0.589833	0.0646416	0.812005	-0.170183	0.528606	0.0762785	0.778885	-0.238455	0.3738	0.596245	0.01478	-0.134855	0.618522
Pgl_GLEAN_10000728	black	-0.473181	0.0641419	-0.47781	0.0612256	0.973747	2.15e-10	-0.563262	0.0230891	0.443267	0.0854922	0.567825	0.0217641	-0.299108	0.260424	0.321534	0.224602	-0.637862	0.00784865	-0.138382	0.609283	-0.215065	0.423766	-0.352015	0.181184	-0.171497	0.525379	-0.0440323	0.871369	-0.11142	0.681212	-0.0417411	0.878015	-0.134196	0.620253	0.487079	0.0556796	-0.20903	0.437195
Pgl_GLEAN_10034382	black	-0.472701	0.0644505	-0.387301	0.138312	0.894751	2.89e-06	-0.682139	0.0036026	0.227724	0.396307	0.676225	0.00402659	-0.376456	0.150665	0.174358	0.518386	-0.321857	0.22411	-0.154857	0.56688	-0.221674	0.40931	0.0667431	0.806	-0.19549	0.468098	-0.042449	0.875961	-0.243205	0.364068	-0.0390349	0.885874	-0.194274	0.470925	0.505912	0.045567	-0.192654	0.474705
Pgl_GLEAN_10000148	black	-0.47227	0.0647281	-0.440147	0.0879798	0.930215	1.79e-07	-0.593792	0.0153025	0.186519	0.489148	0.493201	0.0522264	-0.302002	0.255616	0.133904	0.621021	-0.434432	0.0926713	0.0901666	0.739823	-0.226868	0.398133	-0.129313	0.633144	-0.106548	0.694511	-0.11506	0.671332	-0.273012	0.306276	-0.0579862	0.831086	-0.209987	0.435051	0.634142	0.00833528	-0.222458	0.407612
Pgl_GLEAN_10000396	black	-0.472221	0.0647593	-0.365885	0.163404	0.981152	2.16e-11	-0.55568	0.0254269	0.415763	0.109233	0.553921	0.0259943	-0.356869	0.174823	0.145594	0.590566	-0.480723	0.059441	-0.124899	0.644884	-0.220564	0.411719	-0.217775	0.417807	-0.214104	0.425889	-0.134877	0.618464	-0.115898	0.669066	-0.192798	0.474369	-0.231411	0.388494	0.567345	0.0219005	-0.180117	0.504441
Pgl_GLEAN_10029825	black	-0.472214	0.0647639	-0.455815	0.0759943	0.711335	0.00200228	-0.499415	0.0488862	0.710667	0.00203092	0.380653	0.1458	-0.182925	0.497705	0.364679	0.164902	-0.681702	0.00363264	-0.321333	0.224908	-0.0466302	0.863844	-0.376849	0.150205	0.000154254	0.999548	-0.101422	0.708592	0.194007	0.471548	-0.0811856	0.765021	-0.0466936	0.863661	0.10286	0.704634	-0.263745	0.32363
Pgl_GLEAN_10006878	black	-0.472118	0.0648261	-0.605582	0.0129171	0.938624	7.47e-08	-0.507501	0.0447812	0.439886	0.0881903	0.368558	0.160117	-0.180135	0.504399	0.404719	0.119954	-0.701714	0.00244788	0.0981671	0.717583	-0.184146	0.494792	-0.445038	0.0841029	-0.119021	0.660638	0.00667896	0.980415	-0.0685944	0.800718	-0.0049476	0.985491	-0.195146	0.468897	0.48523	0.0567551	-0.218758	0.415656
Pgl_GLEAN_10027880	black	-0.471953	0.0649327	-0.393955	0.131086	0.953767	1.07e-08	-0.529949	0.0347337	0.606867	0.0126758	0.38658	0.139111	-0.291202	0.273843	0.138654	0.608573	-0.492293	0.0527286	-0.156944	0.561598	-0.200317	0.456961	-0.251525	0.347362	-0.107186	0.692764	-0.159703	0.55465	-0.150717	0.577415	-0.17984	0.505107	-0.186713	0.488689	0.520423	0.0387635	-0.184592	0.493727
Pgl_GLEAN_10015581	black	-0.471817	0.0650208	-0.374603	0.152848	0.752849	0.00076287	-0.514869	0.0412702	0.307264	0.247012	0.543665	0.0294983	-0.12349	0.648648	-0.038427	0.88764	0.0222941	0.934685	-0.112235	0.678996	-0.151047	0.576572	0.202075	0.452938	0.0430758	0.874143	-0.184906	0.492979	-0.294003	0.269042	-0.106212	0.69543	-0.266298	0.318794	0.368319	0.160409	0.131911	0.626273
Pgl_GLEAN_10009997	black	-0.471747	0.0650656	-0.59058	0.0160086	0.909994	1.01e-06	-0.543674	0.0294949	0.339547	0.198215	0.346169	0.189045	-0.123768	0.647903	0.241276	0.368004	-0.610134	0.0120783	-0.0280921	0.917747	-0.0393512	0.884955	-0.363674	0.166157	-0.0086229	0.974716	-0.287466	0.280327	0.0407612	0.880859	-0.0737233	0.786129	-0.14601	0.589495	0.608414	0.0123899	-0.257692	0.335265
Pgl_GLEAN_10024031	black	-0.471534	0.0652042	-0.551461	0.0268041	0.674065	0.00419116	-0.251684	0.347048	0.24221	0.366094	0.464918	0.0695992	-0.000500864	0.998531	0.609787	0.0121407	-0.487749	0.0552941	-0.146821	0.587406	-0.147341	0.586068	-0.459768	0.073167	-0.333875	0.206296	0.41699	0.108086	-0.184473	0.494012	0.204792	0.446753	-0.0398853	0.883403	0.309568	0.243304	-0.129089	0.633739
Pgl_GLEAN_10006879	black	-0.471534	0.0652042	-0.293012	0.270734	0.931419	1.59e-07	-0.702975	0.00238529	0.360686	0.169926	0.607352	0.0125855	-0.461134	0.0722084	0.033608	0.901663	-0.368491	0.160199	-0.164586	0.542447	-0.219294	0.414485	0.049565	0.855356	-0.201521	0.454204	-0.175723	0.515066	-0.194027	0.4715	-0.188669	0.484063	-0.20024	0.457138	0.535445	0.0325575	-0.154537	0.56769
Pgl_GLEAN_10025798	black	-0.471259	0.0653824	-0.608344	0.0124028	0.721263	0.00161389	-0.452895	0.078133	0.226779	0.398324	0.648858	0.00654087	-0.0418826	0.877604	0.582943	0.0177891	-0.662399	0.00517536	-0.356538	0.175252	-0.0266325	0.922008	-0.469075	0.0668134	-0.0728286	0.788669	0.145791	0.590057	0.128116	0.636319	0.0913224	0.736598	0.0162441	0.952387	0.284112	0.286226	-0.161162	0.550992
Pgl_GLEAN_10031179	black	-0.471093	0.0654903	-0.378536	0.14824	0.582661	0.0178575	-0.187641	0.486491	0.339831	0.197817	0.559169	0.0243294	0.109661	0.686002	-0.156261	0.563323	-0.195336	0.468456	0.432625	0.0941903	-0.12191	0.652879	-0.212273	0.429952	0.252597	0.345242	-0.23723	0.376333	-0.247643	0.355102	-0.247375	0.35564	0.0106901	0.968657	-0.198805	0.460434	0.0515632	0.849586
Pgl_GLEAN_10027664	black	-0.471081	0.065498	-0.242932	0.364622	0.899633	2.1e-06	-0.748068	0.000860287	0.422987	0.102596	0.539105	0.031167	-0.54413	0.0293318	0.00125148	0.99633	-0.402212	0.122486	-0.0882661	0.745136	-0.227984	0.395755	0.107636	0.691532	-0.233258	0.384611	-0.188951	0.483397	-0.190502	0.479748	-0.196947	0.464723	-0.211665	0.431305	0.4675	0.0678591	-0.224782	0.402602
Pgl_GLEAN_10038387	black	-0.470406	0.0659385	-0.556821	0.0250637	0.898682	2.24e-06	-0.470347	0.065977	0.370401	0.157877	0.472057	0.0648654	-0.0662884	0.807299	0.259682	0.331415	-0.543841	0.0294351	-0.22851	0.394636	-0.0794407	0.769944	-0.409692	0.11504	0.0307721	0.909928	-0.141923	0.600063	-0.0809151	0.765784	-0.075819	0.780186	-0.040554	0.881461	0.561808	0.0235241	-0.075263	0.781762
Pgl_GLEAN_10015314	black	-0.470228	0.0660549	-0.597792	0.0144576	0.646384	0.00681877	-0.268937	0.313838	0.365169	0.164292	0.254442	0.341611	0.10255	0.705487	0.548222	0.0278996	-0.454532	0.0769286	-0.273827	0.304776	-0.0944516	0.727886	-0.451253	0.0793546	-0.119015	0.660655	0.370328	0.157965	-0.249439	0.351509	0.167217	0.53592	0.0763822	0.778591	0.40844	0.116264	-0.0844707	0.755777
Pgl_GLEAN_10005127	black	-0.470079	0.0661524	-0.402655	0.122036	0.968244	8.03e-10	-0.560549	0.0239056	0.528942	0.0351439	0.498399	0.0494211	-0.366458	0.162696	0.197768	0.462826	-0.60453	0.0131173	0.0393518	0.884953	-0.22742	0.396955	-0.281795	0.290344	-0.21444	0.425148	-0.0777081	0.774839	-0.148153	0.583982	-0.149856	0.579617	-0.201071	0.455233	0.410433	0.11432	-0.226532	0.398852
Pgl_GLEAN_10012814	black	-0.469951	0.0662365	-0.490089	0.0539613	0.978243	5.84e-11	-0.589221	0.0163147	0.444922	0.0841928	0.37957	0.147044	-0.296696	0.264474	0.223795	0.404725	-0.594174	0.0152204	0.0301988	0.9116	-0.262528	0.325951	-0.27912	0.295143	-0.134162	0.620342	-0.151812	0.57462	-0.121771	0.653252	-0.0664579	0.806815	-0.17828	0.50887	0.595997	0.0148322	-0.169465	0.530372
Pgl_GLEAN_10034696	black	-0.469857	0.0662984	-0.46547	0.0692248	0.843085	4.1e-05	-0.35605	0.175886	0.299487	0.259792	0.563734	0.0229491	-0.0102057	0.970077	0.12036	0.657039	-0.324619	0.219932	-0.178222	0.50901	-0.124782	0.645195	-0.327266	0.215976	0.222627	0.407246	-0.21685	0.419837	-0.18947	0.482174	-0.0668228	0.805773	-0.185998	0.490385	0.460339	0.0727651	0.00989388	0.970991
Pgl_GLEAN_10000577	black	-0.469434	0.0665765	-0.226685	0.398525	0.887377	4.55e-06	-0.636461	0.00802918	0.663477	0.00507733	0.474638	0.0632132	-0.509625	0.0437472	0.0470276	0.862694	-0.481791	0.0587961	-0.0756111	0.780775	-0.234506	0.382	-0.0483978	0.85873	-0.233485	0.384136	-0.165035	0.54133	-0.169122	0.531216	-0.190934	0.478732	-0.213175	0.427948	0.288925	0.277784	-0.228957	0.393685
Pgl_GLEAN_10021028	black	-0.469277	0.0666797	-0.42064	0.10472	0.817583	0.000109613	-0.294839	0.26762	0.136289	0.614759	0.499998	0.0485815	0.0622459	0.818863	-0.136792	0.613439	-0.0567001	0.834784	0.0417162	0.878087	-0.0481417	0.859471	-0.136261	0.614832	-0.087416	0.747516	-0.237029	0.376751	-0.291429	0.273452	-0.295876	0.26586	-0.0608124	0.822972	0.586534	0.0169337	0.186055	0.49025
Pgl_GLEAN_10006120	black	-0.469112	0.0667888	-0.30418	0.252033	0.917999	5.37e-07	-0.45195	0.0788344	0.476955	0.0617567	0.66439	0.00499549	-0.325762	0.218217	0.189149	0.48293	-0.427893	0.098254	-0.247203	0.355985	-0.272886	0.306507	-0.256566	0.337456	-0.226446	0.399036	-0.080012	0.768331	-0.122957	0.650075	-0.117517	0.664692	-0.199417	0.459027	0.386695	0.138984	-0.0975271	0.719354
Pgl_GLEAN_10017677	black	-0.468895	0.0669321	-0.400693	0.124038	0.954993	8.9e-09	-0.726416	0.00143796	0.449385	0.0807611	0.481116	0.0592028	-0.431823	0.0948711	0.141018	0.602415	-0.455309	0.0763619	-0.0583448	0.830056	-0.226412	0.399108	0.00694857	0.979624	-0.22984	0.391813	-0.133735	0.621464	-0.15538	0.565553	-0.135946	0.615656	-0.219688	0.413625	0.532617	0.0336639	-0.217752	0.417857
Pgl_GLEAN_10034799	black	-0.468712	0.0670534	-0.35567	0.17638	0.943698	4.14e-08	-0.725317	0.0014741	0.560479	0.023927	0.476085	0.0623006	-0.487362	0.0555165	0.168643	0.532398	-0.573531	0.0201906	-0.104315	0.700634	-0.233434	0.384243	-0.0798049	0.768916	-0.211489	0.431697	-0.146904	0.58719	-0.136837	0.613321	-0.0995703	0.713703	-0.175301	0.516092	0.438784	0.0890831	-0.27406	0.304348
Pgl_GLEAN_10026157	black	-0.467982	0.0675376	-0.617574	0.0108	0.91928	4.83e-07	-0.568605	0.0215436	0.394343	0.130673	0.308322	0.245306	-0.186167	0.489984	0.32254	0.223071	-0.710152	0.00205325	0.186832	0.488405	-0.145161	0.591683	-0.379776	0.146807	-0.116508	0.667417	-0.0803194	0.767464	-0.0186911	0.945224	-0.0788704	0.771554	-0.133166	0.622962	0.512195	0.0425197	-0.23349	0.384126
Pgl_GLEAN_10005888	black	-0.467539	0.067833	-0.434508	0.0926077	0.873581	9.84e-06	-0.391351	0.133882	0.381131	0.145252	0.405086	0.119586	-0.113838	0.674643	0.0324717	0.904974	-0.175198	0.516341	0.213942	0.426248	-0.128373	0.635637	-0.0877058	0.746704	-0.0824221	0.761538	-0.0839457	0.757252	-0.390535	0.134767	-0.134637	0.619094	-0.323111	0.222207	0.437568	0.0900756	-0.066587	0.806446
Pgl_GLEAN_10015768	black	-0.467219	0.0680471	-0.521425	0.0383238	0.921879	3.87e-07	-0.722926	0.00155531	0.19195	0.476352	0.475569	0.0626252	-0.319635	0.227507	0.211104	0.432556	-0.532823	0.0335823	0.0229304	0.932825	-0.180155	0.504349	-0.0868308	0.749155	-0.121059	0.65516	-0.173454	0.520592	-0.0948149	0.726877	-0.0377198	0.889696	-0.160355	0.553015	0.638679	0.00774489	-0.244983	0.360462
Pgl_GLEAN_10009985	black	-0.466962	0.0682193	-0.255865	0.338823	0.684353	0.00345344	-0.38898	0.136464	0.622315	0.0100427	0.681336	0.00365799	-0.225788	0.400443	0.143925	0.594876	-0.273507	0.305365	-0.179459	0.506025	-0.163775	0.544466	-0.0935274	0.730456	-0.161591	0.549917	0.0504954	0.852669	-0.142874	0.597597	-0.1401	0.604804	-0.169035	0.531431	-0.0998933	0.712811	0.122098	0.652373
Pgl_GLEAN_10025936	black	-0.466946	0.0682298	-0.555215	0.025576	0.906006	1.35e-06	-0.529178	0.0350472	0.271644	0.308803	0.560396	0.0239525	-0.258818	0.333083	0.526872	0.035999	-0.700883	0.00248986	-0.101555	0.708227	-0.242074	0.366372	-0.420566	0.104788	-0.197132	0.464295	0.0780983	0.773736	0.103267	0.703514	0.0421917	0.876707	-0.258119	0.334438	0.497262	0.0500252	-0.228643	0.394353
Pgl_GLEAN_10032694	black	-0.466731	0.0683736	-0.372056	0.155884	0.904782	1.47e-06	-0.493731	0.0519353	0.375579	0.151696	0.704214	0.00232507	-0.227282	0.397251	0.10161	0.708076	-0.442741	0.0859083	-0.236648	0.37754	-0.0866733	0.749597	-0.260566	0.329711	-0.0834845	0.758549	-0.193617	0.472456	-0.181697	0.500647	-0.143653	0.59558	-0.0581495	0.830617	0.397938	0.126887	-0.131839	0.626463
Pgl_GLEAN_10027313	black	-0.466516	0.0685186	-0.302092	0.255467	0.914576	7.08e-07	-0.552503	0.0264586	0.600471	0.0139125	0.597664	0.0144841	-0.396484	0.128409	0.194718	0.469893	-0.518463	0.039635	-0.280682	0.292336	-0.210913	0.432981	-0.220801	0.411204	-0.190383	0.480027	-0.110221	0.684476	-0.113183	0.67642	-0.112323	0.678757	-0.181229	0.501769	0.339286	0.198583	-0.200999	0.455397
Pgl_GLEAN_10026699	black	-0.466447	0.0685648	-0.246754	0.356889	0.920864	4.22e-07	-0.700092	0.00253036	0.383721	0.142311	0.53704	0.031946	-0.50808	0.0444975	-0.012523	0.963286	-0.393601	0.131464	-0.0946968	0.727205	-0.230095	0.391273	0.0486898	0.857886	-0.241047	0.368472	-0.202327	0.452362	-0.194709	0.469912	-0.217995	0.417325	-0.204103	0.448317	0.540672	0.0305855	-0.189318	0.482533
Pgl_GLEAN_10032960	black	-0.466315	0.068654	-0.708819	0.00211186	0.827096	7.74e-05	-0.563071	0.0231459	0.301318	0.256748	0.441342	0.0870209	-0.0386511	0.886989	0.510094	0.0435213	-0.676757	0.00398691	-0.142497	0.598576	0.0193796	0.94321	-0.401194	0.123524	0.000277671	0.999186	-0.0221828	0.93501	-0.0543299	0.841608	0.212779	0.428828	-0.0602266	0.824653	0.458212	0.0742704	-0.131892	0.626323
Pgl_GLEAN_10012129	black	-0.466208	0.0687257	-0.629174	0.00902195	0.865914	1.46e-05	-0.463134	0.0708202	0.314855	0.234924	0.446222	0.083183	-0.113589	0.675318	0.571438	0.0207571	-0.713998	0.00189137	-0.170203	0.528556	-0.220227	0.412453	-0.522592	0.0378167	-0.089182	0.742574	0.0778345	0.774482	0.008768	0.974291	0.175529	0.515536	-0.115652	0.669729	0.521683	0.0382112	-0.146228	0.588933
Pgl_GLEAN_10000874	black	-0.466008	0.0688607	-0.425042	0.100761	0.948998	2.1e-08	-0.616376	0.0109982	0.57117	0.0208306	0.491091	0.0533984	-0.390148	0.135188	0.346738	0.188271	-0.664273	0.00500588	-0.224606	0.40298	-0.225541	0.400973	-0.295562	0.266393	-0.193617	0.472455	-0.0155907	0.954301	-0.0475837	0.861085	-0.0635098	0.815244	-0.191056	0.478447	0.453524	0.0776689	-0.259879	0.331035
Pgl_GLEAN_10030158	black	-0.465737	0.0690439	-0.248076	0.354233	0.609847	0.0121299	-0.31548	0.233946	0.164952	0.541536	0.700119	0.00252898	-0.124382	0.646263	0.125806	0.642465	0.0896547	0.741253	-0.245261	0.359899	-0.177344	0.511135	0.111174	0.681879	0.026959	0.921054	-0.0215496	0.936862	-0.284613	0.28534	0.105465	0.697479	-0.444897	0.0842124	0.196429	0.465921	0.0182611	0.946483
Pgl_GLEAN_10004384	black	-0.465239	0.0693813	-0.355805	0.176205	0.934623	1.15e-07	-0.574115	0.0200347	0.582236	0.0179613	0.520076	0.0389167	-0.343448	0.192779	0.15097	0.576769	-0.548489	0.027808	-0.252308	0.345814	-0.136883	0.613202	-0.24995	0.350491	-0.140255	0.6044	-0.161619	0.549847	-0.131401	0.627619	-0.161219	0.550848	-0.114328	0.673315	0.435062	0.0921455	-0.204417	0.447604
Pgl_GLEAN_10018303	black	-0.465104	0.0694729	-0.0961899	0.72306	0.766248	0.00053689	-0.436033	0.0913393	0.378875	0.147847	0.394342	0.130674	-0.306211	0.248719	-0.380234	0.14628	-0.0130006	0.961887	0.0307135	0.910099	-0.0631198	0.81636	0.14922	0.581245	-0.138633	0.608627	-0.37317	0.154551	-0.444547	0.084486	-0.350078	0.183764	-0.175301	0.516091	0.444736	0.0843384	-0.179025	0.507071
Pgl_GLEAN_10001488	black	-0.465052	0.069508	-0.681421	0.00365206	0.816849	0.000112502	-0.50182	0.0476374	0.126966	0.639377	0.367313	0.161643	-0.0464324	0.864417	0.322187	0.223608	-0.499612	0.0487829	0.376158	0.151015	-0.186614	0.488924	-0.239672	0.371294	-0.134595	0.619204	0.0427647	0.875045	-0.0988578	0.715672	-0.0230611	0.932442	-0.105322	0.697869	0.463361	0.0706642	-0.10446	0.700237
Pgl_GLEAN_10021741	black	-0.464975	0.0695603	-0.4402	0.0879374	0.890495	3.77e-06	-0.514354	0.0415089	0.195563	0.46793	0.585494	0.017178	-0.242508	0.365487	0.30751	0.246616	-0.497008	0.0501605	-0.318484	0.229279	-0.225879	0.400248	-0.296197	0.265318	-0.13994	0.605221	-0.0820971	0.762454	-0.0227801	0.933264	-0.0250181	0.926723	-0.127513	0.637921	0.652134	0.00618688	-0.194275	0.470923
Pgl_GLEAN_10000951	black	-0.464875	0.0696286	-0.268335	0.314965	0.858054	2.12e-05	-0.557909	0.0247216	0.761967	0.000602099	0.435246	0.091992	-0.427487	0.098608	0.205453	0.445256	-0.516372	0.0405805	-0.287784	0.279772	-0.222839	0.406789	-0.174703	0.517547	-0.212214	0.430083	-0.0814101	0.764389	-0.102498	0.705631	-0.0968535	0.72122	-0.20091	0.455602	0.274063	0.304343	-0.215851	0.422034
Pgl_GLEAN_10028844	black	-0.464838	0.0696536	-0.55318	0.0262363	0.852282	2.76e-05	-0.696271	0.00273354	0.467906	0.0675884	0.375177	0.15217	-0.383621	0.142423	0.601141	0.0137787	-0.76455	0.000562029	-0.173685	0.520027	-0.273378	0.305601	-0.260858	0.329149	-0.242436	0.365633	0.0770567	0.776682	0.202869	0.451125	0.121566	0.653801	-0.258651	0.333406	0.441863	0.0866055	-0.295695	0.266166
Pgl_GLEAN_10003004	black	-0.464553	0.0698479	-0.276065	0.300681	0.892999	3.23e-06	-0.753622	0.000747999	0.512037	0.0425944	0.4063	0.118376	-0.501127	0.0479947	0.0543056	0.841678	-0.420645	0.104716	-0.268144	0.315322	-0.19483	0.469632	0.0693171	0.798659	-0.168918	0.531719	-0.160073	0.553722	-0.166371	0.538016	-0.196889	0.464857	-0.184632	0.493632	0.574448	0.0199461	-0.222917	0.406619
Pgl_GLEAN_10014196	black	-0.464488	0.0698923	-0.5294	0.034957	0.842427	4.22e-05	-0.738497	0.00108605	0.184094	0.494915	0.398388	0.126419	-0.381729	0.144569	0.452962	0.0780831	-0.55046	0.0271391	-0.0638553	0.814255	-0.28551	0.283759	-0.043821	0.871982	-0.226651	0.398597	0.107615	0.691589	-0.0367638	0.892477	0.104646	0.699724	-0.256651	0.33729	0.628496	0.00911907	-0.290323	0.275361
Pgl_GLEAN_10010499	black	-0.464303	0.0700188	-0.670036	0.00451237	0.711265	0.00200528	-0.417634	0.107486	0.466463	0.0685542	0.214236	0.425598	0.054838	0.840144	0.502254	0.0474143	-0.675298	0.00409657	-0.234117	0.382814	-0.13785	0.610673	-0.503618	0.0467188	-0.113735	0.674923	-0.0972205	0.720203	0.173437	0.520633	0.166403	0.537934	0.19363	0.472426	0.405545	0.119128	-0.0246459	0.927811
Pgl_GLEAN_10036168	black	-0.463884	0.0703052	-0.435532	0.0917547	0.903904	1.57e-06	-0.574463	0.0199421	0.563518	0.0230131	0.51443	0.0414738	-0.357517	0.173985	0.453232	0.0778841	-0.661206	0.00528565	-0.328289	0.214459	-0.235416	0.380101	-0.331003	0.210467	-0.203033	0.450752	0.0502339	0.853424	0.00819931	0.975958	0.0240287	0.929614	-0.208876	0.43754	0.411698	0.113098	-0.23605	0.378782
Pgl_GLEAN_10023138	black	-0.462453	0.0712907	-0.496571	0.0503947	0.939575	6.72e-08	-0.56956	0.021276	0.451968	0.0788208	0.510243	0.0434494	-0.281948	0.290071	0.397463	0.127383	-0.664073	0.0050238	-0.270544	0.310843	-0.197253	0.464015	-0.374553	0.152907	-0.136552	0.61407	-0.042579	0.875584	-0.0034939	0.989754	-0.00641353	0.981193	-0.14915	0.581425	0.529162	0.035054	-0.224967	0.402204
Pgl_GLEAN_10003394	black	-0.461879	0.0716891	-0.728218	0.00138026	0.662802	0.00513854	-0.38748	0.138115	0.232261	0.386704	0.295467	0.266553	0.0669117	0.805519	0.71182	0.0019817	-0.732309	0.00125624	-0.212815	0.428748	-0.123682	0.648134	-0.569538	0.0212822	-0.165112	0.54114	0.066566	0.806506	0.341294	0.195768	0.243454	0.363561	0.0270863	0.920683	0.425915	0.0999886	-0.0935911	0.730279
Pgl_GLEAN_10002554	black	-0.461704	0.0718109	-0.337897	0.200544	0.827646	7.58e-05	-0.55022	0.0272197	0.529649	0.0348555	0.653633	0.00603012	-0.393245	0.131845	0.407824	0.116869	-0.530233	0.0346186	-0.334662	0.205162	-0.234148	0.382748	-0.203133	0.450523	-0.211415	0.431863	0.227019	0.39781	-0.166596	0.537458	-0.00031961	0.999063	-0.206244	0.443468	0.233045	0.385059	-0.223468	0.40543
Pgl_GLEAN_10002001	black	-0.461364	0.0720476	-0.456663	0.0753812	0.755561	0.000711754	-0.531094	0.0342715	0.16857	0.532578	0.417746	0.107382	-0.0622933	0.818727	-0.0387158	0.886801	0.00100031	0.997066	-0.0537104	0.843393	-0.0933306	0.731004	0.187243	0.487433	-0.0341041	0.900218	-0.202635	0.451658	-0.222102	0.408382	-0.175472	0.515675	-0.180051	0.504599	0.566683	0.02209	0.0546254	0.840756
Pgl_GLEAN_10011559	black	-0.461246	0.07213	-0.383659	0.142381	0.894829	2.88e-06	-0.574533	0.0199236	0.294259	0.268605	0.501138	0.0479891	-0.252618	0.345201	0.08894	0.743251	-0.273249	0.305838	-0.274882	0.302841	-0.149791	0.579783	-0.0444015	0.870299	-0.0685119	0.800954	-0.187531	0.48675	-0.228214	0.395264	-0.0880826	0.74565	-0.194391	0.470654	0.668544	0.0046362	-0.114321	0.673334
Pgl_GLEAN_10004734	black	-0.461165	0.0721862	-0.447461	0.0822275	0.920443	4.37e-07	-0.472415	0.0646346	0.263365	0.324354	0.41292	0.111927	-0.230651	0.390098	0.200202	0.457225	-0.543896	0.0294156	0.0122097	0.964204	-0.100774	0.710381	-0.355091	0.177135	-0.0902613	0.739559	-0.112469	0.67836	-0.192027	0.476172	-0.0796662	0.769307	-0.26319	0.324686	0.644373	0.00705156	-0.289716	0.276412
Pgl_GLEAN_10019281	black	-0.461106	0.0722274	-0.0290714	0.914889	0.699996	0.00253531	-0.479905	0.0599383	0.283792	0.286793	0.519303	0.0392599	-0.386757	0.138915	-0.237974	0.374794	-0.0335412	0.901857	-0.29758	0.262986	-0.101757	0.70767	0.173673	0.520056	-0.267382	0.316753	-0.287354	0.280523	-0.274698	0.303178	-0.245776	0.358859	-0.166938	0.536611	0.47887	0.0605713	-0.00873724	0.974381
Pgl_GLEAN_10021242	black	-0.460987	0.0723106	-0.700003	0.00253494	0.850905	2.93e-05	-0.40752	0.117168	0.477201	0.0616034	0.162294	0.548161	0.0456316	0.866735	0.337469	0.201152	-0.62692	0.00934796	0.200428	0.456707	-0.0196552	0.942403	-0.480948	0.0593046	-0.0334258	0.902194	0.0819309	0.762921	-0.139352	0.606751	-0.135722	0.616244	-0.0911157	0.737175	0.46951	0.0665265	-0.092012	0.734675
Pgl_GLEAN_10015737	black	0.460925	0.0723543	0.677207	0.00395354	-0.765652	0.000545601	0.610277	0.0120526	-0.416626	0.108425	-0.342642	0.193895	0.138845	0.608073	-0.670248	0.004495	0.736708	0.00113319	0.32634	0.217354	0.187187	0.487566	0.368599	0.160067	0.0212703	0.937679	-0.11081	0.682872	-0.171227	0.526042	-0.209355	0.436466	0.0527022	0.8463	-0.431282	0.0953318	0.208852	0.437594
Pgl_GLEAN_10004967	black	-0.460778	0.0724572	-0.313871	0.23647	0.858396	2.09e-05	-0.483139	0.0579899	0.361515	0.168875	0.796568	0.000221504	-0.269716	0.312384	0.0982991	0.717217	-0.430623	0.0958947	-0.222146	0.408287	-0.0495793	0.855315	-0.22406	0.404156	-0.189962	0.481016	-0.151899	0.574399	-0.159996	0.553916	-0.155603	0.564988	-0.0571552	0.833475	0.26393	0.323277	-0.125924	0.642151
Pgl_GLEAN_10011748	black	-0.460128	0.0729136	-0.528631	0.0352712	0.883753	5.63e-06	-0.643011	0.00721274	0.408861	0.115851	0.528127	0.0354785	-0.375132	0.152222	0.560913	0.023795	-0.762565	0.000592622	-0.109315	0.686948	-0.26875	0.314188	-0.317484	0.230826	-0.259873	0.331046	0.0945126	0.727717	0.0999882	0.712549	0.109853	0.685478	-0.218603	0.415995	0.377145	0.149859	-0.286603	0.281838
Pgl_GLEAN_10007299	black	-0.460056	0.072964	-0.615665	0.0111174	0.793224	0.000245927	-0.342679	0.193843	0.409133	0.115585	0.486192	0.0561938	0.0399681	0.883163	0.411642	0.113152	-0.577054	0.0192641	-0.00308243	0.990961	-0.098713	0.716073	-0.49449	0.0515199	-0.159287	0.555696	0.039977	0.883136	-0.240425	0.369747	0.212357	0.429766	0.102034	0.706908	0.255279	0.33997	0.0852036	0.753719
Pgl_GLEAN_10030240	black	-0.460012	0.0729949	-0.460744	0.0724808	0.792299	0.000253059	-0.339873	0.197758	0.160627	0.552333	0.355607	0.176463	-0.11149	0.681021	0.375957	0.151251	-0.371717	0.156291	-0.244345	0.361752	-0.314486	0.235503	-0.333455	0.206903	-0.141559	0.601008	0.0372286	0.891125	-0.053696	0.843434	0.0559874	0.836835	-0.18475	0.493352	0.713165	0.0019255	-0.206347	0.443235
Pgl_GLEAN_10031850	black	-0.45999	0.0730108	-0.493226	0.052213	0.667331	0.00473889	-0.127364	0.638318	0.0456527	0.866674	0.400147	0.124599	0.182986	0.497561	0.244701	0.36103	-0.0954108	0.725222	-0.0790822	0.770956	-0.134695	0.618941	-0.318949	0.228563	0.0168599	0.950584	-0.0188232	0.944838	-0.129133	0.633622	0.064602	0.812119	-0.233029	0.385092	0.548036	0.0279633	0.192945	0.474025
Pgl_GLEAN_10001696	black	-0.459602	0.073284	-0.611561	0.0118243	0.724701	0.00149468	-0.233936	0.383191	0.325935	0.21796	0.146043	0.589409	0.104662	0.699681	0.170748	0.527217	-0.481266	0.0591124	0.614602	0.0112971	-0.0921179	0.73438	-0.438681	0.0891668	-0.113407	0.675813	-0.152664	0.572451	-0.0374828	0.890385	-0.0851567	0.753851	-0.172337	0.523322	0.26959	0.312618	0.0183036	0.946358
Pgl_GLEAN_10016834	black	-0.459279	0.0735129	-0.480254	0.0597252	0.951067	1.58e-08	-0.51761	0.0400184	0.343328	0.192945	0.530379	0.0345596	-0.225192	0.401723	0.286589	0.281862	-0.552285	0.0265306	-0.225138	0.401837	-0.171886	0.524426	-0.35072	0.182906	-0.10033	0.711606	-0.0646998	0.811839	-0.123876	0.647615	-0.0671258	0.804908	-0.135292	0.617374	0.616958	0.0109015	-0.195855	0.467253
Pgl_GLEAN_10032925	black	-0.459174	0.0735872	-0.454535	0.0769265	0.795297	0.000230536	-0.505358	0.0458429	0.516859	0.0403588	0.523583	0.0373895	-0.309295	0.243742	0.630644	0.00881427	-0.636893	0.00797326	-0.369949	0.158424	-0.286286	0.282395	-0.343908	0.192145	-0.247999	0.354388	0.191827	0.476639	0.0729058	0.78845	0.211853	0.430887	-0.259874	0.331043	0.295584	0.266355	-0.150254	0.578599
Pgl_GLEAN_10022730	black	-0.459111	0.0736318	-0.389832	0.135532	0.625602	0.00954274	-0.0805094	0.766928	0.241522	0.367501	0.441345	0.087019	0.169877	0.529358	0.0842269	0.756462	-0.0569152	0.834166	-0.0477964	0.86047	-0.247566	0.355257	-0.294857	0.267589	0.0685358	0.800886	0.00230613	0.993237	-0.0256287	0.92494	-0.237297	0.376196	-0.246655	0.357087	0.312107	0.239257	0.51099	0.0430918
Pgl_GLEAN_10032356	black	-0.458877	0.0737979	-0.521107	0.0384632	0.930661	1.72e-07	-0.492369	0.0526863	0.599834	0.0140406	0.262863	0.32531	-0.191023	0.478524	0.23432	0.382389	-0.636567	0.00801542	0.0770737	0.776634	-0.0742913	0.784517	-0.394619	0.13038	-0.112363	0.678648	-0.12159	0.653735	-0.155621	0.564944	-0.0946267	0.7274	-0.174421	0.518233	0.465694	0.0690732	-0.230909	0.389554
Pgl_GLEAN_10017861	black	0.458758	0.0738824	0.336627	0.202349	-0.67943	0.00379213	0.561024	0.0237611	-0.336989	0.201834	-0.301659	0.256183	0.242286	0.365939	0.0117242	0.965627	0.624044	0.00977729	0.0435215	0.87285	0.00318087	0.990672	0.251789	0.34684	0.111992	0.679655	0.25432	0.34185	-0.067193	0.804716	0.326357	0.217329	-0.184499	0.493949	-0.386555	0.139139	0.119633	0.658991
Pgl_GLEAN_10000278	black	-0.458718	0.0739107	-0.411566	0.113225	0.790578	0.00026679	-0.540342	0.0307072	0.426133	0.0997967	0.651397	0.00626519	-0.358862	0.172254	0.49595	0.0507285	-0.658467	0.00554587	-0.20134	0.454617	-0.261361	0.328184	-0.298639	0.26121	-0.23428	0.382473	-0.127517	0.637911	0.166791	0.536974	0.257475	0.335686	-0.242154	0.366208	0.166306	0.538175	-0.256261	0.338051
Pgl_GLEAN_10004525	black	-0.458597	0.0739963	-0.38084	0.145585	0.728582	0.00136882	-0.695008	0.00280351	0.204434	0.447566	0.535	0.0327297	-0.369235	0.159291	0.37374	0.153872	-0.479054	0.0604583	-0.418394	0.106782	0.0832627	0.759173	-0.0294016	0.913925	-0.298714	0.261084	-0.0575127	0.832448	-0.0422771	0.876459	0.201075	0.455224	-0.216902	0.419721	0.507279	0.0448903	-0.231102	0.389147
Pgl_GLEAN_10000476	black	-0.458272	0.0742276	-0.45589	0.0759401	0.893807	3.07e-06	-0.72367	0.00152967	0.477284	0.061552	0.346312	0.18885	-0.307738	0.246247	0.098362	0.717043	-0.383566	0.142485	-0.116782	0.666676	-0.0753681	0.781464	0.0474531	0.861463	-0.0367584	0.892492	-0.124784	0.64519	-0.286836	0.281429	-0.133408	0.622327	-0.156573	0.562536	0.557358	0.0248944	-0.265482	0.320335
Pgl_GLEAN_10013644	black	-0.457973	0.0744411	-0.568094	0.0216878	0.75655	0.000693827	-0.383789	0.142234	0.508816	0.0441389	0.403626	0.121054	-0.110266	0.684353	0.620786	0.0102821	-0.684467	0.00344589	-0.189453	0.482214	-0.242289	0.365934	-0.510347	0.0433995	-0.129333	0.633091	0.416669	0.108385	-0.0472106	0.862165	0.0176548	0.948257	-0.0539021	0.84284	0.258288	0.33411	-0.16934	0.530679
Pgl_GLEAN_10021615	black	-0.457861	0.0745214	-0.687639	0.00324125	0.635651	0.00813507	-0.40711	0.117574	0.207208	0.441291	0.521023	0.0385001	0.010135	0.970284	0.737883	0.00110205	-0.727434	0.00140511	-0.185129	0.492449	-0.169061	0.531367	-0.526415	0.0361896	0.046446	0.864377	0.284898	0.284837	0.362366	0.1678	0.075464	0.781192	-0.139876	0.605387	0.191197	0.478116	-0.0952417	0.725692
Pgl_GLEAN_10011491	black	-0.457519	0.0747664	-0.284053	0.286331	0.922145	3.78e-07	-0.676254	0.00402447	0.324745	0.219742	0.55107	0.0269344	-0.459288	0.0735061	0.0793831	0.770106	-0.425031	0.10077	-0.252764	0.344913	-0.214655	0.424672	-0.0365384	0.893132	-0.197712	0.462954	-0.171433	0.525537	-0.15866	0.557272	-0.156097	0.56374	-0.176552	0.513053	0.636531	0.00802013	-0.198089	0.462084
Pgl_GLEAN_10018329	black	-0.457474	0.074798	-0.437096	0.0904633	0.94452	3.74e-08	-0.525381	0.0366244	0.446029	0.0833324	0.488597	0.0548084	-0.251382	0.347645	0.234138	0.382768	-0.521119	0.0384579	-0.261174	0.328542	-0.115772	0.669405	-0.305182	0.250394	-0.163577	0.544959	-0.0527793	0.846077	-0.102013	0.706964	-0.176706	0.512679	-0.155021	0.566464	0.591833	0.0157303	-0.15987	0.554232
Pgl_GLEAN_10015978	black	-0.457079	0.0750821	-0.304267	0.251891	0.9564	7.15e-09	-0.644649	0.00701925	0.41427	0.110642	0.6233	0.00989084	-0.445453	0.083779	0.100787	0.710346	-0.471126	0.0654687	-0.193384	0.472999	-0.213064	0.428195	-0.104549	0.699993	-0.198974	0.460047	-0.167986	0.534018	-0.145692	0.590313	-0.172447	0.523053	-0.198189	0.461855	0.509635	0.0437422	-0.189894	0.481178
Pgl_GLEAN_10035521	black	-0.456989	0.0751467	-0.37604	0.151153	0.932412	1.44e-07	-0.51079	0.0431877	0.236315	0.378232	0.586704	0.016894	-0.271271	0.309493	0.13542	0.617038	-0.318697	0.228951	-0.168538	0.532657	-0.198622	0.460857	-0.140751	0.603108	-0.120237	0.657369	-0.142387	0.598859	-0.212489	0.429472	-0.0783124	0.773131	-0.288428	0.278648	0.644503	0.00703634	-0.126463	0.640714
Pgl_GLEAN_10015618	black	-0.456561	0.0754548	-0.495916	0.0507469	0.942575	4.74e-08	-0.420734	0.104635	0.365975	0.163292	0.441524	0.0868755	-0.155947	0.564119	0.304197	0.252005	-0.509956	0.0435875	-0.152899	0.571851	-0.183816	0.495578	-0.407206	0.117479	-0.171896	0.524402	-0.0484275	0.858644	-0.0910157	0.737453	-0.0592253	0.827527	-0.206695	0.442448	0.644954	0.00698368	-0.0524305	0.847083
Pgl_GLEAN_10021823	black	-0.456551	0.0754617	-0.445287	0.0839083	0.987212	1.45e-12	-0.559266	0.0242995	0.435349	0.0919069	0.531451	0.0341282	-0.314401	0.235638	0.238408	0.373897	-0.608163	0.0124361	-0.0977711	0.718679	-0.179572	0.505755	-0.328613	0.213979	-0.194522	0.470348	-0.107834	0.690993	-0.0956617	0.724525	-0.12918	0.633497	-0.168939	0.531668	0.541099	0.0304287	-0.20637	0.443182
Pgl_GLEAN_10004114	black	-0.456494	0.0755032	-0.460588	0.0725902	0.965617	1.39e-09	-0.600122	0.0139826	0.516874	0.0403518	0.431717	0.0949613	-0.359423	0.171536	0.347743	0.186907	-0.668467	0.00464265	-0.155759	0.564593	-0.269381	0.31301	-0.322653	0.2229	-0.202205	0.45264	-0.0558778	0.83715	-0.0321999	0.905766	-0.0394813	0.884577	-0.180295	0.504012	0.543253	0.0296461	-0.238057	0.374622
Pgl_GLEAN_10015965	black	-0.456415	0.0755604	-0.338963	0.199038	0.955899	7.74e-09	-0.550669	0.0270689	0.624788	0.00966463	0.440877	0.0873936	-0.361399	0.169022	0.121525	0.65391	-0.498852	0.0491824	-0.153538	0.570226	-0.196256	0.466322	-0.217353	0.418731	-0.188902	0.483514	-0.170416	0.528033	-0.162975	0.546461	-0.162426	0.547831	-0.201237	0.454853	0.469803	0.066334	-0.162967	0.546478
Pgl_GLEAN_10008846	black	-0.455534	0.0761983	-0.343633	0.192524	0.741211	0.00101763	-0.263386	0.324313	0.436813	0.0906953	0.491557	0.0531379	-0.116462	0.66754	0.117869	0.663742	-0.305985	0.249088	0.193657	0.472363	-0.299508	0.259756	-0.252226	0.345975	-0.288312	0.278851	-0.271945	0.308245	-0.283434	0.287429	0.258625	0.333457	-0.0481281	0.85951	0.129391	0.632938	0.146112	0.589231
Pgl_GLEAN_10033989	black	-0.454753	0.0767674	-0.259769	0.331246	0.599997	0.0140077	-0.298953	0.260684	0.583479	0.0176593	0.398269	0.126542	-0.153969	0.569131	-0.0666087	0.806384	-0.346787	0.188203	0.395756	0.129175	0.134772	0.618739	-0.163512	0.545119	-0.163104	0.546138	-0.168242	0.533388	-0.16736	0.535566	-0.239681	0.371275	-0.241328	0.367896	-0.203502	0.449685	-0.122413	0.651531
Pgl_GLEAN_10032187	black	-0.454111	0.0772374	-0.412215	0.112601	0.798831	0.000206149	-0.263703	0.323709	0.272095	0.307968	0.174228	0.518703	0.0472886	0.861939	-0.252675	0.345088	-0.134612	0.619158	0.421502	0.103937	-0.048209	0.859276	-0.170363	0.528163	-0.115502	0.670136	-0.303825	0.252616	-0.371101	0.157032	-0.351055	0.182459	-0.0522397	0.847634	0.568492	0.0215755	0.07842	0.772827
Pgl_GLEAN_10036006	black	-0.454094	0.0772496	-0.37538	0.151931	0.981899	1.63e-11	-0.641895	0.00734694	0.486745	0.0558729	0.504266	0.0463915	-0.408172	0.116527	0.147208	0.586409	-0.505135	0.0459548	-0.111648	0.680592	-0.218127	0.417035	-0.137406	0.611833	-0.213172	0.427955	-0.1382	0.609758	-0.160576	0.55246	-0.154196	0.568555	-0.207019	0.441718	0.542818	0.0298028	-0.211354	0.431998
Pgl_GLEAN_10030580	black	-0.453902	0.0773906	-0.377535	0.149404	0.748268	0.000856021	-0.300813	0.257584	0.302514	0.25477	0.202487	0.451997	-0.0653578	0.809958	-0.182076	0.499739	-0.1753	0.516093	0.592317	0.0156237	-0.144996	0.592109	-0.0900823	0.740059	-0.222926	0.4066	-0.257445	0.335745	-0.261083	0.328718	-0.289845	0.276187	-0.184511	0.493921	0.363429	0.166464	0.048544	0.858308
Pgl_GLEAN_10038297	black	-0.453889	0.0774003	-0.589544	0.0162415	0.898859	2.21e-06	-0.410903	0.113865	0.216333	0.420972	0.374232	0.153288	-0.0651405	0.810579	0.212193	0.43013	-0.528795	0.0352041	0.306077	0.248938	0.0128137	0.962435	-0.38639	0.139323	-0.212904	0.428551	-0.0383023	0.888003	-0.166579	0.537499	-0.154632	0.567449	-0.194157	0.471198	0.55184	0.0266782	-0.152491	0.572891
Pgl_GLEAN_10003808	black	-0.453876	0.0774096	-0.463687	0.07044	0.960121	3.87e-09	-0.474003	0.0636167	0.441514	0.0868836	0.345815	0.189528	-0.201784	0.453601	0.103272	0.703499	-0.556844	0.0250565	0.0915795	0.735881	-0.0717382	0.791768	-0.363934	0.165831	-0.146356	0.588603	-0.167462	0.535314	-0.214639	0.424707	-0.204169	0.448168	-0.136176	0.615055	0.587225	0.0167727	-0.207101	0.441533
Pgl_GLEAN_10021912	black	-0.453769	0.0774879	-0.18859	0.484249	0.89872	2.23e-06	-0.681729	0.00363077	0.433702	0.0932833	0.565369	0.0224697	-0.534078	0.0330887	-0.0494775	0.855609	-0.352059	0.181125	-0.134067	0.620592	-0.251453	0.347506	0.0845677	0.755505	-0.249432	0.351524	-0.219364	0.414333	-0.202007	0.453093	-0.232238	0.386754	-0.208961	0.437349	0.467717	0.0677139	-0.190176	0.480513
Pgl_GLEAN_10005262	black	-0.45367	0.0775614	-0.423061	0.102529	0.924356	3.11e-07	-0.70789	0.00215354	0.422846	0.102723	0.442849	0.0858222	-0.423962	0.101722	0.252595	0.345247	-0.688476	0.00318891	-0.127306	0.638471	-0.207683	0.440223	-0.216209	0.421244	-0.162381	0.547942	-0.0601248	0.824945	-0.151094	0.576452	-0.0627347	0.817463	-0.045624	0.866758	0.546056	0.028651	-0.321647	0.224429
Pgl_GLEAN_10007971	black	-0.453667	0.0775637	-0.408851	0.115861	0.984251	6.18e-12	-0.520974	0.0385212	0.428825	0.0974443	0.521996	0.038075	-0.279228	0.294948	0.132527	0.624648	-0.514389	0.0414924	-0.10816	0.690101	-0.182916	0.497727	-0.297482	0.26315	-0.144135	0.594334	-0.164903	0.541659	-0.172002	0.524142	-0.172521	0.522871	-0.141277	0.601742	0.573229	0.0202716	-0.149293	0.581058
Pgl_GLEAN_10010041	black	-0.453553	0.0776475	-0.606584	0.0127287	0.753159	0.000756879	-0.457917	0.0744812	0.667046	0.00476327	0.251968	0.346486	-0.0469363	0.862958	0.497904	0.0496837	-0.622794	0.00996863	-0.205918	0.444204	0.0753954	0.781387	-0.39913	0.125649	-0.19838	0.461415	0.15745	0.560321	-0.037121	0.891438	0.0468039	0.863341	-0.08513	0.753926	0.278228	0.296754	-0.000123082	0.999639
Pgl_GLEAN_10024754	black	-0.452561	0.0783805	-0.238895	0.372893	0.579272	0.0186978	-0.306886	0.247625	-0.199198	0.459531	0.450486	0.0799299	-0.160172	0.553472	0.0729202	0.788409	-0.12742	0.63817	-0.167929	0.53416	-0.226107	0.399761	-0.0743406	0.784377	-0.214963	0.42399	-0.175144	0.516473	0.153634	0.569983	-0.165455	0.540288	-0.183053	0.4974	0.644701	0.00701313	-0.215247	0.423366
Pgl_GLEAN_10028858	black	-0.452395	0.0785033	-0.496616	0.0503707	0.949671	1.92e-08	-0.493837	0.0518771	0.272381	0.30744	0.379798	0.146782	-0.149676	0.580077	0.103099	0.703976	-0.43615	0.0912424	0.00779731	0.977136	-0.148199	0.583863	-0.273607	0.305181	-0.105011	0.698723	-0.179461	0.506021	-0.183825	0.495556	-0.171835	0.524551	-0.13563	0.616485	0.734808	0.00118508	-0.0365693	0.893043
Pgl_GLEAN_10024571	black	-0.452115	0.0787117	-0.452761	0.078232	0.986841	1.77e-12	-0.601357	0.0137356	0.44989	0.0803789	0.456299	0.0756439	-0.327948	0.214964	0.202774	0.451342	-0.516132	0.0406898	-0.0189711	0.944405	-0.177037	0.511878	-0.196255	0.466326	-0.206588	0.442691	-0.071826	0.791518	-0.20769	0.440207	-0.114887	0.671801	-0.221384	0.409939	0.571302	0.0207945	-0.20121	0.454915
Pgl_GLEAN_10036164	black	-0.451811	0.0789379	-0.477441	0.0614541	0.946101	3.07e-08	-0.478312	0.0609153	0.482219	0.0585393	0.322513	0.223112	-0.242849	0.364793	0.18894	0.483424	-0.581086	0.0182443	0.201936	0.453255	-0.280872	0.291995	-0.345128	0.190468	-0.150514	0.577934	-0.116122	0.668459	-0.10327	0.703506	-0.151082	0.576484	-0.210188	0.434601	0.499711	0.0487312	-0.121872	0.65298
Pgl_GLEAN_10010047	black	-0.451511	0.0791617	-0.33862	0.199522	0.923057	3.49e-07	-0.37792	0.148956	0.287539	0.280199	0.501346	0.0478814	-0.176234	0.513825	-0.0278004	0.918598	-0.266314	0.318764	-0.0392844	0.885149	-0.208101	0.439281	-0.222484	0.407556	-0.185009	0.492736	-0.220137	0.412648	-0.221195	0.410349	-0.237012	0.376786	-0.173406	0.52071	0.639472	0.00764522	0.07321	0.787586
Pgl_GLEAN_10025454	black	-0.451503	0.0791673	-0.524283	0.0370903	0.760917	0.000619067	-0.369571	0.158884	0.490666	0.0536364	0.471089	0.0654928	0.0609727	0.822512	0.18719	0.487557	-0.450393	0.0799995	-0.209255	0.43669	0.0203095	0.940489	-0.394817	0.13017	0.153962	0.569149	-0.0569228	0.834144	-0.149474	0.580595	-0.142914	0.597493	0.0264444	0.922557	0.273156	0.30601	0.15907	0.556242
Pgl_GLEAN_10035629	black	-0.451329	0.0792975	-0.394844	0.130141	0.945397	3.36e-08	-0.704838	0.0022952	0.409716	0.115017	0.497713	0.0497847	-0.421526	0.103915	0.0913954	0.736394	-0.551163	0.0269035	0.0608977	0.822728	-0.153653	0.569934	-0.0860627	0.751309	-0.190252	0.480334	-0.152989	0.571623	-0.182201	0.499439	-0.191712	0.476909	-0.144751	0.592742	0.477782	0.0612429	-0.270097	0.311674
Pgl_GLEAN_10013548	black	-0.45124	0.0793641	-0.374271	0.153241	0.975525	1.32e-10	-0.532276	0.0337991	0.468227	0.0673747	0.527988	0.0355358	-0.324856	0.219576	0.16026	0.553251	-0.511699	0.0427544	-0.179315	0.506372	-0.204547	0.447309	-0.274508	0.303527	-0.175914	0.514602	-0.148455	0.583206	-0.148625	0.582771	-0.147954	0.584493	-0.171842	0.524535	0.55654	0.0251528	-0.164955	0.54153
Pgl_GLEAN_10009846	black	-0.451212	0.079385	-0.302733	0.25441	0.964838	1.62e-09	-0.614457	0.0113219	0.475037	0.0629604	0.562174	0.023414	-0.447227	0.0824075	0.127082	0.639066	-0.51427	0.041548	-0.183562	0.496184	-0.227078	0.397686	-0.167122	0.536156	-0.216032	0.421634	-0.150772	0.577274	-0.146705	0.587704	-0.162795	0.546909	-0.202362	0.452283	0.517043	0.0402751	-0.216777	0.419996
Pgl_GLEAN_10027065	black	-0.45102	0.0795291	-0.197815	0.462717	0.858901	2.04e-05	-0.696938	0.00269713	0.482838	0.0581692	0.418113	0.107042	-0.5537	0.0260662	-0.0409002	0.880456	-0.463958	0.0702545	0.00346268	0.989846	-0.179803	0.505198	0.0415135	0.878675	-0.315885	0.233313	-0.244958	0.360511	-0.17171	0.524858	-0.203666	0.449312	-0.174164	0.51886	0.430687	0.09584	-0.249968	0.350456
Pgl_GLEAN_10029488	black	-0.450402	0.0799925	-0.257586	0.335471	0.659665	0.00543077	-0.403601	0.121079	0.737562	0.00111048	0.530072	0.0346839	-0.30407	0.252214	0.313331	0.237321	-0.462281	0.0714099	-0.246645	0.357107	-0.179129	0.50682	-0.210172	0.434637	-0.162789	0.546925	0.258792	0.333133	-0.128069	0.636444	-0.128853	0.634363	-0.159173	0.555983	-0.0999491	0.712657	-0.166842	0.536848
Pgl_GLEAN_10003288	black	-0.450055	0.0802543	-0.382293	0.143928	0.74565	0.000913315	-0.511224	0.0429804	0.742612	0.000983692	0.40189	0.122814	-0.336451	0.2026	0.511171	0.0430055	-0.614198	0.0113661	-0.347999	0.186561	-0.252741	0.344959	-0.275915	0.300954	-0.212477	0.429499	0.108767	0.688442	-0.0500017	0.854095	0.211448	0.431789	-0.156238	0.563383	0.139162	0.607247	-0.232593	0.386007
Pgl_GLEAN_10009080	black	-0.449978	0.0803127	-0.347295	0.187514	0.948967	2.11e-08	-0.522366	0.0379143	0.407578	0.117111	0.613348	0.0115123	-0.342048	0.194718	0.0653424	0.810002	-0.450921	0.0796031	0.103956	0.70162	-0.235151	0.380655	-0.182781	0.49805	-0.242716	0.365063	-0.202757	0.451381	-0.141104	0.602191	-0.175099	0.516581	-0.229291	0.392977	0.384546	0.141382	-0.043635	0.872521
Pgl_GLEAN_10034897	black	-0.449949	0.0803339	-0.447864	0.0819187	0.96395	1.93e-09	-0.585416	0.0171965	0.522121	0.0380208	0.479278	0.0603213	-0.368764	0.159865	0.360711	0.169895	-0.676205	0.00402815	-0.144015	0.594645	-0.245352	0.359715	-0.336755	0.202166	-0.220354	0.412175	-0.0194147	0.943107	-0.0309503	0.909408	-0.0534155	0.844243	-0.214371	0.4253	0.489954	0.0540377	-0.231566	0.388168
Pgl_GLEAN_10033112	black	-0.449371	0.0807714	-0.395808	0.129121	0.764488	0.000562955	-0.419067	0.106162	0.133531	0.622003	0.440963	0.0873248	-0.0683781	0.801335	-0.0923771	0.733658	0.01529	0.955181	0.222117	0.40835	0.00176981	0.99481	0.11537	0.670493	-0.055863	0.837193	-0.236964	0.376884	-0.493016	0.0523287	0.0132295	0.961217	-0.331005	0.210465	0.475974	0.0623704	0.0448479	0.869006
Pgl_GLEAN_10037307	black	-0.449347	0.0807891	-0.409932	0.114807	0.933389	1.31e-07	-0.609237	0.01224	0.500939	0.0480923	0.577789	0.0190748	-0.361967	0.168303	0.300482	0.258134	-0.609941	0.0121129	-0.27396	0.304531	-0.162392	0.547916	-0.263326	0.324427	-0.209444	0.436266	0.0226187	0.933736	-0.152314	0.573342	-0.0872083	0.748098	-0.0808843	0.765871	0.443832	0.0850475	-0.255181	0.340161
Pgl_GLEAN_10020849	black	-0.448803	0.0812027	-0.293023	0.270715	0.902611	1.72e-06	-0.626172	0.00945804	0.257776	0.335103	0.501452	0.0478266	-0.369652	0.158785	-0.0467438	0.863515	-0.248037	0.354312	-0.150562	0.577811	-0.225912	0.400178	0.0649514	0.811119	-0.144545	0.593273	-0.245396	0.359625	-0.239363	0.371928	-0.200818	0.455812	-0.172906	0.521931	0.677702	0.00391716	-0.167891	0.534254
Pgl_GLEAN_10022603	black	-0.448745	0.081247	-0.376883	0.150165	0.968957	6.86e-10	-0.513707	0.0418099	0.313133	0.237633	0.558885	0.0244175	-0.259076	0.332585	0.00396313	0.988378	-0.384421	0.141522	-0.0319722	0.906429	-0.137385	0.61189	-0.191744	0.476833	-0.117707	0.664179	-0.233362	0.384394	-0.245723	0.358966	-0.223245	0.405911	-0.166525	0.537633	0.599768	0.014054	-0.139066	0.607497
Pgl_GLEAN_10018923	black	-0.448707	0.0812752	-0.402635	0.122056	0.889886	3.92e-06	-0.5271	0.0359039	0.187618	0.486545	0.461533	0.0719295	-0.208685	0.437969	-0.123659	0.648195	-0.35814	0.173183	0.260487	0.329863	-0.0872473	0.747988	-0.115568	0.669958	-0.016032	0.953008	-0.313427	0.237169	-0.243942	0.362571	-0.29992	0.25907	-0.143546	0.595857	0.545512	0.0288419	-0.182646	0.498373
Pgl_GLEAN_10029096	black	-0.448615	0.0813458	-0.346323	0.188836	0.955248	8.56e-09	-0.430362	0.0961188	0.515145	0.0411432	0.516904	0.0403382	-0.259989	0.330822	0.0843832	0.756023	-0.492913	0.0523855	-0.104273	0.70075	-0.151537	0.575322	-0.351655	0.181662	-0.140797	0.60299	-0.190292	0.480241	-0.181078	0.502132	-0.20356	0.449553	-0.176519	0.513133	0.471679	0.0651102	-0.118631	0.661688
Pgl_GLEAN_10023873	black	-0.448566	0.0813827	-0.310157	0.242361	0.949125	2.07e-08	-0.572354	0.0205077	0.526267	0.0362517	0.45538	0.07631	-0.37143	0.156635	-0.0300293	0.912094	-0.384601	0.141321	0.0415098	0.878686	-0.25509	0.34034	-0.0813223	0.764636	-0.142103	0.599597	-0.224455	0.403305	-0.214824	0.424299	-0.256362	0.337854	-0.236933	0.376949	0.468474	0.067211	-0.0586549	0.829165
Pgl_GLEAN_10030343	black	-0.447948	0.0818544	-0.414834	0.110108	0.859281	2e-05	-0.567447	0.0218716	0.256778	0.337042	0.342116	0.194624	-0.360824	0.169751	0.25102	0.348365	-0.431555	0.095099	0.187841	0.486017	-0.277731	0.297654	-0.0823836	0.761647	-0.28163	0.290639	0.0306476	0.910291	-0.202189	0.452677	0.00777442	0.977203	-0.330971	0.210514	0.568363	0.0216117	-0.246658	0.357082
Pgl_GLEAN_10024060	black	-0.447561	0.082151	-0.358408	0.172837	0.928293	2.16e-07	-0.57662	0.0193764	0.67969	0.00377356	0.422473	0.103059	-0.406566	0.118112	0.272088	0.307981	-0.610487	0.012015	-0.205834	0.444394	-0.239162	0.372342	-0.264656	0.321898	-0.215069	0.423757	-0.0381353	0.888488	-0.0833748	0.758858	-0.108934	0.687988	-0.203476	0.449744	0.403676	0.121003	-0.226118	0.399738
Pgl_GLEAN_10008196	black	-0.447561	0.0821511	-0.510181	0.0434792	0.927698	2.28e-07	-0.605471	0.012938	0.560832	0.0238193	0.373145	0.15458	-0.343313	0.192965	0.424114	0.101586	-0.761281	0.000613146	-0.0645122	0.812376	-0.240698	0.369187	-0.36801	0.160788	-0.202027	0.453046	0.0173151	0.949252	0.00122529	0.996407	-0.0173225	0.94923	-0.15487	0.566845	0.442664	0.0859694	-0.295149	0.267093
Pgl_GLEAN_10015964	black	-0.447349	0.0823141	-0.347718	0.186941	0.975627	1.28e-10	-0.554102	0.0259353	0.425131	0.100682	0.611035	0.0119174	-0.361552	0.168828	0.126985	0.639325	-0.501594	0.0477537	-0.139951	0.605192	-0.200199	0.457231	-0.233608	0.383879	-0.182211	0.499414	-0.1686	0.532504	-0.141729	0.600566	-0.171462	0.525466	-0.192055	0.476105	0.505262	0.0458913	-0.173781	0.519793
Pgl_GLEAN_10017746	black	-0.447225	0.0824094	-0.443574	0.0852505	0.66158	0.0052509	-0.50253	0.0472729	0.436069	0.0913097	0.248207	0.353972	-0.275058	0.30252	0.290295	0.275409	-0.623803	0.00981388	0.420008	0.105297	-0.204791	0.446756	-0.20894	0.437397	-0.149049	0.581683	0.0315181	0.907753	-0.0163456	0.95209	-0.00530103	0.984455	-0.215972	0.421766	0.0751778	0.782003	-0.254171	0.342143
Pgl_GLEAN_10016677	black	-0.446727	0.0827928	-0.408186	0.116513	0.956462	7.08e-09	-0.691187	0.00302408	0.559012	0.0243782	0.43149	0.0951546	-0.422181	0.103322	0.170455	0.527938	-0.542955	0.0297535	-0.0192291	0.94365	-0.22574	0.400546	-0.0910633	0.737321	-0.223844	0.404621	-0.115143	0.671107	-0.134789	0.618693	-0.145431	0.590986	-0.195695	0.467622	0.461555	0.0719146	-0.20588	0.44429
Pgl_GLEAN_10000487	black	-0.446607	0.0828851	-0.302413	0.254937	0.944913	3.57e-08	-0.494063	0.0517532	0.491652	0.0530848	0.571045	0.0208648	-0.330802	0.210761	0.0954069	0.725233	-0.429206	0.0971138	-0.230953	0.38946	-0.200731	0.456012	-0.230626	0.390151	-0.190398	0.479993	-0.169079	0.531323	-0.172	0.524146	-0.17398	0.519308	-0.177947	0.509676	0.496902	0.0502175	-0.103308	0.703401
Pgl_GLEAN_10021385	black	0.446497	0.0829699	0.403734	0.120944	-0.647237	0.00672192	0.528645	0.0352657	-0.427536	0.0985653	-0.314496	0.235488	0.118794	0.661249	-0.141548	0.601037	0.297966	0.262338	0.409624	0.115106	0.0461983	0.865095	0.0440834	0.871221	0.0616405	0.820598	0.274044	0.304377	-0.272985	0.306325	0.200069	0.45753	0.0388059	0.886539	-0.413328	0.111537	-0.00875594	0.974326
Pgl_GLEAN_10023896	black	-0.446447	0.0830089	-0.241615	0.367309	0.903952	1.56e-06	-0.617808	0.0107615	0.266592	0.318238	0.528646	0.0352653	-0.430777	0.0957626	-0.114485	0.67289	-0.282122	0.289761	0.0540219	0.842495	-0.222871	0.40672	0.066373	0.807057	-0.214122	0.425851	-0.251409	0.347593	-0.267359	0.316796	-0.251027	0.34835	-0.214072	0.425961	0.569651	0.0212505	-0.149228	0.581225
Pgl_GLEAN_10018039	black	-0.446271	0.0831445	-0.194138	0.471241	0.769147	0.000496116	-0.592185	0.0156528	0.356487	0.175318	0.778023	0.000386822	-0.521478	0.0383009	0.311964	0.239483	-0.519553	0.0391486	-0.414299	0.110614	-0.262342	0.326305	-0.123109	0.649666	-0.24489	0.36065	0.0477911	0.860485	0.0194686	0.942949	-0.0354416	0.896324	-0.230253	0.390939	0.236496	0.377856	-0.25796	0.334745
Pgl_GLEAN_10023317	black	-0.446188	0.0832091	-0.489452	0.0543219	0.858097	2.12e-05	-0.507836	0.0446169	0.422557	0.102983	0.356005	0.175944	-0.275723	0.301305	0.281509	0.290856	-0.633369	0.00843925	0.289381	0.276992	-0.257893	0.334875	-0.30332	0.253443	-0.179255	0.506519	0.0875229	0.747216	-0.0783061	0.773149	-0.179637	0.505597	-0.190337	0.480135	0.335839	0.203474	-0.283151	0.28793
Pgl_GLEAN_10028646	black	-0.445316	0.0838856	-0.671239	0.00441447	0.756217	0.000699824	-0.512725	0.04227	0.383061	0.143056	0.320258	0.226551	-0.0809453	0.765699	0.455241	0.0764116	-0.861793	1.78e-05	0.153108	0.57132	-0.0497607	0.854791	-0.516418	0.0405596	-0.0975375	0.719325	0.0307248	0.910066	0.0967218	0.721585	-0.0272992	0.920061	0.12975	0.631987	0.252712	0.345016	-0.316744	0.231975
Pgl_GLEAN_10018248	black	-0.445173	0.0839975	-0.415497	0.109483	0.978618	5.18e-11	-0.509854	0.0436366	0.353962	0.178614	0.502441	0.0473188	-0.256456	0.337669	0.123204	0.649411	-0.442181	0.0863524	-0.0910182	0.737447	-0.20488	0.446554	-0.251906	0.346608	-0.161546	0.550031	-0.135299	0.617353	-0.210744	0.433359	-0.160384	0.552941	-0.163726	0.544586	0.649658	0.00645304	-0.0800013	0.768361
Pgl_GLEAN_10026749	black	-0.445031	0.084108	-0.523976	0.0372214	0.815243	0.000119051	-0.284909	0.284818	0.58311	0.0177486	0.10686	0.693655	0.0707119	0.794687	0.0609549	0.822564	-0.403036	0.12165	0.13467	0.619006	0.026833	0.921422	-0.40328	0.121403	-0.0216314	0.936623	-0.189574	0.48193	-0.346876	0.188082	-0.105566	0.6972	0.0219444	0.935707	0.450311	0.0800614	-0.109132	0.687447
Pgl_GLEAN_10013881	black	-0.444882	0.084224	-0.288057	0.279295	0.843739	3.99e-05	-0.502076	0.0475059	0.829563	7.05e-05	0.312541	0.23857	-0.356523	0.175272	0.121934	0.652813	-0.508766	0.0441633	-0.12561	0.642986	-0.199493	0.458851	-0.208473	0.438445	-0.183862	0.495469	-0.152645	0.572498	-0.106076	0.695803	-0.16136	0.550496	-0.177208	0.511463	0.238527	0.373652	-0.147573	0.585471
Pgl_GLEAN_10025273	black	-0.444413	0.0845909	-0.490822	0.0535492	0.825	8.37e-05	-0.507634	0.044716	0.547168	0.0282632	0.408159	0.116539	-0.237465	0.375846	0.289093	0.277493	-0.649141	0.00650968	0.228329	0.39502	0.0308815	0.909609	-0.310319	0.242102	-0.324944	0.219443	-0.0220839	0.9353	-0.0142556	0.958211	-0.0978144	0.718559	-0.250206	0.349981	0.172142	0.523801	-0.0882267	0.745246
Pgl_GLEAN_10026438	black	-0.444199	0.0847587	-0.333534	0.206788	0.859527	1.98e-05	-0.413265	0.111597	0.528361	0.0353823	0.421227	0.104186	-0.21049	0.433926	0.11484	0.671929	-0.27398	0.304495	-0.193257	0.473296	-0.0296976	0.913062	-0.153914	0.569272	-0.297756	0.262691	-0.197202	0.464132	-0.344072	0.191918	0.0687284	0.800337	-0.19847	0.461208	0.46237	0.0713483	-0.0998711	0.712872
Pgl_GLEAN_10013175	black	-0.444031	0.0848904	-0.450629	0.079822	0.862762	1.7e-05	-0.338992	0.198997	0.196436	0.465906	0.42456	0.101189	-0.0986501	0.716247	0.251381	0.347647	-0.296695	0.264476	-0.155315	0.565719	-0.202042	0.453013	-0.291064	0.274081	-0.142908	0.597509	0.00674615	0.980218	-0.175637	0.515275	-0.0606318	0.82349	-0.244592	0.361253	0.705012	0.00228693	-0.119768	0.658629
Pgl_GLEAN_10030710	black	-0.443642	0.0851967	-0.588015	0.0165903	0.750241	0.000814823	-0.326877	0.216554	0.0693287	0.798626	0.428908	0.0973718	0.166843	0.536846	0.0104905	0.969242	-0.30844	0.245116	0.275585	0.301557	0.312391	0.238806	-0.304398	0.251676	0.0666895	0.806153	-0.0663459	0.807134	-0.308433	0.245126	-0.275196	0.302267	-0.141038	0.602363	0.451709	0.0790141	0.0813928	0.764438
Pgl_GLEAN_10007732	black	-0.443638	0.0852001	-0.421994	0.103491	0.941718	5.25e-08	-0.46696	0.0682203	0.246531	0.357336	0.572982	0.0203379	-0.215289	0.423272	0.190971	0.478647	-0.432612	0.0942018	-0.188634	0.484146	-0.156846	0.561845	-0.29642	0.264941	-0.136793	0.613439	-0.118283	0.662626	-0.162048	0.548774	-0.0961461	0.723181	-0.189182	0.482853	0.656465	0.00574244	-0.11966	0.65892
Pgl_GLEAN_10009412	black	-0.443347	0.0854289	-0.404248	0.120427	0.627482	0.0092657	-0.179756	0.505311	0.264321	0.322535	0.428214	0.0979747	0.216506	0.420592	-0.174744	0.517447	0.0437885	0.872076	0.0847528	0.754985	0.464038	0.0702	-0.103176	0.703763	-0.0377957	0.889476	-0.289609	0.276597	-0.332612	0.208124	-0.236003	0.37888	-0.244497	0.361444	0.239362	0.371931	0.117183	0.665592
Pgl_GLEAN_10023866	black	-0.443221	0.0855288	-0.495592	0.0509221	0.939782	6.56e-08	-0.468063	0.0674836	0.377628	0.149295	0.386085	0.139662	-0.142928	0.597456	0.193553	0.472606	-0.501748	0.0476745	-0.14189	0.600148	-0.0459534	0.865804	-0.360296	0.170422	-0.105577	0.697171	-0.162968	0.546478	-0.147096	0.586697	-0.111733	0.680361	-0.155059	0.566366	0.67523	0.00410171	-0.125959	0.642057
Pgl_GLEAN_10015630	black	-0.442858	0.0858155	-0.364422	0.165222	0.941344	5.48e-08	-0.546969	0.0283322	0.580794	0.0183169	0.426172	0.099762	-0.362224	0.167979	0.0924769	0.73338	-0.572615	0.0204372	0.113748	0.674888	-0.201519	0.454208	-0.245745	0.358921	-0.186273	0.489733	-0.172738	0.522342	-0.180962	0.50241	-0.183753	0.495728	-0.170585	0.527617	0.368772	0.159856	-0.225374	0.401332
Pgl_GLEAN_10002995	black	-0.442858	0.0858157	-0.614073	0.0113875	0.843219	4.08e-05	-0.542578	0.0298898	0.550605	0.0270903	0.173977	0.519315	-0.153632	0.569987	0.337502	0.201105	-0.740991	0.00102303	0.206428	0.443052	-0.114282	0.673441	-0.392055	0.133122	-0.137216	0.612329	-0.0377348	0.889653	-0.100378	0.711473	-0.0019262	0.994351	-0.00336903	0.99012	0.379876	0.146692	-0.211917	0.430744
Pgl_GLEAN_10027947	black	-0.442242	0.0863038	-0.205614	0.444893	0.924693	3.01e-07	-0.62979	0.00893445	0.500466	0.0483373	0.531063	0.0342837	-0.496687	0.0503323	-0.0426504	0.875377	-0.414113	0.110791	-0.108293	0.689736	-0.22094	0.410902	-0.0312781	0.908452	-0.220343	0.412199	-0.222171	0.408234	-0.236519	0.377808	-0.238457	0.373796	-0.168127	0.53367	0.459814	0.0731347	-0.218244	0.41678
Pgl_GLEAN_10016426	black	-0.442106	0.0864117	-0.414361	0.110555	0.952808	1.23e-08	-0.520927	0.0385421	0.542064	0.030076	0.359261	0.171743	-0.291346	0.273595	0.148388	0.583378	-0.565129	0.0225396	-0.017753	0.94797	-0.0303926	0.911034	-0.301723	0.256077	-0.265042	0.321167	-0.168368	0.533077	-0.162312	0.548114	-0.16235	0.54802	-0.187989	0.485669	0.530792	0.034393	-0.264306	0.322563
Pgl_GLEAN_10032284	black	-0.441622	0.0867979	-0.204464	0.447498	0.834914	5.72e-05	-0.759953	0.000634967	0.254743	0.341019	0.561913	0.0234922	-0.527	0.0359455	-0.0531201	0.845094	-0.237517	0.375738	-0.187734	0.486271	-0.232809	0.385553	0.259456	0.331851	-0.19692	0.464784	-0.181245	0.50173	-0.211149	0.432454	-0.206185	0.443601	-0.205847	0.444364	0.559634	0.024186	-0.181515	0.501082
Pgl_GLEAN_10034103	black	-0.44147	0.0869188	-0.358245	0.173047	0.921006	4.17e-07	-0.577754	0.0190839	0.469682	0.066413	0.628925	0.00905746	-0.407391	0.117296	0.347631	0.187058	-0.589629	0.0162224	-0.333417	0.206957	-0.241502	0.367541	-0.267988	0.315614	-0.216832	0.419875	0.0143119	0.958046	-0.0440352	0.871361	-0.0507913	0.851814	-0.209058	0.437133	0.437394	0.090218	-0.230396	0.390637
Pgl_GLEAN_10024263	black	-0.440878	0.087393	-0.630818	0.00878999	0.819261	0.000103234	-0.46962	0.066454	0.387918	0.137632	0.279761	0.293989	-0.0606329	0.823487	0.516233	0.0406437	-0.653043	0.00609143	-0.283508	0.287297	-0.178586	0.508132	-0.472234	0.0647511	0.0201484	0.94096	-0.0140585	0.958788	0.100701	0.710583	0.104884	0.699073	-0.104632	0.699763	0.595814	0.0148707	-0.119096	0.660438
Pgl_GLEAN_10014853	black	0.440857	0.0874094	0.396761	0.128118	-0.812153	0.000132543	0.601767	0.0136546	-0.527266	0.0358349	-0.253379	0.3437	0.316788	0.231907	-0.170199	0.528567	0.30452	0.251477	0.0386498	0.886993	0.235056	0.380851	-0.0650936	0.810713	0.28125	0.291318	-0.0273442	0.91993	0.0837714	0.757743	0.20317	0.45044	0.338451	0.19976	-0.479257	0.0603339	0.00309589	0.990921
Pgl_GLEAN_10007084	black	-0.440531	0.0876713	-0.467454	0.0678898	0.854844	2.46e-05	-0.346418	0.188706	0.316111	0.232961	0.297683	0.262812	-0.062015	0.819525	-0.060971	0.822518	-0.417919	0.107222	0.468842	0.0669669	-0.0773475	0.775859	-0.31709	0.231437	-0.122179	0.652158	-0.308987	0.244236	-0.223974	0.40434	-0.214686	0.424604	-0.0865599	0.749914	0.431156	0.0954395	-0.077883	0.774345
Pgl_GLEAN_10022159	black	-0.440113	0.0880079	-0.490273	0.0538578	0.94765	2.51e-08	-0.556463	0.0251772	0.458998	0.0737118	0.492174	0.0527945	-0.262649	0.32572	0.285312	0.284107	-0.648637	0.00656535	-0.0934477	0.730678	-0.0121072	0.964505	-0.358963	0.172124	-0.159811	0.55438	-0.0107873	0.968372	-0.163274	0.545715	-0.125112	0.644316	-0.153622	0.570014	0.480587	0.0595232	-0.29792	0.262414
Pgl_GLEAN_10012135	black	-0.440065	0.0880459	-0.410865	0.113902	0.966389	1.19e-09	-0.496534	0.0504148	0.376441	0.150683	0.576429	0.0194261	-0.265565	0.320178	0.190921	0.478764	-0.523472	0.0374371	-0.173081	0.521502	-0.17402	0.51921	-0.334529	0.205354	-0.0927085	0.732735	-0.137646	0.611206	-0.139487	0.6064	-0.130621	0.629681	-0.185182	0.492323	0.561775	0.023534	-0.177994	0.509562
Pgl_GLEAN_10007075	black	-0.439948	0.0881403	-0.143486	0.596012	0.830566	6.78e-05	-0.683148	0.00353398	0.337962	0.200452	0.531446	0.0341303	-0.512195	0.04252	-0.147475	0.585723	-0.160426	0.552835	-0.118434	0.662221	-0.220036	0.412869	0.262707	0.325609	-0.211688	0.431254	-0.224179	0.4039	-0.280547	0.292578	-0.240493	0.369607	-0.262621	0.325773	0.50165	0.0477249	-0.103732	0.702236
Pgl_GLEAN_10008480	black	-0.439904	0.0881763	-0.476806	0.0618497	0.892091	3.42e-06	-0.734417	0.00119597	0.341848	0.194997	0.402445	0.122249	-0.430371	0.0961114	0.343914	0.192136	-0.540592	0.0306153	0.016817	0.95071	-0.316462	0.232413	-0.0222737	0.934744	-0.301152	0.257023	0.0331324	0.903048	-0.0261421	0.92344	-0.0244446	0.928399	-0.234474	0.382066	0.546625	0.0284521	-0.238971	0.372736
Pgl_GLEAN_10022048	black	-0.439893	0.0881851	-0.308171	0.245549	0.936115	9.83e-08	-0.693633	0.00288135	0.413212	0.111648	0.591897	0.0157161	-0.4705	0.0658771	0.137546	0.611469	-0.409688	0.115043	-0.255442	0.339651	-0.241868	0.366792	0.00499465	0.985353	-0.209602	0.435912	-0.120242	0.657356	-0.1511	0.576436	-0.132469	0.624799	-0.222924	0.406605	0.538649	0.0313376	-0.203563	0.449545
Pgl_GLEAN_10026698	black	-0.439601	0.0884206	-0.315715	0.233578	0.942748	4.64e-08	-0.708601	0.00212162	0.420724	0.104644	0.476041	0.0623283	-0.495933	0.050738	0.0765046	0.778245	-0.48948	0.0543057	-0.00990562	0.970956	-0.235623	0.37967	-0.0206081	0.939616	-0.248565	0.353254	-0.166925	0.536644	-0.166547	0.53758	-0.163181	0.545946	-0.224408	0.403405	0.539431	0.0310453	-0.190052	0.480804
Pgl_GLEAN_10027055	black	-0.439573	0.0884438	-0.470374	0.0659598	0.871691	1.09e-05	-0.567231	0.0219332	0.373154	0.15457	0.443133	0.0855984	-0.306144	0.248829	0.204234	0.44802	-0.543227	0.0296556	0.308816	0.244511	-0.25899	0.332751	-0.166438	0.537848	-0.245774	0.358863	-0.0320126	0.906312	-0.0431594	0.8739	-0.174082	0.519061	-0.216489	0.420629	0.330518	0.211177	-0.143342	0.596385
Pgl_GLEAN_10006364	black	-0.439433	0.0885571	-0.239445	0.371761	0.807819	0.000153583	-0.528213	0.0354432	0.813227	0.000127715	0.411305	0.113476	-0.385692	0.1401	0.109135	0.687439	-0.431215	0.095389	-0.249819	0.350753	-0.186036	0.490294	-0.108976	0.687873	-0.168369	0.533074	-0.132307	0.625229	-0.13967	0.605924	-0.144436	0.593556	-0.163279	0.545702	0.173568	0.520314	-0.176706	0.51268
Pgl_GLEAN_10028710	black	-0.439316	0.0886516	-0.248878	0.352629	0.844611	3.85e-05	-0.836635	5.34e-05	0.389338	0.136072	0.457324	0.074906	-0.58538	0.0172049	0.098712	0.716075	-0.394828	0.130158	-0.295851	0.265903	-0.232454	0.386299	0.203762	0.449092	-0.219278	0.41452	-0.0837154	0.7579	-0.147911	0.584604	-0.1515	0.575417	-0.190831	0.478974	0.576937	0.0192942	-0.277347	0.298349
Pgl_GLEAN_10002468	black	-0.439311	0.0886554	-0.347881	0.186721	0.98015	3.09e-11	-0.546082	0.0286416	0.461889	0.0716818	0.518963	0.0394113	-0.357934	0.173447	0.0616286	0.820632	-0.464286	0.0700302	0.0252981	0.925905	-0.228875	0.393859	-0.190404	0.479976	-0.208048	0.4394	-0.183306	0.496797	-0.187507	0.486808	-0.205601	0.444921	-0.226096	0.399785	0.503558	0.0467493	-0.0955851	0.724738
Pgl_GLEAN_10005955	black	-0.439106	0.0888215	-0.330836	0.210712	0.869074	1.24e-05	-0.407011	0.117671	0.096785	0.72141	0.750549	0.000808529	-0.203682	0.449275	0.0664322	0.806888	-0.29231	0.271938	-0.152249	0.573507	-0.224787	0.402591	-0.211027	0.432727	-0.0249761	0.926846	-0.141952	0.599989	-0.183597	0.496101	-0.17814	0.509208	-0.164953	0.541534	0.518128	0.0397852	-0.13289	0.62369
Pgl_GLEAN_10013940	black	-0.439002	0.0889061	-0.423995	0.101693	0.973786	2.13e-10	-0.555096	0.0256141	0.408649	0.116058	0.542896	0.0297746	-0.352933	0.179969	0.221255	0.410219	-0.597426	0.0145334	0.0678672	0.802792	-0.237352	0.376081	-0.28659	0.28186	-0.223722	0.404883	-0.117594	0.664485	-0.105225	0.698136	-0.097812	0.718565	-0.226892	0.398082	0.463748	0.0703984	-0.202684	0.451547
Pgl_GLEAN_10024059	black	-0.438676	0.0891707	-0.482505	0.0583683	0.861716	1.78e-05	-0.620582	0.0103146	0.549708	0.0273928	0.406102	0.118573	-0.395727	0.129206	0.569938	0.0211707	-0.762609	0.000591924	-0.22695	0.397959	-0.27826	0.296696	-0.332041	0.208953	-0.243943	0.362568	0.179097	0.506898	0.150891	0.576972	-0.00265923	0.992202	-0.257269	0.336087	0.399034	0.125748	-0.271896	0.308336
Pgl_GLEAN_10016646	black	-0.43856	0.0892651	-0.500752	0.0481888	0.968072	8.33e-10	-0.497337	0.0499853	0.333818	0.206378	0.419733	0.105549	-0.19835	0.461484	0.223482	0.405401	-0.551767	0.0267023	-0.0626672	0.817656	-0.18705	0.487889	-0.364596	0.165005	-0.124124	0.646954	-0.163257	0.545755	-0.0958434	0.724021	-0.0905386	0.738785	-0.154933	0.566687	0.683874	0.00348525	-0.115634	0.669778
Pgl_GLEAN_10024826	black	-0.43835	0.0894366	-0.633453	0.00842789	0.901244	1.89e-06	-0.475747	0.0625132	0.326119	0.217684	0.364884	0.164647	-0.118578	0.661833	0.497463	0.0499177	-0.672921	0.00428043	-0.0582424	0.83035	-0.135794	0.616056	-0.475565	0.0626272	-0.132269	0.625327	0.117514	0.6647	0.0223289	0.934583	-0.0166696	0.951142	-0.227003	0.397846	0.605836	0.012869	-0.0940259	0.729069
Pgl_GLEAN_10017278	black	-0.43832	0.0894607	-0.325605	0.218453	0.963536	2.09e-09	-0.52563	0.0365194	0.377464	0.149487	0.618446	0.0106575	-0.348276	0.186187	0.10702	0.693218	-0.464179	0.070103	-0.178654	0.507966	-0.18979	0.481421	-0.233114	0.384913	-0.202801	0.451282	-0.171073	0.526419	-0.162897	0.546654	-0.173928	0.519436	-0.165253	0.540787	0.545434	0.0288696	-0.180223	0.504186
Pgl_GLEAN_10029119	black	-0.438256	0.0895133	-0.305657	0.249621	0.957281	6.22e-09	-0.641715	0.00736883	0.50036	0.0483928	0.432704	0.0941243	-0.440666	0.0875624	0.0199385	0.941575	-0.426449	0.0995185	-0.0471241	0.862415	-0.22999	0.391495	-0.0460026	0.865661	-0.211366	0.431971	-0.195363	0.468393	-0.206528	0.442826	-0.229672	0.392168	-0.212878	0.428608	0.552828	0.0263517	-0.213945	0.426242
Pgl_GLEAN_10031003	black	-0.437639	0.0900171	-0.376907	0.150138	0.895255	2.8e-06	-0.583391	0.0176806	0.618229	0.0106928	0.461418	0.0720097	-0.409473	0.115253	0.40879	0.11592	-0.635228	0.0081908	-0.349067	0.18512	-0.255422	0.339689	-0.28301	0.28818	-0.22469	0.402799	0.0567907	0.834524	-0.0119887	0.964852	-0.0212583	0.937714	-0.220389	0.412099	0.424335	0.10139	-0.240673	0.369239
Pgl_GLEAN_10015826	black	-0.437316	0.0902825	-0.382404	0.143801	0.871571	1.09e-05	-0.824602	8.5e-05	0.381631	0.14468	0.432219	0.0945348	-0.438893	0.0889944	0.0511719	0.850715	-0.36797	0.160836	-0.0880242	0.745813	-0.166274	0.538256	0.192171	0.475833	-0.0674427	0.804003	-0.172992	0.52172	-0.172155	0.523769	-0.171462	0.525464	-0.203307	0.450128	0.534577	0.0328942	-0.198798	0.460451
Pgl_GLEAN_10026587	black	-0.437278	0.0903133	-0.357641	0.173825	0.630914	0.00877652	-0.521966	0.038088	0.0837063	0.757926	0.316911	0.231716	-0.195421	0.468258	-0.10214	0.706616	-0.017001	0.950172	0.451387	0.079254	-0.224036	0.404206	0.306588	0.248108	-0.179273	0.506473	-0.20661	0.442641	-0.232124	0.386993	-0.091731	0.735459	-0.246449	0.357503	0.335604	0.20381	-0.0250131	0.926738
Pgl_GLEAN_10004054	black	-0.436747	0.0907496	-0.302725	0.254423	0.94741	2.59e-08	-0.472768	0.0644071	0.52478	0.0368789	0.503041	0.0470124	-0.392548	0.132592	0.197998	0.462295	-0.515139	0.0411456	-0.112888	0.67722	-0.288856	0.277904	-0.288004	0.279388	-0.240665	0.369254	-0.13734	0.612006	-0.124368	0.646302	-0.0772202	0.776219	-0.258244	0.334194	0.460017	0.0729916	-0.272011	0.308122
Pgl_GLEAN_10000775	black	0.436269	0.0911441	0.344258	0.191662	-0.66181	0.00522955	0.43423	0.09284	-0.464975	0.0695603	-0.209868	0.435317	0.225103	0.401913	-0.212209	0.430094	0.242941	0.364604	-0.0254435	0.925481	0.0358697	0.895078	0.0209054	0.938746	-0.0624461	0.818289	-0.115515	0.670101	0.128969	0.634057	0.150915	0.576909	0.561629	0.0235781	-0.298929	0.260724	0.306014	0.249041
Pgl_GLEAN_10019429	black	-0.435782	0.0915473	-0.277041	0.298905	0.917089	5.79e-07	-0.576228	0.0194782	0.679873	0.00376064	0.43656	0.0909043	-0.42231	0.103206	0.118097	0.663127	-0.491808	0.0529979	-0.237539	0.375694	-0.212378	0.429719	-0.162259	0.548248	-0.194361	0.470723	-0.156938	0.561614	-0.160126	0.553588	-0.151175	0.576245	-0.182913	0.497736	0.414534	0.110392	-0.193027	0.473832
Pgl_GLEAN_10037464	black	-0.435586	0.0917098	-0.602853	0.0134412	0.88107	6.55e-06	-0.472703	0.0644488	0.329384	0.212843	0.405241	0.119432	-0.0409862	0.880206	0.261518	0.327883	-0.603443	0.0133266	-0.0616927	0.820448	0.017194	0.949607	-0.441464	0.0869235	0.149737	0.579922	-0.0437086	0.872308	-0.127268	0.638574	-0.171233	0.526028	-0.0967654	0.721465	0.537356	0.0318258	-0.225481	0.401101
Pgl_GLEAN_10035895	black	-0.435545	0.091744	-0.326495	0.217123	0.96265	2.46e-09	-0.559923	0.0240973	0.600178	0.0139713	0.451147	0.0794334	-0.401231	0.123486	0.117503	0.66473	-0.550397	0.0271602	-0.0697864	0.797322	-0.222339	0.407869	-0.235503	0.379921	-0.207817	0.439921	-0.166273	0.538258	-0.152542	0.572761	-0.17816	0.509159	-0.197139	0.464279	0.451955	0.0788302	-0.196728	0.46523
Pgl_GLEAN_10010163	black	-0.435529	0.0917572	-0.310511	0.241795	0.953672	1.09e-08	-0.597601	0.0144972	0.56437	0.0227618	0.52076	0.0386152	-0.427723	0.0984021	0.156174	0.563544	-0.524841	0.0368528	-0.231993	0.387269	-0.223598	0.40515	-0.189414	0.482307	-0.203627	0.449399	-0.136605	0.61393	-0.129402	0.632909	-0.154413	0.568005	-0.189798	0.481403	0.479828	0.059985	-0.205272	0.445666
Pgl_GLEAN_10008235	black	-0.435429	0.0918404	-0.495351	0.0510525	0.791731	0.000257524	-0.726556	0.0014334	0.442267	0.0862843	0.341933	0.194879	-0.376101	0.151082	0.353038	0.179831	-0.503711	0.046672	0.115878	0.669119	-0.252369	0.345692	0.0476165	0.86099	-0.290657	0.274783	0.0312033	0.908671	0.0310756	0.909043	0.0291662	0.914612	-0.316515	0.232332	0.333595	0.2067	-0.0142469	0.958236
Pgl_GLEAN_10013499	black	-0.435356	0.0919008	-0.287457	0.280342	0.598705	0.0142699	-0.28825	0.278959	0.529475	0.0349262	0.596043	0.0148226	-0.051509	0.849742	0.0347305	0.898394	-0.289241	0.277235	-0.102842	0.704683	0.389053	0.136384	-0.207804	0.43995	-0.170743	0.52723	-0.15335	0.570704	-0.159045	0.556305	-0.154573	0.5676	-0.176886	0.512244	-0.118708	0.661482	-0.0422267	0.876606
Pgl_GLEAN_10023208	black	-0.434085	0.0929614	-0.56222	0.0234001	0.83139	6.57e-05	-0.37846	0.148328	0.352783	0.180168	0.267711	0.316135	0.0809491	0.765688	0.0674883	0.803873	-0.41579	0.109208	-0.0710513	0.793722	0.0664792	0.806754	-0.38179	0.144499	0.15513	0.566186	-0.259338	0.332077	-0.18381	0.495592	-0.183707	0.495837	-0.00613731	0.982003	0.604244	0.013172	-0.0803882	0.76727
Pgl_GLEAN_10015746	black	-0.434065	0.0929787	-0.293374	0.270115	0.771259	0.00046805	-0.567459	0.0218682	0.715321	0.00183814	0.184763	0.493321	-0.374646	0.152797	0.226217	0.399524	-0.403739	0.12094	-0.370595	0.157642	-0.323727	0.221276	-0.0521604	0.847862	-0.287608	0.280078	-0.107897	0.690821	-0.11199	0.679662	0.0469487	0.862922	-0.0534626	0.844107	0.457132	0.0750435	-0.173679	0.520043
Pgl_GLEAN_10035630	black	-0.433556	0.0934054	-0.364959	0.164554	0.974632	1.7e-10	-0.578831	0.0188094	0.484595	0.0571279	0.509902	0.0436136	-0.384177	0.141797	0.116947	0.666231	-0.573653	0.0201578	0.00410721	0.987956	-0.243871	0.362714	-0.245618	0.359178	-0.165558	0.540032	-0.187173	0.487598	-0.167525	0.535157	-0.150499	0.577972	-0.152908	0.57183	0.471819	0.0650192	-0.209057	0.437134
Pgl_GLEAN_10005760	black	-0.433455	0.0934909	-0.494768	0.0513685	0.533102	0.0334721	-0.0724096	0.78986	0.0104621	0.969326	0.444095	0.0848406	0.33612	0.203073	0.137434	0.61176	-0.113017	0.67687	-0.186452	0.489307	-0.168301	0.533243	-0.380323	0.146178	0.137562	0.611426	-0.0535884	0.843745	-0.164297	0.543165	0.00944414	0.972309	0.256511	0.337563	0.394203	0.130822	0.352449	0.18061
Pgl_GLEAN_10020310	black	-0.433424	0.0935168	-0.275977	0.300841	0.951161	1.56e-08	-0.654962	0.00589368	0.459828	0.0731249	0.476155	0.062257	-0.491784	0.0530114	0.0795193	0.769722	-0.513186	0.0420534	-0.14253	0.598489	-0.227941	0.395846	-0.111034	0.682263	-0.225099	0.401922	-0.173431	0.520648	-0.149401	0.580781	-0.193999	0.471566	-0.20599	0.44404	0.577851	0.0190591	-0.232522	0.386157
Pgl_GLEAN_10007470	black	-0.432766	0.0940716	-0.362386	0.167775	0.955055	8.82e-09	-0.59642	0.0147432	0.52833	0.035395	0.484719	0.0570553	-0.405432	0.119241	0.257705	0.335241	-0.583904	0.017557	-0.268106	0.315393	-0.23478	0.381428	-0.252858	0.344726	-0.202231	0.45258	-0.0889857	0.743123	-0.0995469	0.713768	-0.0770391	0.776732	-0.185251	0.492161	0.54435	0.0292533	-0.229291	0.392976
Pgl_GLEAN_10003528	black	-0.432755	0.0940806	-0.274059	0.304349	0.605793	0.0128772	-0.342021	0.194757	0.664301	0.00500336	0.464883	0.0696229	-0.126249	0.641285	0.0611108	0.822116	-0.335724	0.203639	-0.164149	0.543533	-0.173524	0.520421	-0.197965	0.462372	0.367765	0.161088	-0.139653	0.605968	-0.137994	0.610297	-0.143871	0.595016	-0.143136	0.596919	-0.108759	0.688464	-0.160922	0.551592
Pgl_GLEAN_10024934	black	-0.432414	0.0943696	-0.270082	0.311703	0.798904	0.000205668	-0.671644	0.00438185	0.209505	0.436131	0.558812	0.0244401	-0.431369	0.0952574	0.162652	0.547266	-0.199116	0.459719	-0.346646	0.188396	-0.203263	0.450228	0.18336	0.496667	-0.148648	0.582711	-0.00189843	0.994433	-0.27011	0.31165	0.00404612	0.988135	-0.321943	0.223978	0.596264	0.0147761	-0.212275	0.429947
Pgl_GLEAN_10018927	black	-0.432352	0.0944218	-0.221356	0.409999	0.862654	1.71e-05	-0.347621	0.187073	0.363423	0.166472	0.329315	0.212944	-0.331364	0.20994	-0.0357103	0.895542	-0.36169	0.168653	0.160183	0.553446	-0.308601	0.244856	-0.232797	0.385579	-0.325707	0.2183	-0.213888	0.426367	-0.134063	0.620602	-0.271531	0.309011	-0.243119	0.364243	0.549936	0.0273157	-0.211509	0.431652
Pgl_GLEAN_10008411	black	-0.431449	0.0951889	-0.278009	0.29715	0.895185	2.81e-06	-0.530826	0.0343792	0.263152	0.324759	0.386796	0.138871	-0.37778	0.149119	0.0200693	0.941192	-0.32541	0.218744	-0.0774421	0.775592	-0.297897	0.262453	-0.0677243	0.8032	-0.297094	0.263804	-0.170053	0.528926	-0.157962	0.559031	-0.228928	0.393747	-0.157136	0.561114	0.730223	0.00131828	-0.244937	0.360553
Pgl_GLEAN_10032144	black	-0.431384	0.0952442	-0.451177	0.0794114	0.804004	0.000174336	-0.466095	0.068802	0.550084	0.0272656	0.376371	0.150765	-0.300981	0.257306	0.380124	0.146407	-0.673195	0.00425891	0.242441	0.365623	-0.257008	0.336594	-0.341025	0.196144	-0.250484	0.349428	0.100831	0.710222	-0.0145355	0.957391	-0.0346127	0.898737	-0.251171	0.348064	0.150356	0.578339	-0.204062	0.44841
Pgl_GLEAN_10007657	black	-0.431245	0.0953627	-0.346199	0.189004	0.886989	4.66e-06	-0.656091	0.00577986	0.636047	0.00808324	0.353551	0.179154	-0.46448	0.0698975	0.336281	0.202843	-0.603151	0.0133833	-0.358027	0.173327	-0.267654	0.316242	-0.174761	0.517405	-0.241631	0.367278	-0.000546194	0.998398	0.0213668	0.937396	-0.0845444	0.75557	-0.219895	0.413176	0.513273	0.0420129	-0.224888	0.402374
Pgl_GLEAN_10019364	black	-0.43124	0.0953672	-0.396763	0.128116	0.976113	1.12e-10	-0.538069	0.0315558	0.45092	0.079604	0.524132	0.0371547	-0.289063	0.277545	0.108852	0.68821	-0.521009	0.0385058	-0.117351	0.665141	-0.164199	0.543409	-0.28245	0.289177	-0.0907449	0.738209	-0.197169	0.464209	-0.174132	0.518937	-0.178911	0.507348	-0.135674	0.616371	0.544127	0.0293331	-0.152433	0.573039
Pgl_GLEAN_10008093	black	-0.430898	0.0956594	-0.549735	0.0273837	0.659061	0.00548855	-0.170526	0.527763	-0.0484026	0.858717	0.238656	0.373385	0.332036	0.208961	-0.207022	0.441711	-0.0310405	0.909145	0.332396	0.208437	0.0368158	0.892325	-0.209554	0.436021	0.0628676	0.817082	-0.304896	0.250862	-0.314429	0.235593	-0.269671	0.312468	0.145258	0.591434	0.599159	0.0141774	0.234204	0.382632
Pgl_GLEAN_10012403	black	-0.430447	0.0960461	-0.324081	0.220741	0.952791	1.24e-08	-0.543878	0.0294219	0.438733	0.0891246	0.503495	0.0467815	-0.338123	0.200224	0.0764984	0.778262	-0.419533	0.105733	-0.222924	0.406604	-0.163754	0.544517	-0.181068	0.502155	-0.171574	0.525192	-0.211533	0.431598	-0.162235	0.548308	-0.182216	0.499402	-0.198019	0.462247	0.607822	0.0124988	-0.146115	0.589223
Pgl_GLEAN_10023581	black	-0.430432	0.0960582	-0.552802	0.0263603	0.740927	0.00102461	-0.320565	0.226081	0.267741	0.316078	0.417788	0.107343	0.109732	0.685808	0.0327941	0.904034	-0.432262	0.0944982	0.249023	0.352339	0.214673	0.424631	-0.387137	0.138494	0.295758	0.26606	-0.288914	0.277803	-0.206958	0.441856	-0.151673	0.574975	-0.161205	0.550884	0.243493	0.363482	-0.231676	0.387936
Pgl_GLEAN_10012962	black	-0.430088	0.0963536	-0.405764	0.11891	0.964062	1.89e-09	-0.58356	0.0176398	0.57117	0.0208306	0.417281	0.107814	-0.37506	0.152307	0.265966	0.31942	-0.635025	0.00821771	-0.161936	0.549056	-0.217027	0.419447	-0.303731	0.252768	-0.19137	0.477711	-0.0734723	0.786841	-0.0763846	0.778585	-0.122928	0.650152	-0.193263	0.473283	0.525784	0.0364544	-0.233472	0.384163
Pgl_GLEAN_10006518	black	0.42985	0.0965589	0.130762	0.629308	-0.713056	0.00193002	0.624765	0.00966819	-0.273558	0.30527	-0.607602	0.0125394	0.594359	0.0151806	-0.196285	0.466255	0.518836	0.0394679	0.148314	0.583569	0.183148	0.497174	0.0360635	0.894514	0.260028	0.330748	0.0122998	0.96394	0.13122	0.628097	-0.0225839	0.933838	0.278017	0.297135	-0.27216	0.307848	0.372511	0.155338
Pgl_GLEAN_10001572	black	-0.429635	0.0967435	-0.325146	0.21914	0.958496	5.1e-09	-0.684826	0.00342223	0.518925	0.0394281	0.475397	0.0627336	-0.472367	0.0646656	0.089869	0.740655	-0.499389	0.0489002	-0.0659839	0.808168	-0.218293	0.416671	-0.0602076	0.824707	-0.220595	0.411652	-0.164952	0.541536	-0.168638	0.53241	-0.182754	0.498115	-0.208341	0.438742	0.497222	0.0500463	-0.224898	0.402353
Pgl_GLEAN_10022486	black	-0.429464	0.0968914	-0.601092	0.0137884	0.86657	1.41e-05	-0.481639	0.0588878	0.449539	0.0806444	0.281109	0.29157	-0.120429	0.656853	0.41071	0.114052	-0.723132	0.00154819	-0.0700611	0.79654	-0.131817	0.626521	-0.484225	0.0573462	-0.292524	0.271571	-0.0631284	0.816335	0.133216	0.622832	-0.0414165	0.878957	0.0220773	0.935319	0.541438	0.0303043	-0.038301	0.888007
Pgl_GLEAN_10033570	black	-0.429085	0.0972186	-0.138196	0.609769	0.609303	0.0122281	-0.573113	0.0203027	0.255613	0.339316	0.160291	0.553175	-0.366675	0.162428	-0.338546	0.199626	-0.139378	0.606684	0.313986	0.236289	-0.104615	0.69981	0.266339	0.318716	-0.0811275	0.765185	-0.293413	0.270049	-0.32423	0.220518	-0.326077	0.217748	-0.151705	0.574893	0.393682	0.131377	-0.16116	0.550998
Pgl_GLEAN_10028632	black	-0.429069	0.0972326	-0.55664	0.0251211	0.889808	3.93e-06	-0.524892	0.0368314	0.447661	0.0820748	0.368208	0.160545	-0.232339	0.386541	0.348865	0.185393	-0.746317	0.000898431	0.214977	0.423961	-0.134563	0.619287	-0.414876	0.110069	-0.170775	0.52715	-0.0228709	0.932998	-0.0255153	0.925271	-0.0640147	0.813799	-0.158422	0.557872	0.360472	0.170198	-0.259961	0.330876
Pgl_GLEAN_10014256	black	-0.428732	0.0975248	-0.426015	0.0999001	0.647697	0.0066702	-0.606347	0.012773	0.464444	0.0699223	0.371626	0.1564	-0.0854136	0.75313	-0.172366	0.523251	-0.297191	0.263641	0.0840304	0.757015	0.0865541	0.749931	0.0789851	0.77123	0.198708	0.460659	-0.324889	0.219526	-0.274587	0.303381	-0.265767	0.319796	0.201396	0.45449	0.102722	0.705014	-0.164222	0.543351
Pgl_GLEAN_10029349	black	-0.428667	0.0975807	-0.562099	0.0234365	0.890966	3.67e-06	-0.51314	0.0420752	0.501403	0.0478519	0.181619	0.500834	-0.171063	0.526444	0.220939	0.410904	-0.614196	0.0113664	0.281817	0.290305	-0.121144	0.654932	-0.32279	0.222693	-0.177647	0.5104	-0.111221	0.681753	-0.108964	0.687905	-0.0957603	0.724252	-0.167418	0.535424	0.483052	0.0580416	-0.0876513	0.746857
Pgl_GLEAN_10032000	black	-0.428633	0.0976105	-0.666557	0.00480537	0.700223	0.00252362	-0.308453	0.245095	0.0844279	0.755897	0.268109	0.315387	0.063154	0.816262	0.569599	0.0212652	-0.470611	0.0658044	0.0847737	0.754926	-0.0173713	0.949087	-0.411763	0.113036	-0.114988	0.671527	0.264703	0.321811	-0.189104	0.483037	0.241041	0.368483	-0.252411	0.34561	0.529097	0.0350806	-0.248524	0.353338
Pgl_GLEAN_10020684	black	-0.428495	0.0977299	-0.308024	0.245786	0.905656	1.39e-06	-0.570126	0.0211186	0.665506	0.00489686	0.49411	0.0517275	-0.444175	0.0847776	0.271222	0.309584	-0.607675	0.0125259	-0.257598	0.335448	-0.253903	0.342669	-0.254043	0.342395	-0.235591	0.379737	-0.070628	0.794926	-0.014558	0.957325	-0.105075	0.698547	-0.209235	0.436735	0.345479	0.189987	-0.229595	0.392333
Pgl_GLEAN_10023535	black	-0.428229	0.0979611	-0.399605	0.125157	0.912912	8.07e-07	-0.490674	0.053632	0.367532	0.161374	0.456884	0.0752223	-0.277017	0.298948	0.0382984	0.888014	-0.496556	0.0504026	0.286764	0.281555	-0.155866	0.564324	-0.231451	0.388409	-0.164431	0.542831	-0.148922	0.58201	-0.260419	0.329994	-0.215291	0.423267	-0.149635	0.580183	0.402111	0.122588	-0.277236	0.298552
Pgl_GLEAN_10010904	black	-0.428076	0.0980944	-0.401204	0.123514	0.918013	5.36e-07	-0.554995	0.0256466	0.343259	0.19304	0.706144	0.00223369	-0.364133	0.165583	0.338766	0.199315	-0.609885	0.012123	-0.143616	0.595676	-0.124934	0.644791	-0.298159	0.262014	-0.231804	0.387666	0.0831395	0.759519	-0.0872419	0.748003	-0.108765	0.688448	-0.239139	0.372391	0.38023	0.146285	-0.256673	0.337248
Pgl_GLEAN_10019029	black	0.427992	0.0981672	0.153225	0.571024	-0.84897	3.19e-05	0.647947	0.00664218	-0.429716	0.0966745	-0.375108	0.152252	0.549959	0.0273078	0.0778528	0.77443	0.422193	0.103311	0.0838034	0.757653	0.299934	0.259047	-0.0199379	0.941576	0.282078	0.289839	0.265568	0.320171	0.0267428	0.921686	0.342636	0.193902	0.153828	0.569491	-0.55077	0.0270348	0.236023	0.378839
Pgl_GLEAN_10030793	black	-0.427699	0.0984234	-0.352226	0.180905	0.838686	4.92e-05	-0.508879	0.0441085	0.796634	0.000221046	0.28401	0.286407	-0.334912	0.204804	0.276173	0.300484	-0.55653	0.0251562	-0.182448	0.498848	-0.240485	0.369623	-0.254071	0.342338	-0.12003	0.657924	-0.0923594	0.733708	-0.181496	0.501128	0.0776079	0.775123	-0.185799	0.490858	0.283142	0.287946	-0.198756	0.460548
Pgl_GLEAN_10037434	black	-0.427692	0.0984288	-0.321561	0.22456	0.787996	0.000288538	-0.332367	0.208479	-0.0261632	0.923378	0.687018	0.00328056	-0.1919	0.476468	0.210841	0.433143	-0.2564	0.337779	-0.193353	0.473073	-0.229884	0.39172	-0.221136	0.410477	-0.209104	0.437029	-0.033894	0.90083	-0.173041	0.521599	0.0101617	0.970206	-0.190392	0.480006	0.575803	0.0195891	-0.217204	0.419059
Pgl_GLEAN_10014725	black	-0.427641	0.0984738	-0.440177	0.0879559	0.949678	1.92e-08	-0.583292	0.0177045	0.432476	0.0943165	0.474387	0.0633724	-0.325671	0.218354	0.315445	0.234001	-0.597573	0.0145029	-0.279719	0.294064	-0.198775	0.460504	-0.298935	0.260713	-0.199465	0.458918	-0.0462896	0.86483	-0.0512088	0.850609	-0.0817127	0.763536	-0.146364	0.588581	0.620899	0.0102644	-0.201279	0.454756
Pgl_GLEAN_10023226	black	-0.427635	0.0984785	-0.259231	0.332285	0.949299	2.02e-08	-0.595701	0.0148946	0.425311	0.100522	0.604694	0.0130859	-0.441329	0.087032	0.0361171	0.894358	-0.411678	0.113118	-0.120729	0.656047	-0.202685	0.451546	-0.089076	0.742871	-0.228157	0.395386	-0.200533	0.456466	-0.204964	0.446363	-0.168413	0.532965	-0.225543	0.40097	0.493541	0.0520394	-0.111508	0.680973
Pgl_GLEAN_10027894	black	-0.427594	0.0985147	-0.30952	0.243381	0.935414	1.06e-07	-0.748518	0.000850704	0.48275	0.0582216	0.457789	0.0745729	-0.540784	0.0305444	0.174364	0.518372	-0.526519	0.0361462	-0.211127	0.432505	-0.252325	0.345779	-0.0171032	0.949872	-0.247694	0.355	-0.088997	0.743092	-0.114257	0.673507	-0.144344	0.593794	-0.219693	0.413615	0.570861	0.0209156	-0.285133	0.284422
Pgl_GLEAN_10028834	black	-0.426954	0.0990745	-0.420953	0.104435	0.957895	5.63e-09	-0.610643	0.0119871	0.321714	0.224328	0.602393	0.0135313	-0.395431	0.129519	0.332185	0.208743	-0.638134	0.00781401	-0.168919	0.531718	-0.244604	0.361228	-0.28708	0.281002	-0.216043	0.421611	-0.0343868	0.899395	-0.00702632	0.979397	-0.075074	0.782298	-0.215703	0.42236	0.55882	0.0244376	-0.233321	0.384479
Pgl_GLEAN_10010503	black	-0.426481	0.0994902	-0.435332	0.0919211	0.971496	3.8e-10	-0.570522	0.021009	0.321764	0.22425	0.578447	0.0189069	-0.332647	0.208073	0.228044	0.395627	-0.493402	0.0521159	0.00372197	0.989085	-0.22959	0.392343	-0.199212	0.459499	-0.188536	0.484376	-0.0609522	0.822571	-0.205901	0.444242	-0.0552694	0.838902	-0.24226	0.365993	0.535038	0.0327151	-0.210137	0.434716
Pgl_GLEAN_10027630	black	-0.426351	0.0996046	-0.33644	0.202615	0.941368	5.47e-08	-0.663705	0.00505679	0.477171	0.0616221	0.52874	0.0352267	-0.48473	0.0570487	0.152714	0.572322	-0.566497	0.0221434	0.0280658	0.917823	-0.254524	0.341449	-0.114232	0.673574	-0.242295	0.36592	-0.107391	0.692202	-0.103145	0.70385	-0.174795	0.517323	-0.235712	0.379485	0.406148	0.118528	-0.253576	0.343313
Pgl_GLEAN_10028093	black	-0.426035	0.0998829	-0.0646883	0.811872	0.751666	0.000786092	-0.652236	0.00617616	0.388124	0.137405	0.410759	0.114004	-0.501298	0.0479062	-0.252891	0.344662	-0.189757	0.481498	-0.226533	0.398849	-0.159357	0.555519	0.219064	0.414988	-0.0920114	0.734677	-0.303614	0.25296	-0.287745	0.279839	-0.318135	0.229818	-0.133567	0.621906	0.503728	0.0466633	-0.207575	0.440466
Pgl_GLEAN_10025395	black	-0.425606	0.100261	-0.351584	0.181756	0.962509	2.53e-09	-0.616864	0.0109172	0.448078	0.0817553	0.595113	0.0150195	-0.379979	0.146574	0.097609	0.719127	-0.511186	0.0429984	-0.148779	0.582375	-0.122134	0.652278	-0.172445	0.523058	-0.150678	0.577515	-0.188852	0.483632	-0.173445	0.520614	-0.184714	0.493438	-0.153559	0.570173	0.48097	0.0592912	-0.231294	0.388741
Pgl_GLEAN_10032652	black	-0.425493	0.100362	-0.151104	0.576426	0.640634	0.007501	-0.304419	0.251642	0.0479101	0.860141	0.473372	0.0640198	-0.129639	0.63228	-0.239689	0.371258	0.265594	0.320123	-0.0212103	0.937854	-0.120979	0.655374	0.24808	0.354225	-0.0460096	0.865641	-0.177214	0.511448	-0.46685	0.068294	-0.162394	0.54791	-0.35364	0.179037	0.506787	0.0451332	0.0716049	0.792147
Pgl_GLEAN_10034248	black	-0.425402	0.100442	-0.294604	0.268018	0.921879	3.87e-07	-0.41437	0.110547	0.630887	0.00878032	0.474444	0.0633365	-0.313297	0.237375	0.0521594	0.847865	-0.512368	0.0424383	0.0409736	0.880243	-0.203886	0.44881	-0.326672	0.216859	-0.195972	0.46698	-0.167316	0.535676	-0.190137	0.480605	-0.232031	0.387189	-0.162249	0.548272	0.305871	0.249273	-0.135591	0.616587
Pgl_GLEAN_10016320	black	0.425375	0.100466	0.125244	0.643963	-0.556198	0.0252614	0.474374	0.063381	-0.329026	0.213369	-0.268143	0.315324	0.361452	0.168955	0.239278	0.372104	0.099095	0.715016	-0.390521	0.134783	0.272615	0.307007	-0.276874	0.299208	0.463639	0.0704735	0.241395	0.36776	0.0391094	0.885657	0.347586	0.18712	0.0796849	0.769254	-0.136145	0.615134	0.00410427	0.987964
Pgl_GLEAN_10035755	black	-0.425318	0.100516	-0.21222	0.43007	0.827917	7.5e-05	-0.523524	0.0374149	0.475144	0.0628931	0.743935	0.000952518	-0.421418	0.104013	0.0438099	0.872014	-0.443329	0.0854431	-0.0248528	0.927206	-0.193279	0.473245	-0.113514	0.675522	-0.26704	0.317394	-0.150032	0.579166	-0.1427	0.59805	-0.174371	0.518356	-0.125687	0.642782	0.103116	0.703931	-0.0965364	0.722099
Pgl_GLEAN_10022319	black	-0.425152	0.100663	-0.589034	0.0163573	0.883819	5.61e-06	-0.478709	0.0606704	0.292953	0.270836	0.444081	0.0848519	-0.0836267	0.758149	0.390906	0.134364	-0.596291	0.0147702	-0.231684	0.387919	-0.107208	0.692704	-0.437809	0.0898784	0.028955	0.915228	0.0135315	0.960332	-0.0973516	0.71984	0.00154438	0.995471	-0.0838015	0.757658	0.619667	0.0104603	-0.116896	0.666368
Pgl_GLEAN_10026970	black	-0.425149	0.100666	-0.259308	0.332136	0.869097	1.24e-05	-0.282367	0.289324	0.308832	0.244484	0.445187	0.0839866	-0.14498	0.59215	-0.101158	0.709321	-0.16725	0.535839	-0.0161303	0.952721	-0.108009	0.690512	-0.21505	0.423799	-0.177095	0.511737	-0.250297	0.349801	-0.377845	0.149043	-0.154414	0.568002	-0.228638	0.394362	0.605016	0.0130244	0.114861	0.671872
Pgl_GLEAN_10034047	black	-0.425119	0.100692	-0.403468	0.121213	0.721139	0.00161835	-0.19863	0.460838	0.659656	0.00543167	0.145287	0.591357	0.0395264	0.884446	0.00479273	0.985945	-0.236584	0.377673	0.250823	0.348755	-0.24762	0.355148	-0.280042	0.293484	-0.00758997	0.977744	-0.00758212	0.977767	-0.260181	0.330452	-0.263143	0.324776	-0.149424	0.580724	0.223015	0.406409	0.364686	0.164893
Pgl_GLEAN_10015150	black	-0.42447	0.10127	-0.342475	0.194126	0.741089	0.00102063	-0.514185	0.0415874	0.488002	0.0551487	0.353498	0.179225	-0.333653	0.206616	0.081661	0.763682	-0.417671	0.107451	0.415041	0.109913	-0.204927	0.446448	-0.0299132	0.912433	-0.248841	0.352703	-0.0510951	0.850937	-0.162052	0.548765	-0.148791	0.582346	-0.263366	0.324352	0.102533	0.705534	-0.156015	0.563945
Pgl_GLEAN_10004106	black	-0.424008	0.101681	-0.300148	0.25869	0.92763	2.3e-07	-0.550638	0.027079	0.360443	0.170235	0.706611	0.00221201	-0.385357	0.140473	0.15927	0.555738	-0.487501	0.0554367	-0.273266	0.305808	-0.181943	0.500057	-0.216401	0.420823	-0.192007	0.476218	-0.140862	0.602821	-0.103556	0.70272	-0.141709	0.60062	-0.167645	0.534862	0.465868	0.068955	-0.194993	0.469254
Pgl_GLEAN_10030640	black	-0.423539	0.102101	-0.51624	0.0406406	0.917197	5.74e-07	-0.596319	0.0147644	0.545401	0.028881	0.349468	0.184582	-0.321596	0.224507	0.455728	0.0760571	-0.769962	0.000485133	-0.165816	0.539391	-0.208386	0.438641	-0.398563	0.126237	-0.183108	0.497268	0.0521275	0.847957	0.0165244	0.951567	-0.0235202	0.931101	-0.134364	0.619811	0.505934	0.045556	-0.283514	0.287285
Pgl_GLEAN_10022518	black	-0.423448	0.102183	-0.275628	0.301477	0.95771	5.8e-09	-0.644165	0.0070759	0.456564	0.0754523	0.519001	0.0393942	-0.474683	0.0631846	0.0688114	0.8001	-0.482236	0.058529	-0.168808	0.531992	-0.214822	0.424302	-0.102318	0.706126	-0.218933	0.415274	-0.182089	0.499707	-0.178683	0.507898	-0.186188	0.489933	-0.19216	0.475861	0.56507	0.0225569	-0.218657	0.415876
Pgl_GLEAN_10036092	black	-0.423134	0.102464	-0.485155	0.0567991	0.863955	1.6e-05	-0.592722	0.0155351	0.688986	0.0031574	0.208406	0.438597	-0.336443	0.202611	0.398678	0.126118	-0.758599	0.000657867	-0.048967	0.857085	-0.186395	0.489442	-0.343166	0.193169	-0.223559	0.405234	0.0478103	0.860429	0.00124575	0.996347	-0.0628911	0.817015	-0.131163	0.628249	0.390875	0.134398	-0.285533	0.283718
Pgl_GLEAN_10034790	black	-0.423127	0.10247	-0.312439	0.238731	0.950264	1.77e-08	-0.573288	0.0202557	0.397802	0.127029	0.640133	0.00756293	-0.405264	0.119408	0.17041	0.528049	-0.513375	0.0419648	-0.255151	0.340221	-0.212713	0.428974	-0.219201	0.414687	-0.178987	0.507164	-0.143937	0.594845	-0.12266	0.650869	-0.121571	0.653788	-0.184707	0.493454	0.515376	0.0410365	-0.212897	0.428565
Pgl_GLEAN_10017798	black	-0.422694	0.102859	-0.503375	0.0468423	0.849776	3.08e-05	-0.695744	0.00276253	0.309613	0.243231	0.330853	0.210686	-0.279661	0.29417	0.0912235	0.736874	-0.37736	0.149608	0.221179	0.410384	-0.179427	0.506103	0.0816373	0.763749	-0.18162	0.500831	-0.145308	0.591304	-0.0923202	0.733817	-0.192915	0.474095	-0.171801	0.524635	0.504539	0.0462537	-0.126196	0.641426
Pgl_GLEAN_10023534	black	-0.422665	0.102885	-0.676791	0.00398441	0.769041	0.000497565	-0.32971	0.212363	0.186558	0.489056	0.145702	0.590287	0.142158	0.599453	0.258117	0.33444	-0.379877	0.146691	0.223748	0.404827	0.0210687	0.938268	-0.356428	0.175395	0.190087	0.480724	0.00735171	0.978443	-0.22323	0.405944	-0.0570347	0.833822	-0.275277	0.302119	0.608129	0.0124422	-0.144217	0.594122
Pgl_GLEAN_10023252	black	-0.422498	0.103036	-0.296764	0.264361	0.921303	4.06e-07	-0.697542	0.00266455	0.315658	0.233669	0.558746	0.0244605	-0.469682	0.066413	0.117631	0.664385	-0.395088	0.129882	-0.277408	0.298239	-0.229409	0.392726	0.0149483	0.956182	-0.189344	0.482471	-0.130325	0.630465	-0.160732	0.552068	-0.134055	0.620624	-0.218705	0.415771	0.643654	0.00713621	-0.213611	0.426982
Pgl_GLEAN_10017500	black	-0.42218	0.103323	-0.18107	0.50215	0.8514	2.87e-05	-0.32188	0.224075	0.311934	0.239532	0.528195	0.0354508	-0.243615	0.363233	-0.0816692	0.763659	-0.132611	0.624426	-0.175171	0.516408	-0.159116	0.556125	-0.130178	0.630852	-0.232252	0.386724	-0.221418	0.409865	-0.290342	0.275328	-0.191778	0.476755	-0.26703	0.317414	0.5805	0.0183898	0.0397854	0.883693
Pgl_GLEAN_10038611	black	-0.421427	0.104005	-0.42878	0.0974831	0.752863	0.000762598	-0.173505	0.520468	0.164017	0.543863	0.284005	0.286416	0.0566874	0.834821	-0.130936	0.628847	-0.219461	0.414121	0.619891	0.0104244	-0.113201	0.676373	-0.286279	0.282406	-0.0509652	0.851312	-0.262903	0.325234	-0.259721	0.331339	-0.249485	0.351418	-0.216372	0.420886	0.377009	0.150018	0.0152368	0.955337
Pgl_GLEAN_10027756	black	-0.421323	0.104099	-0.595438	0.0149505	0.6644	0.0049946	-0.273021	0.30626	0.159999	0.553907	0.218437	0.416356	0.0604687	0.823958	0.221738	0.40917	-0.467152	0.0680917	0.651778	0.00622463	-0.0655023	0.809545	-0.355649	0.176407	-0.201079	0.455215	-0.0336202	0.901627	-0.0383795	0.887778	-0.0446849	0.869478	-0.184377	0.49424	0.249018	0.35235	0.0500804	0.853867
Pgl_GLEAN_10007714	black	-0.421237	0.104177	-0.302066	0.25551	0.942793	4.62e-08	-0.518858	0.0394582	0.413677	0.111205	0.487354	0.0555214	-0.361447	0.168961	0.108182	0.690041	-0.326679	0.216849	-0.170264	0.528406	-0.239523	0.371599	-0.106745	0.693971	-0.227714	0.396329	-0.114974	0.671565	-0.212399	0.429673	-0.138161	0.60986	-0.326002	0.217859	0.619922	0.0104195	-0.0920764	0.734496
Pgl_GLEAN_10009909	black	-0.421168	0.104239	-0.538026	0.0315721	0.945858	3.17e-08	-0.47976	0.0600264	0.344565	0.191241	0.338897	0.19913	-0.162603	0.547388	0.172339	0.523318	-0.601603	0.013687	0.209231	0.436746	-0.128293	0.635849	-0.388648	0.136828	-0.104466	0.70022	-0.150014	0.579212	-0.159887	0.554189	-0.140164	0.604636	-0.127278	0.638547	0.585489	0.0171792	-0.167645	0.534861
Pgl_GLEAN_10012491	black	-0.420985	0.104406	-0.325243	0.218995	0.953944	1.04e-08	-0.572508	0.0204659	0.399817	0.124939	0.581878	0.0180489	-0.41604	0.108973	0.0840476	0.756966	-0.534882	0.0327754	0.0793014	0.770337	-0.220181	0.412553	-0.194958	0.469334	-0.223028	0.40638	-0.166682	0.537244	-0.161212	0.550866	-0.191286	0.477906	-0.204946	0.446405	0.4262	0.0997373	-0.217085	0.41932
Pgl_GLEAN_10035753	black	-0.420867	0.104513	-0.339499	0.198284	0.892886	3.25e-06	-0.625698	0.00952843	0.300548	0.258024	0.271029	0.309942	-0.37617	0.151001	-0.0192741	0.943518	-0.37449	0.152981	0.107567	0.691723	-0.248814	0.352757	-0.00698538	0.979517	-0.183869	0.495452	-0.203292	0.450162	-0.229841	0.391811	-0.198058	0.462156	-0.195722	0.467561	0.713333	0.00191858	-0.139206	0.607132
Pgl_GLEAN_10018489	black	-0.420726	0.104642	-0.337576	0.201	0.776541	0.000403545	-0.393244	0.131846	0.692029	0.00297435	0.470439	0.0659168	-0.286266	0.282429	0.314468	0.235532	-0.517607	0.0400198	-0.0396588	0.884061	-0.0995243	0.71383	-0.289698	0.276442	-0.291942	0.27257	-0.0272035	0.92034	-0.0994289	0.714094	0.0535507	0.843853	-0.234721	0.381552	0.0488679	0.857371	-0.256029	0.338504
Pgl_GLEAN_10013941	black	-0.420541	0.104811	-0.443866	0.0850208	0.927187	2.4e-07	-0.521898	0.0381179	0.501902	0.0475952	0.39412	0.13091	-0.319821	0.227221	0.228402	0.394864	-0.644682	0.00701539	0.195351	0.468421	-0.201777	0.453617	-0.325668	0.218359	-0.230716	0.38996	-0.0792951	0.770355	-0.0597867	0.825915	-0.146913	0.587169	-0.241327	0.367898	0.391699	0.133506	-0.171833	0.524555
Pgl_GLEAN_10034263	black	-0.420239	0.105086	-0.417639	0.107482	0.847596	3.39e-05	-0.700395	0.00251478	0.703231	0.00237272	0.296471	0.264854	-0.372573	0.155263	0.161535	0.550058	-0.489387	0.054359	-0.018694	0.945216	-0.119491	0.659373	0.00923128	0.972933	-0.179155	0.506758	-0.0774238	0.775644	-0.140535	0.60367	-0.156411	0.562945	-0.173212	0.521182	0.299798	0.259273	-0.215326	0.42319
Pgl_GLEAN_10030716	black	-0.420004	0.105301	-0.308361	0.245242	0.920402	4.39e-07	-0.670339	0.00448759	0.34915	0.18501	0.531896	0.0339503	-0.481296	0.059094	0.226712	0.398468	-0.534452	0.032943	-0.333397	0.206986	-0.266765	0.317912	-0.131024	0.628616	-0.227174	0.39748	-0.0872149	0.748079	-0.0556929	0.837683	-0.098054	0.717896	-0.180843	0.502696	0.648589	0.00657062	-0.224582	0.403033
Pgl_GLEAN_10023785	black	-0.41972	0.105562	-0.270362	0.31118	0.839907	4.68e-05	-0.279651	0.294187	0.289765	0.276326	0.50816	0.0444584	-0.141541	0.601056	-0.0591417	0.827767	-0.144544	0.593277	0.00315627	0.990744	-0.239152	0.372363	-0.176595	0.512949	-0.240091	0.370432	-0.206109	0.443773	-0.230312	0.390815	-0.187218	0.487492	-0.234734	0.381525	0.521987	0.0380788	0.297484	0.263148
Pgl_GLEAN_10007658	black	-0.41926	0.105984	-0.364306	0.165367	0.981195	2.12e-11	-0.586907	0.0168467	0.366406	0.162761	0.550527	0.0271165	-0.369585	0.158866	0.125139	0.644244	-0.491201	0.0533368	-0.121229	0.654705	-0.195229	0.468706	-0.195634	0.467765	-0.173878	0.519556	-0.152283	0.573421	-0.183583	0.496135	-0.160748	0.552028	-0.195691	0.467632	0.60944	0.0122033	-0.19655	0.465642
Pgl_GLEAN_10003423	black	0.417562	0.107553	0.250481	0.349434	-0.900906	1.93e-06	0.452863	0.0781564	-0.414657	0.110276	-0.444485	0.084535	0.380683	0.145765	-0.0328272	0.903938	0.430304	0.0961686	-0.0367164	0.892614	0.379798	0.146782	0.206674	0.442495	0.366461	0.162692	0.192078	0.476053	0.0552833	0.838862	0.238621	0.373457	0.162262	0.54824	-0.518973	0.0394065	-0.0197821	0.942032
Pgl_GLEAN_10038448	black	-0.417552	0.107562	-0.329196	0.213119	0.970904	4.38e-10	-0.601961	0.0136163	0.380602	0.145858	0.564953	0.0225909	-0.409091	0.115627	0.0470439	0.862647	-0.473372	0.0640195	0.0211584	0.938006	-0.215458	0.4229	-0.133135	0.623044	-0.211481	0.431716	-0.196508	0.465739	-0.190672	0.479347	-0.203303	0.450136	-0.195448	0.468197	0.517092	0.040253	-0.179704	0.505435
Pgl_GLEAN_10013254	black	-0.416956	0.108117	-0.303999	0.25233	0.735646	0.00116197	-0.478302	0.0609216	0.336168	0.203003	0.78293	0.000335491	-0.262421	0.326154	0.0998102	0.71304	-0.476718	0.0619045	-0.103629	0.702518	-0.253894	0.342687	-0.20944	0.436277	0.109143	0.687416	-0.045174	0.868061	-0.132263	0.625343	-0.216254	0.421147	0.0742331	0.784682	0.0437048	0.872319	-0.234729	0.381535
Pgl_GLEAN_10018527	black	-0.416951	0.108121	-0.404576	0.120098	0.941424	5.43e-08	-0.547225	0.0282436	0.393883	0.131163	0.631694	0.00866827	-0.345361	0.190148	0.284323	0.285853	-0.648755	0.00655231	-0.136129	0.615177	-0.142056	0.599719	-0.354161	0.178353	-0.138714	0.608415	-0.0127841	0.962521	-0.14624	0.588902	-0.0927236	0.732693	-0.157912	0.559156	0.428525	0.097704	-0.295754	0.266067
Pgl_GLEAN_10034971	black	-0.416924	0.108147	-0.288273	0.27892	0.620507	0.0103264	-0.0676554	0.803396	-0.0148216	0.956553	0.639304	0.00766631	0.0471029	0.862476	0.126895	0.639564	0.0576292	0.832113	-0.0450831	0.868324	-0.220699	0.411427	-0.17817	0.509136	0.036026	0.894623	0.0106852	0.968671	-0.398526	0.126275	0.132053	0.625899	-0.315558	0.233823	0.319975	0.226984	-0.0317567	0.907057
Pgl_GLEAN_10024475	black	-0.4165	0.108543	-0.513153	0.0420688	0.815415	0.000118334	-0.404853	0.11982	0.212955	0.428437	0.521008	0.0385066	-0.00996896	0.970771	0.0629694	0.816791	-0.468227	0.0673745	0.0929131	0.732166	0.136287	0.614764	-0.36155	0.16883	0.241193	0.368172	-0.272261	0.307662	-0.166166	0.538522	-0.175211	0.516311	-0.171875	0.524452	0.381641	0.14467	-0.253224	0.344006
Pgl_GLEAN_10012587	black	-0.416381	0.108654	-0.662449	0.00517077	0.704526	0.00231007	-0.342905	0.19353	0.239632	0.371376	0.207037	0.441677	-0.0153527	0.954998	0.527579	0.0357051	-0.622926	0.00994824	0.388932	0.136517	-0.220782	0.411246	-0.443179	0.0855619	-0.173486	0.520513	0.285414	0.283927	0.0100543	0.97052	0.0353887	0.896478	-0.204522	0.447366	0.332473	0.208325	-0.0691821	0.799044
Pgl_GLEAN_10029768	black	-0.416278	0.108751	-0.430954	0.0956119	0.759718	0.000638892	-0.16789	0.534257	0.322953	0.222446	0.1589	0.556669	0.12378	0.647873	-0.0950491	0.726226	-0.13711	0.612608	0.228404	0.394861	-0.0309986	0.909267	-0.280937	0.291879	-0.187309	0.487276	-0.255445	0.339644	-0.164836	0.541825	-0.272838	0.306596	-0.178457	0.508442	0.576659	0.0193661	0.385012	0.14086
Pgl_GLEAN_10029266	black	-0.4161	0.108917	-0.281357	0.291128	0.89584	2.7e-06	-0.503568	0.0467446	0.118737	0.661403	0.757929	0.000669455	-0.348308	0.186143	0.032	0.906348	-0.324263	0.220468	-0.0203657	0.940325	-0.232621	0.385947	-0.0987342	0.716014	-0.239452	0.371745	-0.166481	0.537742	-0.153721	0.569762	-0.196986	0.464632	-0.198315	0.461564	0.491296	0.0532837	-0.114723	0.672244
Pgl_GLEAN_10006721	black	-0.41597	0.109039	-0.456255	0.075676	0.975788	1.23e-10	-0.57305	0.0203198	0.412413	0.112411	0.43778	0.0899023	-0.346332	0.188822	0.29261	0.271423	-0.657457	0.00564439	-0.0348173	0.898141	-0.223527	0.405304	-0.336771	0.202144	-0.212856	0.428658	-0.0615265	0.820925	-0.0636399	0.814871	-0.100148	0.712108	-0.206668	0.44251	0.59466	0.0151161	-0.230875	0.389626
Pgl_GLEAN_10003785	black	-0.415689	0.109303	-0.371376	0.1567	0.953118	1.18e-08	-0.561133	0.023728	0.384596	0.141326	0.544423	0.0292275	-0.347511	0.187221	0.220166	0.412584	-0.526124	0.0363118	-0.277055	0.29888	-0.210238	0.43449	-0.260586	0.329672	-0.176016	0.514354	-0.106937	0.693445	-0.103925	0.701706	-0.109599	0.686173	-0.165607	0.539909	0.621218	0.010214	-0.165742	0.539574
Pgl_GLEAN_10034793	black	-0.415661	0.10933	-0.306992	0.247453	0.924537	3.06e-07	-0.619255	0.0105264	0.508021	0.0445266	0.425705	0.100174	-0.453607	0.0776076	0.230125	0.391209	-0.552561	0.0264395	-0.334782	0.204989	-0.240676	0.369232	-0.193202	0.473425	-0.216253	0.421148	-0.0854751	0.752957	-0.083173	0.759425	-0.102051	0.70686	-0.20228	0.452468	0.614295	0.0113495	-0.228985	0.393626
Pgl_GLEAN_10023874	black	-0.415592	0.109394	-0.369067	0.159496	0.951836	1.42e-08	-0.521177	0.0384325	0.298952	0.260686	0.516086	0.040711	-0.290696	0.274716	-0.0123476	0.9638	-0.420315	0.105017	0.143085	0.59705	-0.223735	0.404855	-0.18294	0.497671	-0.0886973	0.74393	-0.239232	0.372198	-0.199942	0.45782	-0.235392	0.380152	-0.214962	0.423994	0.552614	0.026422	-0.0448901	0.868884
Pgl_GLEAN_10025178	black	-0.415491	0.109489	-0.429286	0.0970454	0.842202	4.26e-05	-0.586436	0.0169566	0.429389	0.0969563	0.527308	0.0358176	-0.395816	0.129112	0.576554	0.0193935	-0.705049	0.00228518	-0.39967	0.125091	-0.27867	0.295955	-0.333246	0.207204	-0.243888	0.36268	0.108576	0.688964	0.175266	0.516177	0.0857221	0.752264	-0.244898	0.360632	0.446144	0.0832431	-0.264441	0.322306
Pgl_GLEAN_10008548	black	-0.415353	0.109619	-0.318456	0.229323	0.966286	1.21e-09	-0.556994	0.0250093	0.402363	0.122332	0.59535	0.014969	-0.407839	0.116855	0.0884469	0.74463	-0.529631	0.0348629	0.0162348	0.952415	-0.215909	0.421906	-0.219732	0.413531	-0.215372	0.42309	-0.176129	0.514079	-0.176187	0.513939	-0.176586	0.512971	-0.19437	0.470702	0.458695	0.0739268	-0.214821	0.424304
Pgl_GLEAN_10029628	black	-0.415019	0.109934	-0.587435	0.0167242	0.819737	0.000101483	-0.574189	0.020015	0.345324	0.190199	0.414945	0.110004	-0.249812	0.350765	0.666278	0.00482954	-0.796609	0.000221219	-0.295415	0.266642	-0.178183	0.509104	-0.443946	0.0849576	-0.159602	0.554903	0.184218	0.494619	0.162686	0.547181	0.119737	0.658712	-0.161584	0.549935	0.506207	0.0454204	-0.284005	0.286416
Pgl_GLEAN_10025928	black	-0.414615	0.110315	-0.325691	0.218325	0.927036	2.43e-07	-0.576985	0.0192818	0.363888	0.165889	0.658234	0.00556848	-0.406981	0.117701	0.245099	0.360225	-0.534731	0.0328344	-0.310708	0.241482	-0.226231	0.399496	-0.228817	0.393983	-0.204072	0.448389	-0.161221	0.550844	-0.0380131	0.888844	-0.0334889	0.90201	-0.195321	0.468491	0.508618	0.0442353	-0.218928	0.415283
Pgl_GLEAN_10016368	black	-0.414332	0.110583	-0.346346	0.188803	0.979453	3.93e-11	-0.515504	0.040978	0.499922	0.0486208	0.444945	0.0841753	-0.364799	0.164753	0.11715	0.665684	-0.527837	0.0355982	0.00212422	0.993771	-0.229134	0.393309	-0.269309	0.313144	-0.233799	0.383477	-0.156596	0.562477	-0.173853	0.519619	-0.172397	0.523176	-0.22097	0.410836	0.538429	0.0314202	-0.161866	0.54923
Pgl_GLEAN_10028406	black	-0.414293	0.110621	-0.371727	0.156278	0.981385	1.98e-11	-0.569528	0.0212848	0.410532	0.114224	0.561323	0.0236706	-0.38755	0.138037	0.172282	0.523456	-0.583931	0.0175505	-0.0392039	0.885383	-0.222453	0.407622	-0.271027	0.309946	-0.207652	0.440293	-0.154101	0.568796	-0.117307	0.66526	-0.136802	0.613413	-0.197515	0.46341	0.51503	0.0411962	-0.207851	0.439845
Pgl_GLEAN_10010719	black	-0.414039	0.110861	-0.199161	0.459617	0.582951	0.0177871	-0.314852	0.234929	0.452243	0.0786163	0.717288	0.00176126	-0.177717	0.510232	0.113118	0.676595	-0.143511	0.595948	-0.17445	0.518163	-0.171318	0.525819	-0.0309403	0.909437	-0.166303	0.538184	-0.135144	0.617761	-0.157687	0.559723	0.131343	0.627772	-0.18842	0.484651	-0.122487	0.651332	0.281645	0.290613
Pgl_GLEAN_10021391	black	-0.41383	0.11106	-0.461262	0.0721186	0.847594	3.39e-05	-0.453953	0.0773531	0.435589	0.0917076	0.451184	0.0794059	-0.238503	0.373702	0.506405	0.0453222	-0.578627	0.0188611	-0.320126	0.226753	-0.343589	0.192584	-0.385189	0.140661	-0.17598	0.514441	0.0985231	0.716598	-0.0444218	0.87024	0.175111	0.516554	-0.185399	0.491807	0.502859	0.0471049	-0.00245032	0.992814
Pgl_GLEAN_10022926	black	-0.413219	0.111641	-0.611712	0.0117978	0.890165	3.85e-06	-0.493256	0.0521962	0.28872	0.278141	0.396048	0.128867	-0.119522	0.65929	0.274969	0.302683	-0.680387	0.00372427	0.260046	0.330712	-0.103276	0.703489	-0.419467	0.105794	-0.15378	0.569612	-0.144111	0.594396	0.0536732	0.8435	-0.12218	0.652155	-0.0811389	0.765153	0.456595	0.0754303	-0.126494	0.640632
Pgl_GLEAN_10033470	black	-0.41314	0.111716	-0.692871	0.00292522	0.739929	0.00104948	-0.365157	0.164307	0.11041	0.683961	0.288333	0.278815	0.123312	0.649123	0.450771	0.0797156	-0.590752	0.0159702	-0.167905	0.53422	-0.095756	0.724264	-0.5292	0.0350385	0.0133161	0.960963	-0.0187889	0.944938	0.108063	0.690365	0.0394754	0.884594	0.0879959	0.745892	0.661013	0.0053036	-0.0241287	0.929322
Pgl_GLEAN_10015892	black	-0.413014	0.111837	-0.522383	0.037907	0.840805	4.51e-05	-0.555309	0.0255458	0.628105	0.00917533	0.254875	0.340761	-0.282245	0.289541	0.513637	0.0418425	-0.747203	0.00087896	-0.143241	0.596646	-0.0845948	0.755429	-0.387279	0.138336	-0.210951	0.432897	-0.0136584	0.95996	0.139235	0.607056	0.0832521	0.759203	-0.313079	0.23772	0.396306	0.128597	-0.209366	0.436441
Pgl_GLEAN_10024046	black	-0.412963	0.111885	-0.343013	0.19338	0.844234	3.91e-05	-0.479876	0.0599558	0.242013	0.366497	0.764437	0.000563732	-0.219324	0.41442	0.0800807	0.768137	-0.420581	0.104774	-0.228118	0.395468	-0.039463	0.88463	-0.241522	0.367499	0.0731423	0.787778	-0.177896	0.509798	-0.176791	0.512474	-0.174152	0.518888	-0.108624	0.688833	0.358913	0.172189	-0.210805	0.433222
Pgl_GLEAN_10021122	black	-0.412589	0.112243	-0.521921	0.0381079	0.867113	1.37e-05	-0.333916	0.206237	0.45103	0.079521	0.193364	0.473045	0.0338194	0.901047	0.00470765	0.986195	-0.409425	0.1153	0.19119	0.478131	-0.054622	0.840766	-0.385683	0.140109	0.105406	0.69764	-0.232111	0.38702	-0.207635	0.44033	-0.258292	0.334102	-0.14564	0.590447	0.549694	0.0273975	0.1041	0.701224
Pgl_GLEAN_10031859	black	-0.412553	0.112277	-0.254458	0.341578	0.916194	6.22e-07	-0.686647	0.0033042	0.56347	0.0230274	0.486171	0.056206	-0.500097	0.0485299	0.0591403	0.827771	-0.402858	0.12183	-0.218041	0.417225	-0.232257	0.386714	0.0355902	0.895892	-0.234526	0.381959	-0.175047	0.516708	-0.149943	0.579394	-0.194135	0.47125	-0.221752	0.40914	0.474116	0.0635447	-0.181858	0.500261
Pgl_GLEAN_10019911	black	-0.412523	0.112306	-0.332798	0.207854	0.929757	1.88e-07	-0.536227	0.0322564	0.37712	0.149888	0.651887	0.00621301	-0.350875	0.1827	0.202182	0.452694	-0.48006	0.0598437	-0.280681	0.292338	-0.226668	0.398561	-0.237439	0.375901	-0.0905514	0.738749	0.000690544	0.997975	-0.171585	0.525164	-0.170176	0.528623	-0.195116	0.468967	0.506408	0.0453205	-0.146044	0.589407
Pgl_GLEAN_10013681	black	-0.412425	0.1124	-0.414166	0.11074	0.651131	0.00629357	-0.348461	0.185937	0.00733625	0.978488	0.208349	0.438723	0.0334436	0.902142	0.00017099	0.999499	-0.00120611	0.996463	0.0085268	0.974998	0.0911315	0.73713	0.0132121	0.961268	0.0733016	0.787326	-0.13459	0.619216	-0.475086	0.0629298	0.0577936	0.83164	-0.278062	0.297054	0.707876	0.00215418	-0.0682558	0.801684
Pgl_GLEAN_10032160	black	-0.412208	0.112608	-0.537801	0.0316572	0.914333	7.22e-07	-0.524387	0.0370461	0.331854	0.209226	0.454763	0.0767599	-0.264623	0.321962	0.50551	0.0457673	-0.676546	0.00400266	-0.0950932	0.726104	-0.188771	0.483821	-0.40128	0.123436	-0.239186	0.372294	0.0204361	0.940119	0.00647057	0.981026	0.145314	0.591288	-0.290135	0.275686	0.562691	0.023259	-0.151194	0.576197
Pgl_GLEAN_10004738	black	-0.41177	0.113029	-0.439838	0.0882295	0.814851	0.000120697	-0.565257	0.0225024	0.48126	0.0591161	0.504151	0.0464496	-0.3714	0.156671	0.623977	0.00978744	-0.689298	0.00313822	-0.404909	0.119764	-0.26381	0.323505	-0.329764	0.212284	-0.249598	0.351193	0.216727	0.420105	0.0473097	0.861878	0.168123	0.533681	-0.214881	0.424173	0.384122	0.141859	-0.259764	0.331256
Pgl_GLEAN_10025628	black	-0.411651	0.113143	-0.1262	0.641414	0.796826	0.000219706	-0.515319	0.0410627	0.148783	0.582367	0.57392	0.0200868	-0.460764	0.0724672	0.0382806	0.888066	-0.243435	0.363599	-0.320969	0.225463	-0.26347	0.324153	0.00518998	0.984781	-0.252341	0.345748	-0.0320263	0.906272	-0.207606	0.440396	-0.201572	0.454086	-0.217985	0.417347	0.647038	0.0067444	-0.254449	0.341596
Pgl_GLEAN_10008591	black	-0.411489	0.113299	-0.313221	0.237494	0.934395	1.18e-07	-0.666759	0.00478793	0.360032	0.170758	0.451236	0.0793673	-0.406782	0.117898	-0.0651466	0.810561	-0.386871	0.138789	0.0130077	0.961866	-0.143841	0.595093	0.00806439	0.976353	-0.211383	0.431934	-0.25392	0.342636	-0.259274	0.332202	-0.241078	0.368409	-0.127192	0.638774	0.606289	0.0127838	-0.147608	0.585381
Pgl_GLEAN_10028998	black	-0.411129	0.113646	-0.238978	0.372721	0.922407	3.69e-07	-0.377213	0.149779	0.441145	0.0871792	0.500041	0.048559	-0.276093	0.30063	-0.119109	0.660401	-0.363844	0.165945	0.076265	0.778923	-0.160755	0.552012	-0.26178	0.327382	-0.168927	0.531697	-0.258429	0.333835	-0.285792	0.283262	-0.303346	0.253401	-0.157809	0.559415	0.46404	0.0701986	-0.0198465	0.941844
Pgl_GLEAN_10029613	black	-0.410713	0.114049	-0.321592	0.224514	0.854688	2.48e-05	-0.547517	0.0281422	0.802355	0.000184002	0.209013	0.437233	-0.352337	0.180757	0.129055	0.633828	-0.522994	0.037643	-0.160593	0.552418	-0.188678	0.484041	-0.189715	0.481597	-0.179221	0.5066	-0.161791	0.549418	-0.0924064	0.733577	-0.168785	0.532048	-0.145485	0.590848	0.385175	0.140677	-0.135588	0.616595
Pgl_GLEAN_10031723	black	-0.410704	0.114057	-0.446944	0.082625	0.592287	0.0156304	-0.390347	0.134971	-0.00882915	0.974112	0.479982	0.0598913	-0.0165919	0.951369	0.348771	0.185519	-0.169509	0.530263	-0.425309	0.100525	0.00554992	0.983725	-0.0948348	0.726821	0.138537	0.608879	0.177824	0.509973	-0.140234	0.604454	0.0301439	0.91176	-0.285132	0.284425	0.538984	0.0312122	-0.185456	0.491671
Pgl_GLEAN_10015519	black	-0.410661	0.114099	-0.294961	0.267411	0.751553	0.000788333	-0.297925	0.262406	0.401194	0.123524	0.376191	0.150976	-0.181729	0.500569	-0.102572	0.705428	-0.343713	0.192413	0.535648	0.0324791	-0.0891869	0.742561	-0.209245	0.436714	-0.215465	0.422884	-0.242468	0.365568	-0.231415	0.388485	-0.215279	0.423294	-0.244075	0.3623	0.139818	0.605537	-0.0375135	0.890296
Pgl_GLEAN_10023537	black	-0.410652	0.114108	-0.380186	0.146335	0.902854	1.69e-06	-0.441942	0.0865424	0.409408	0.115317	0.617198	0.0108619	-0.280663	0.29237	0.331615	0.209574	-0.514472	0.0414541	-0.215568	0.422657	-0.232464	0.386277	-0.350246	0.18354	-0.0540959	0.842282	-0.0245737	0.928022	-0.221331	0.410054	0.111167	0.681899	-0.2645	0.322194	0.416164	0.108857	-0.163063	0.546239
Pgl_GLEAN_10017164	black	-0.4104	0.114352	-0.280467	0.292721	0.897357	2.44e-06	-0.759027	0.000650558	0.568528	0.0215651	0.463503	0.0705668	-0.545942	0.028691	0.141686	0.600678	-0.453478	0.0777028	-0.241801	0.366929	-0.247679	0.355029	0.078421	0.772824	-0.239572	0.371498	-0.1098	0.685625	-0.102642	0.705233	-0.15524	0.565908	-0.228421	0.394825	0.459813	0.0731357	-0.247093	0.356207
Pgl_GLEAN_10023945	black	-0.40995	0.114789	-0.367348	0.1616	0.981412	1.96e-11	-0.551325	0.0268495	0.359427	0.17153	0.571166	0.0208316	-0.348448	0.185955	0.114166	0.673754	-0.531901	0.0339483	-0.0610695	0.822235	-0.187051	0.487888	-0.261638	0.327654	-0.166308	0.538171	-0.178844	0.507508	-0.174072	0.519083	-0.167039	0.536361	-0.162622	0.547341	0.566113	0.0222541	-0.194145	0.471225
Pgl_GLEAN_10028839	black	-0.409507	0.11522	-0.347036	0.187865	0.96006	3.91e-09	-0.552822	0.0263537	0.281204	0.291401	0.62106	0.010239	-0.375769	0.151472	0.0923255	0.733802	-0.511573	0.0428144	0.0586672	0.82913	-0.209553	0.436024	-0.215857	0.422019	-0.211519	0.43163	-0.169495	0.530297	-0.16164	0.549794	-0.176205	0.513895	-0.195433	0.468231	0.50973	0.0436965	-0.183876	0.495434
Pgl_GLEAN_10035967	black	-0.408501	0.116204	-0.504051	0.0465001	0.843376	4.05e-05	-0.700529	0.00250793	0.408021	0.116675	0.378019	0.148841	-0.373204	0.15451	0.316611	0.232182	-0.643371	0.00716988	0.184213	0.494631	-0.198537	0.461053	-0.113847	0.674619	-0.162854	0.546762	0.0797627	0.769035	-0.115655	0.669723	-0.06932	0.798651	-0.16884	0.531911	0.34777	0.186871	-0.311329	0.240493
Pgl_GLEAN_10000514	black	-0.408322	0.11638	-0.22865	0.394338	0.604754	0.0130743	-0.315187	0.234405	0.616545	0.0109701	0.548085	0.0279464	-0.123665	0.648179	-0.0658603	0.808522	-0.246969	0.356456	-0.0098918	0.970997	-0.178908	0.507354	-0.109066	0.687626	-0.181699	0.500642	-0.155542	0.565143	-0.184963	0.492845	-0.184612	0.49368	0.188501	0.484459	-0.147363	0.586011	0.23199	0.387276
Pgl_GLEAN_10035649	black	-0.408164	0.116535	-0.183627	0.49603	0.855435	2.39e-05	-0.689499	0.00312592	0.538462	0.031408	0.546529	0.0284855	-0.516224	0.0406479	0.0156359	0.954168	-0.303354	0.253387	-0.327947	0.214965	-0.220252	0.412397	0.134148	0.62038	-0.215298	0.423251	-0.167585	0.53501	-0.182162	0.499532	-0.182011	0.499893	-0.203466	0.449766	0.420807	0.104568	-0.128864	0.634335
Pgl_GLEAN_10001390	black	0.407789	0.116904	0.409404	0.11532	-0.804841	0.000169594	0.770282	0.000480866	-0.221959	0.408691	-0.537109	0.0319196	0.421733	0.103727	-0.333938	0.206205	0.586891	0.0168504	0.402525	0.122168	0.127626	0.637623	0.0660524	0.807973	0.023928	0.929909	-0.0850941	0.754027	0.0373948	0.890641	0.111652	0.680581	0.106281	0.695241	-0.573373	0.0202328	0.415419	0.109556
Pgl_GLEAN_10030128	black	-0.407661	0.11703	-0.602041	0.0136005	0.681479	0.00364804	-0.219968	0.413015	0.326635	0.216914	0.0942594	0.72842	0.220454	0.411959	-0.0448218	0.869081	-0.376877	0.150172	0.596403	0.0147468	0.127474	0.638025	-0.383096	0.143017	0.153161	0.571186	-0.237659	0.375445	-0.25563	0.339284	-0.22695	0.397959	-0.0457612	0.86636	0.263933	0.323272	-0.0792251	0.770552
Pgl_GLEAN_10009125	black	-0.407452	0.117235	-0.243196	0.364085	0.923289	3.42e-07	-0.654497	0.00594112	0.390325	0.134995	0.548955	0.0276487	-0.505988	0.0455291	0.128525	0.635234	-0.449246	0.080866	-0.301518	0.256416	-0.209966	0.435098	-0.0632109	0.816099	-0.217074	0.419344	-0.121918	0.652857	-0.175323	0.516039	-0.121015	0.655279	-0.235423	0.380087	0.605067	0.0130147	-0.251927	0.346567
Pgl_GLEAN_10033666	black	-0.407296	0.11739	-0.412455	0.112371	0.789069	0.000279328	-0.0428951	0.874667	0.200535	0.456461	0.366619	0.162498	0.0994755	0.713965	0.0847063	0.755115	-0.134063	0.620603	0.23195	0.38736	-0.134576	0.619254	-0.392889	0.132226	-0.202917	0.451016	-0.0524875	0.846919	-0.366628	0.162486	-0.0529917	0.845465	-0.258979	0.332772	0.503015	0.0470258	0.0533936	0.844306
Pgl_GLEAN_10006185	black	-0.406702	0.117978	-0.4421	0.0864172	0.627175	0.00931061	-0.196847	0.464953	0.0569759	0.833991	0.344504	0.191325	0.100772	0.710387	0.193405	0.472951	0.0167617	0.950872	-0.0157792	0.953749	-0.357328	0.17423	-0.108086	0.690304	0.145025	0.592035	-0.119283	0.659935	-0.193305	0.473184	0.218328	0.416595	-0.354121	0.178406	0.509994	0.0435692	0.264185	0.322792
Pgl_GLEAN_10038021	black	-0.406062	0.118613	-0.4743	0.0634281	0.924374	3.1e-07	-0.5806	0.0183649	0.469522	0.0665185	0.361795	0.168521	-0.341807	0.195055	0.289653	0.27652	-0.737228	0.00111931	0.107101	0.692996	-0.169004	0.531507	-0.354662	0.177696	-0.224517	0.403171	-0.105425	0.697588	0.0174006	0.949002	-0.11179	0.680204	-0.179858	0.505065	0.463237	0.0707495	-0.283356	0.287567
Pgl_GLEAN_10004947	black	-0.405945	0.118729	-0.290112	0.275726	0.787684	0.000291263	-0.232027	0.387197	0.335469	0.204004	0.147831	0.58481	-0.128117	0.636316	-0.135534	0.616739	-0.217312	0.418822	0.363743	0.16607	-0.31313	0.237638	-0.216371	0.420888	-0.167093	0.536226	-0.254662	0.341178	-0.309116	0.244028	-0.212055	0.430436	-0.18998	0.480974	0.543462	0.0295709	-0.0429532	0.874498
Pgl_GLEAN_10024967	black	-0.405854	0.11882	-0.480841	0.0593691	0.92017	4.48e-07	-0.573558	0.0201835	0.523815	0.0372903	0.341281	0.195787	-0.278565	0.296144	0.340244	0.197237	-0.666266	0.00483055	-0.253236	0.343982	-0.178083	0.509347	-0.362772	0.167289	-0.0679717	0.802494	-0.100644	0.710738	0.003538	0.989625	-0.0480133	0.859842	-0.158374	0.557993	0.590939	0.0159284	-0.193498	0.472733
Pgl_GLEAN_10017513	black	-0.405754	0.11892	-0.366299	0.162892	0.664812	0.00495798	-0.356186	0.175709	-0.117376	0.665073	0.383459	0.142606	-0.0734057	0.78703	0.0478134	0.86042	-0.0963285	0.722676	0.0497036	0.854956	-0.435687	0.0916264	-0.0295073	0.913617	-0.104582	0.699901	-0.147561	0.585503	-0.293981	0.269079	0.119881	0.658324	0.0453891	0.867438	0.672207	0.00433688	0.159645	0.554796
Pgl_GLEAN_10032772	black	-0.405682	0.118991	-0.342025	0.194751	0.876349	8.49e-06	-0.773303	0.000442149	0.393396	0.131683	0.451637	0.0790673	-0.48343	0.0578167	0.225655	0.400729	-0.42424	0.101474	-0.366987	0.162043	-0.198789	0.460472	0.0815426	0.764015	-0.216077	0.421536	-0.0910597	0.737331	-0.106714	0.694057	-0.0287505	0.915825	-0.21023	0.434507	0.63413	0.00833688	-0.237243	0.376308
Pgl_GLEAN_10020510	black	-0.405516	0.119157	-0.344207	0.191733	0.957604	5.9e-09	-0.662413	0.00517411	0.495106	0.0511852	0.473769	0.0637657	-0.474157	0.0635189	0.240752	0.369077	-0.573585	0.0201761	-0.233223	0.384685	-0.252117	0.346191	-0.162002	0.548889	-0.234767	0.381455	-0.0809998	0.765545	-0.0581589	0.83059	-0.126583	0.640395	-0.234898	0.381182	0.577642	0.0191127	-0.239969	0.370683
Pgl_GLEAN_10021643	black	-0.405479	0.119194	-0.403236	0.121448	0.843384	4.05e-05	-0.339162	0.198757	0.506899	0.0450776	0.323157	0.222138	-0.111924	0.67984	-0.0132401	0.961186	-0.382179	0.144057	0.330458	0.211265	-0.221616	0.409436	-0.282694	0.288743	-0.102907	0.704504	-0.170544	0.527718	-0.206526	0.442831	-0.231827	0.387619	-0.17333	0.520894	0.322262	0.223494	0.246795	0.356806
Pgl_GLEAN_10018230	black	-0.405451	0.119222	-0.363034	0.16696	0.916036	6.3e-07	-0.571528	0.0207327	0.446142	0.0832448	0.552058	0.0266057	-0.405416	0.119256	0.378402	0.148395	-0.58575	0.0171176	-0.344684	0.191077	-0.251141	0.348123	-0.270726	0.310505	-0.219215	0.414657	-0.0204256	0.940149	-0.105693	0.696854	0.0894815	0.741737	-0.215675	0.422421	0.52098	0.0385188	-0.23875	0.373193
Pgl_GLEAN_10017542	black	-0.405326	0.119347	-0.235905	0.379085	0.593507	0.0153643	-0.48172	0.0588388	-0.145525	0.590744	0.692596	0.00294121	-0.282958	0.288273	-0.0772828	0.776042	-0.212691	0.429023	0.341414	0.195601	-0.0850296	0.754208	0.104826	0.699232	-0.156179	0.563532	-0.198902	0.460212	-0.159053	0.556284	-0.105149	0.698344	-0.175446	0.515739	0.176684	0.512733	-0.154377	0.568096
Pgl_GLEAN_10020627	black	-0.405048	0.119624	-0.534978	0.0327383	0.690293	0.00307764	-0.429337	0.0970008	0.493128	0.0522668	0.10156	0.708212	-0.19033	0.480151	0.459961	0.0730313	-0.685142	0.00340151	0.355532	0.17656	-0.22962	0.392279	-0.35833	0.172938	-0.251103	0.348198	0.113293	0.676121	0.0245814	0.927999	0.119686	0.658849	-0.218703	0.415776	0.219251	0.414579	-0.121287	0.654548
Pgl_GLEAN_10005794	black	-0.404761	0.119912	-0.565652	0.0223875	0.754778	0.000726211	-0.509634	0.0437427	0.474152	0.0635219	0.195881	0.467191	-0.0666174	0.806359	0.0637621	0.814521	-0.472102	0.0648363	0.406818	0.117863	-0.0251617	0.926304	-0.148559	0.58294	-0.189055	0.483153	-0.168522	0.532697	-0.145561	0.59065	-0.186205	0.489893	0.0967246	0.721578	0.249126	0.352135	-0.0875037	0.74727
Pgl_GLEAN_10038023	black	-0.404575	0.120099	-0.485066	0.0568511	0.752453	0.000770585	-0.314013	0.236247	0.429657	0.0967251	-0.0350087	0.897584	0.00431726	0.98734	-0.0143198	0.958023	-0.44914	0.0809468	0.28532	0.284094	-0.206983	0.441799	-0.365398	0.164008	0.091178	0.737001	-0.241933	0.366661	-0.123394	0.648903	-0.293078	0.270622	0.048549	0.858293	0.545329	0.0289065	-0.226664	0.39857
Pgl_GLEAN_10012855	black	-0.403639	0.121041	-0.263545	0.324011	0.947836	2.45e-08	-0.629962	0.00891012	0.488147	0.0550656	0.452023	0.0787797	-0.492459	0.0526365	0.0944365	0.727928	-0.536895	0.0320011	-0.16266	0.547247	-0.220407	0.412061	-0.151115	0.5764	-0.229253	0.393057	-0.160038	0.55381	-0.170332	0.52824	-0.17535	0.515973	-0.197624	0.463157	0.578354	0.0189306	-0.245863	0.358683
Pgl_GLEAN_10005507	black	-0.403555	0.121125	-0.039008	0.885952	0.760238	0.000630223	-0.182005	0.499909	0.24343	0.363609	0.441611	0.0868065	-0.258077	0.334518	-0.272393	0.307417	-0.0635682	0.815076	0.0895429	0.741566	-0.244267	0.361911	-0.134124	0.620441	-0.250503	0.349391	-0.372268	0.155629	-0.359185	0.17184	-0.195631	0.467773	-0.231745	0.38779	0.487066	0.0556874	-0.0565961	0.835084
Pgl_GLEAN_10008210	black	-0.403207	0.121477	-0.328039	0.214828	0.89378	3.08e-06	-0.622987	0.00993887	0.613581	0.0114721	0.319863	0.227156	-0.501312	0.0478989	0.309036	0.244157	-0.671251	0.00441347	-0.137173	0.612444	-0.337505	0.2011	-0.228663	0.394309	-0.310014	0.24259	-0.0268515	0.921368	0.0599206	0.825531	-0.117691	0.664221	-0.20027	0.457069	0.47384	0.0637206	-0.26769	0.316175
Pgl_GLEAN_10027995	black	0.403023	0.121663	0.536144	0.0322883	-0.878446	7.58e-06	0.675955	0.00404689	-0.37591	0.151306	-0.376675	0.150408	0.321769	0.224244	-0.404976	0.119697	0.796864	0.000219443	0.148271	0.583678	0.265049	0.321155	0.347086	0.187797	0.0455712	0.866911	-0.00905797	0.973441	-0.138766	0.60828	0.123085	0.649731	0.0503862	0.852984	-0.559745	0.024152	0.215638	0.422502
Pgl_GLEAN_10001376	black	-0.402535	0.122157	-0.317145	0.231352	0.945632	3.26e-08	-0.577306	0.019199	0.414639	0.110293	0.579729	0.0185828	-0.413727	0.111157	0.211452	0.43178	-0.533094	0.0334755	-0.301767	0.256005	-0.223438	0.405495	-0.230922	0.389526	-0.202513	0.451937	-0.119427	0.659547	-0.0846762	0.7552	-0.11171	0.680424	-0.189862	0.481253	0.567917	0.021738	-0.2141	0.4259
Pgl_GLEAN_10008377	black	-0.402305	0.122392	-0.40924	0.115481	0.968892	6.96e-10	-0.610265	0.0120548	0.489624	0.0542243	0.375024	0.15235	-0.362601	0.167504	0.201961	0.453198	-0.560482	0.0239261	-0.154231	0.568467	-0.213201	0.427891	-0.225302	0.401486	-0.170814	0.527055	-0.109503	0.686434	-0.121959	0.652747	-0.144981	0.592148	-0.183234	0.496967	0.648497	0.00658089	-0.190479	0.4798
Pgl_GLEAN_10009845	black	-0.402287	0.12241	-0.377455	0.149497	0.748477	0.00085158	-0.526388	0.036201	0.362059	0.168187	0.398455	0.126349	-0.326499	0.217117	0.134886	0.618439	-0.511559	0.0428209	0.420053	0.105257	-0.235751	0.379404	-0.113647	0.675161	-0.237442	0.375895	-0.111651	0.680583	-0.0303461	0.91117	-0.0989756	0.715347	-0.242733	0.365028	0.168564	0.532592	-0.059299	0.827315
Pgl_GLEAN_10004520	black	-0.402252	0.122445	-0.266088	0.319189	0.555235	0.0255693	-0.181591	0.5009	0.4564	0.0755707	0.614193	0.011367	0.0391434	0.885558	-0.0215096	0.936979	-0.175518	0.515563	-0.0508248	0.851717	0.347118	0.187754	-0.213648	0.4269	-0.169874	0.529365	-0.154229	0.568472	-0.170058	0.528913	-0.163979	0.543957	-0.184767	0.493311	-0.130416	0.630224	0.237902	0.374942
Pgl_GLEAN_10026142	black	-0.401639	0.12307	-0.249631	0.351128	0.881322	6.46e-06	-0.482023	0.0586569	0.181407	0.501343	0.601109	0.0137851	-0.287473	0.280314	-0.151606	0.575147	-0.127248	0.638625	0.0211263	0.9381	-0.188043	0.485541	0.0429515	0.874503	-0.170468	0.527906	-0.247249	0.355894	-0.309012	0.244195	-0.270207	0.311469	-0.221142	0.410464	0.572549	0.0204551	-0.00551301	0.983833
Pgl_GLEAN_10034794	black	-0.400816	0.123912	-0.423453	0.102178	0.928275	2.16e-07	-0.705229	0.00227663	0.277273	0.298484	0.44424	0.0847264	-0.416741	0.108318	0.264323	0.32253	-0.588122	0.0165658	-0.178313	0.508792	-0.162988	0.546428	-0.148383	0.583391	-0.177783	0.510071	-0.000856311	0.997489	-0.0830689	0.759718	-0.148848	0.582198	-0.191383	0.477681	0.709792	0.00206893	-0.287931	0.279515
Pgl_GLEAN_10006719	black	-0.40061	0.124123	-0.322412	0.223266	0.95652	7.02e-09	-0.56172	0.0235504	0.598356	0.0143414	0.37091	0.157261	-0.403356	0.121326	0.125587	0.643048	-0.552081	0.0265982	-0.115546	0.670017	-0.218801	0.415563	-0.237369	0.376045	-0.203407	0.449901	-0.159468	0.555242	-0.158	0.558936	-0.172078	0.523955	-0.185635	0.491247	0.5385	0.0313935	-0.210485	0.433938
Pgl_GLEAN_10017782	black	-0.4005	0.124236	-0.576293	0.0194613	0.88052	6.76e-06	-0.574834	0.019844	0.399297	0.125476	0.332624	0.208107	-0.28094	0.291873	0.508993	0.0440531	-0.785868	0.000307555	0.0526661	0.846404	-0.197399	0.463678	-0.40574	0.118934	-0.190213	0.480425	0.1011	0.709481	-0.0150528	0.955876	0.0714448	0.792602	-0.175054	0.516692	0.479886	0.0599496	-0.309571	0.2433
Pgl_GLEAN_10007169	black	-0.400363	0.124377	-0.531888	0.0339537	0.888404	4.28e-06	-0.473906	0.063679	0.0964206	0.72242	0.425291	0.10054	-0.0973751	0.719775	0.213502	0.427223	-0.396165	0.128744	-0.0819308	0.762922	-0.10519	0.698233	-0.259844	0.331102	-0.0989076	0.715535	-0.100052	0.712374	-0.178552	0.508214	-0.0446425	0.869601	-0.13073	0.629394	0.781899	0.000345786	-0.0634819	0.815323
Pgl_GLEAN_10010873	black	-0.400287	0.124455	-0.281206	0.291397	0.739282	0.0010659	-0.136265	0.614821	0.203705	0.449223	0.622466	0.0100193	-0.138318	0.609451	0.297692	0.262797	-0.210985	0.432822	-0.0511912	0.85066	-0.333384	0.207005	-0.320717	0.225848	-0.296972	0.264009	0.198825	0.46039	-0.238622	0.373457	0.0424395	0.875988	-0.349157	0.185	0.330011	0.211921	0.0650782	0.810757
Pgl_GLEAN_10016262	black	-0.400206	0.124538	-0.391365	0.133868	0.971331	3.96e-10	-0.566863	0.0220384	0.445877	0.0834502	0.451406	0.0792401	-0.356641	0.175118	0.114218	0.673613	-0.597493	0.0145195	0.0622843	0.818753	-0.207874	0.439793	-0.274828	0.30294	-0.17695	0.512088	-0.173171	0.521282	-0.162043	0.548786	-0.187834	0.486035	-0.125069	0.644429	0.522802	0.0377259	-0.231992	0.38727
Pgl_GLEAN_10036523	black	-0.399042	0.12574	-0.532511	0.0337059	0.884703	5.33e-06	-0.552809	0.026358	0.402151	0.122548	0.28862	0.278315	-0.242649	0.365198	0.451778	0.0789625	-0.656842	0.00570501	-0.24429	0.361864	-0.238007	0.374726	-0.365282	0.164152	-0.213946	0.426239	0.115417	0.670367	-0.00938142	0.972493	-0.0344231	0.899289	-0.0664049	0.806966	0.687316	0.00326165	-0.171523	0.525315
Pgl_GLEAN_10037663	black	-0.398941	0.125844	-0.33415	0.2059	0.960226	3.8e-09	-0.52874	0.0352266	0.318483	0.229281	0.588726	0.0164274	-0.311703	0.239898	0.0233929	0.931473	-0.390015	0.135333	-0.0945212	0.727693	-0.171714	0.524847	-0.168074	0.533801	-0.194887	0.469499	-0.210967	0.432861	-0.206435	0.443035	-0.214104	0.42589	-0.139434	0.606537	0.596537	0.0147188	-0.0633064	0.815826
Pgl_GLEAN_10013719	black	-0.398644	0.126153	-0.51714	0.0402312	0.791224	0.000261566	-0.790902	0.000264158	0.425265	0.100563	0.214784	0.424387	-0.436947	0.090585	0.50866	0.0442146	-0.647592	0.00668197	-0.0910365	0.737395	-0.232563	0.38607	-0.0291017	0.9148	-0.223143	0.406132	0.216028	0.421644	-0.00423495	0.987581	0.0598475	0.825741	-0.249827	0.350735	0.523355	0.0374875	-0.303446	0.253238
Pgl_GLEAN_10006561	black	-0.398563	0.126236	-0.421469	0.103967	0.914511	7.12e-07	-0.550426	0.0271505	0.240628	0.36933	0.557783	0.024761	-0.352458	0.180597	0.225471	0.401123	-0.596852	0.0146528	0.187837	0.486028	-0.207006	0.441747	-0.258313	0.334061	-0.267934	0.315715	-0.029456	0.913767	-0.119655	0.658934	-0.113941	0.674365	-0.19883	0.460378	0.456187	0.0757251	-0.222067	0.408458
Pgl_GLEAN_10010472	black	-0.398063	0.126757	-0.344263	0.191656	0.949718	1.91e-08	-0.658224	0.00556941	0.408389	0.116313	0.53626	0.032244	-0.397712	0.127123	0.0689407	0.799731	-0.513061	0.042112	-0.163114	0.546112	-0.084173	0.756614	-0.132435	0.624891	-0.135463	0.616924	-0.211855	0.430882	-0.201604	0.454014	-0.180197	0.504249	-0.127753	0.637284	0.558455	0.0245511	-0.248727	0.352931
Pgl_GLEAN_10019402	black	0.398014	0.126808	0.352752	0.180209	-0.663517	0.00507376	0.493627	0.051992	-0.532789	0.0335958	-0.159446	0.555295	0.201736	0.453711	0.112509	0.67825	0.559484	0.0242323	-0.349305	0.184801	0.0497324	0.854873	0.190288	0.480249	0.0478188	0.860405	0.426093	0.0998312	-0.012962	0.962	0.26921	0.313328	-0.0781885	0.773481	-0.140349	0.604155	0.166217	0.538397
Pgl_GLEAN_10006718	black	-0.397963	0.126862	-0.259465	0.331832	0.941066	5.66e-08	-0.628064	0.00918128	0.448251	0.081623	0.40001	0.12474	-0.472584	0.0645257	-0.0180165	0.947199	-0.447356	0.0823082	-0.000300377	0.999119	-0.229208	0.393152	-0.0620728	0.819359	-0.224845	0.402467	-0.223935	0.404424	-0.217023	0.419456	-0.228205	0.395285	-0.213094	0.428128	0.591679	0.0157643	-0.19971	0.458353
Pgl_GLEAN_10006711	black	-0.397729	0.127106	-0.407107	0.117576	0.902753	1.7e-06	-0.591873	0.0157214	0.456985	0.0751493	0.478304	0.0609199	-0.401331	0.123384	0.449703	0.0805199	-0.661317	0.00527524	-0.34898	0.185238	-0.257965	0.334735	-0.310347	0.242058	-0.227474	0.39684	0.133879	0.621087	0.00820413	0.975944	-0.0548056	0.840237	-0.202651	0.451622	0.553143	0.0262483	-0.25247	0.345493
Pgl_GLEAN_10011348	black	-0.397341	0.127511	-0.168001	0.533983	0.880783	6.66e-06	-0.746108	0.000903065	0.443981	0.0849298	0.529405	0.0349548	-0.634598	0.00827434	0.0664919	0.806718	-0.436905	0.0906202	-0.204115	0.448291	-0.263706	0.323703	0.0984676	0.716751	-0.267575	0.316391	-0.138177	0.609819	-0.162152	0.548514	-0.143869	0.595021	-0.266158	0.319058	0.486487	0.0560222	-0.268146	0.315319
Pgl_GLEAN_10019202	black	0.397259	0.127596	0.274934	0.302747	-0.791267	0.000261221	0.559098	0.0243514	-0.386698	0.13898	-0.42188	0.103594	0.46796	0.0675523	-0.191383	0.477681	0.689713	0.00311286	-0.116001	0.668785	0.163178	0.545953	0.258321	0.334045	0.357427	0.174101	-0.0199491	0.941543	0.0803098	0.767491	0.166839	0.536854	0.0735874	0.786515	-0.324186	0.220584	0.315625	0.233719
Pgl_GLEAN_10019435	black	-0.396812	0.128065	-0.358089	0.173248	0.862838	1.69e-05	-0.43655	0.0909123	0.524428	0.0370287	0.304624	0.251307	-0.270185	0.31151	-7.97e-06	0.999977	-0.50414	0.046455	0.36293	0.16709	-0.189651	0.481748	-0.251283	0.347842	-0.190632	0.479443	-0.205536	0.445069	-0.214799	0.424355	-0.211426	0.431838	-0.143975	0.594748	0.31289	0.238018	-0.158857	0.556777
Pgl_GLEAN_10013938	black	-0.396475	0.128419	-0.426451	0.0995166	0.855781	2.36e-05	-0.534408	0.0329599	0.644811	0.00700028	0.277509	0.298056	-0.365442	0.163953	0.388554	0.136932	-0.694137	0.00285261	0.0247737	0.927437	-0.248352	0.353682	-0.324142	0.22065	-0.228096	0.395516	0.200603	0.456306	-0.0903798	0.739228	-0.121151	0.654912	-0.220009	0.412927	0.339681	0.198027	-0.255645	0.339255
Pgl_GLEAN_10008786	black	-0.396426	0.128471	-0.367613	0.161274	0.928345	2.15e-07	-0.645004	0.00697782	0.541479	0.0302893	0.295146	0.267097	-0.42802	0.0981436	0.111567	0.680811	-0.58891	0.0163854	0.0803281	0.767439	-0.19779	0.462774	-0.153463	0.570419	-0.204309	0.447849	-0.138184	0.6098	-0.159205	0.555903	-0.192485	0.475099	-0.174865	0.517152	0.518018	0.0398346	-0.26948	0.312825
Pgl_GLEAN_10031743	black	-0.396375	0.128524	-0.293494	0.269911	0.954172	1.01e-08	-0.657323	0.00565756	0.312452	0.23871	0.574979	0.0198058	-0.472946	0.064293	0.0714072	0.792709	-0.44556	0.0836965	-0.0913796	0.736438	-0.228637	0.394366	-0.0531542	0.844996	-0.218851	0.415451	-0.159082	0.556211	-0.190833	0.478971	-0.175194	0.516351	-0.220006	0.412933	0.596938	0.0146348	-0.221242	0.410247
Pgl_GLEAN_10015619	black	-0.396341	0.12856	-0.34164	0.195287	0.975665	1.27e-10	-0.585858	0.0170921	0.504876	0.0460847	0.43045	0.096043	-0.407388	0.117299	0.131638	0.626993	-0.551274	0.0268663	-0.099831	0.712983	-0.210444	0.434029	-0.223716	0.404896	-0.213147	0.428012	-0.158185	0.558469	-0.159016	0.556377	-0.168271	0.533315	-0.189277	0.482628	0.583025	0.0177692	-0.213447	0.427346
Pgl_GLEAN_10028077	black	-0.396191	0.128718	-0.356782	0.174936	0.979657	3.66e-11	-0.579401	0.0186651	0.422568	0.102973	0.495384	0.0510344	-0.384771	0.14113	0.144534	0.593303	-0.548155	0.0279224	-0.132353	0.625107	-0.218029	0.417251	-0.242728	0.365039	-0.198197	0.461836	-0.157346	0.560584	-0.144023	0.594622	-0.16267	0.547221	-0.156558	0.562574	0.611535	0.011829	-0.203259	0.450237
Pgl_GLEAN_10001965	black	-0.395818	0.129111	-0.433497	0.0934555	0.856588	2.27e-05	-0.480845	0.0593668	0.311993	0.239438	0.397492	0.127353	-0.284721	0.28515	0.178001	0.509545	-0.572611	0.020438	0.376783	0.150282	-0.234316	0.382397	-0.270014	0.311829	-0.25229	0.345848	-0.0633089	0.815818	-0.101971	0.70708	-0.125796	0.64249	-0.205208	0.445812	0.377268	0.149716	-0.128616	0.634993
Pgl_GLEAN_10037450	black	-0.394938	0.130041	-0.317799	0.230338	0.96719	1.01e-09	-0.569777	0.0212154	0.373567	0.154078	0.590347	0.0160608	-0.409438	0.115287	0.151738	0.574808	-0.524139	0.0371515	-0.18806	0.4855	-0.215701	0.422364	-0.22931	0.392937	-0.203802	0.449002	-0.143154	0.596873	-0.133128	0.623064	-0.153268	0.570914	-0.188877	0.483572	0.578749	0.0188301	-0.211702	0.431223
Pgl_GLEAN_10004361	black	0.394418	0.130593	0.318116	0.229847	-0.619207	0.0105342	0.209896	0.435256	-0.308311	0.245323	-0.302061	0.255518	-0.062946	0.816858	0.123034	0.649867	0.0331084	0.903118	-0.101299	0.708931	0.0987206	0.716052	0.0839021	0.757375	0.300262	0.258501	-0.0874122	0.747526	0.610319	0.012045	0.181397	0.501367	-0.291191	0.273863	-0.339309	0.19855	-0.30189	0.255801
Pgl_GLEAN_10007613	black	-0.394273	0.130747	-0.319809	0.227239	0.949426	1.98e-08	-0.510228	0.0434566	0.226139	0.399693	0.669423	0.0045629	-0.338258	0.200034	0.086993	0.748701	-0.417825	0.107309	-0.10265	0.705213	-0.208599	0.438162	-0.202978	0.450877	-0.200041	0.457593	-0.163923	0.544095	-0.172067	0.523982	-0.167463	0.535313	-0.193612	0.472467	0.583103	0.0177503	-0.104924	0.698963
Pgl_GLEAN_10032166	black	-0.394121	0.130909	-0.350989	0.182548	0.961173	3.22e-09	-0.538711	0.0313145	0.303504	0.253142	0.569835	0.0211994	-0.35709	0.174537	0.183025	0.497468	-0.498622	0.0493034	-0.195944	0.467047	-0.224613	0.402966	-0.252137	0.34615	-0.204176	0.448152	-0.113036	0.67682	-0.134533	0.619367	-0.126109	0.641657	-0.186899	0.488247	0.650646	0.00634574	-0.16725	0.535839
Pgl_GLEAN_10031177	black	-0.393907	0.131138	-0.112395	0.678559	0.677566	0.00392716	-0.361822	0.168486	0.76773	0.000515714	0.542809	0.0298062	-0.358344	0.17292	0.0770254	0.776771	-0.392524	0.132618	-0.230681	0.390035	-0.169319	0.530731	-0.181443	0.501256	-0.153282	0.570879	-0.115634	0.669778	-0.123529	0.648542	-0.127569	0.637774	-0.14829	0.583629	-0.0916145	0.735783	-0.159467	0.555244
Pgl_GLEAN_10007737	black	-0.393435	0.131641	-0.376986	0.150045	0.946111	3.07e-08	-0.653567	0.00603694	0.534465	0.0329377	0.408687	0.116022	-0.468856	0.0669579	0.285406	0.283941	-0.639029	0.00770077	-0.0951002	0.726084	-0.216953	0.41961	-0.20244	0.452104	-0.22194	0.408734	-0.00293516	0.991392	-0.14125	0.601813	-0.0788128	0.771717	-0.255766	0.339018	0.50987	0.0436288	-0.317372	0.231
Pgl_GLEAN_10034792	black	-0.393334	0.131749	-0.324441	0.2202	0.963394	2.14e-09	-0.580809	0.0183131	0.420384	0.104954	0.535739	0.0324443	-0.416035	0.108978	0.183451	0.49645	-0.542922	0.0297653	-0.232892	0.385378	-0.221198	0.410343	-0.23429	0.382451	-0.209768	0.435541	-0.135171	0.617691	-0.110051	0.68494	-0.133243	0.622762	-0.190785	0.479084	0.599274	0.014154	-0.219058	0.415
Pgl_GLEAN_10030796	black	-0.392921	0.132192	-0.417134	0.107951	0.841732	4.34e-05	-0.567024	0.0219924	0.341114	0.196019	0.577633	0.0191149	-0.38599	0.139768	0.56768	0.0218051	-0.656258	0.00576312	-0.39217	0.132998	-0.274612	0.303336	-0.315365	0.234126	-0.237398	0.375986	0.079021	0.771129	0.0592351	0.827499	0.209022	0.437212	-0.240842	0.368892	0.474318	0.0634163	-0.261899	0.327154
Pgl_GLEAN_10035254	black	-0.392856	0.132262	-0.492503	0.0526122	0.800394	0.000196072	-0.368967	0.159618	0.213165	0.427972	0.391198	0.134048	-0.177422	0.510945	0.5534	0.0261641	-0.575714	0.0196125	-0.190589	0.479542	-0.318788	0.22881	-0.450224	0.0801272	-0.285602	0.283597	0.225618	0.400809	0.0514392	0.849944	0.0838604	0.757492	-0.224878	0.402396	0.620934	0.0102589	-0.0163183	0.95217
Pgl_GLEAN_10006071	black	-0.392769	0.132354	-0.514654	0.0413697	0.691635	0.00299755	-0.272865	0.306546	0.278553	0.296167	0.255948	0.338662	0.138672	0.608525	-0.0189791	0.944382	-0.371193	0.156921	0.210895	0.433023	0.308446	0.245106	-0.371867	0.15611	0.304714	0.251159	-0.284212	0.286049	-0.205732	0.444626	-0.232468	0.386269	-0.212417	0.429632	0.337236	0.201483	-0.271857	0.308407
Pgl_GLEAN_10010596	black	-0.392248	0.132915	-0.290488	0.275075	0.97033	5.02e-10	-0.545804	0.0287392	0.486259	0.0561548	0.500299	0.0484244	-0.401071	0.123651	0.0583205	0.830126	-0.487251	0.0555803	-0.110552	0.683576	-0.207229	0.441244	-0.209045	0.437161	-0.199197	0.459533	-0.199357	0.459166	-0.195529	0.468008	-0.200858	0.455721	-0.18228	0.49925	0.546798	0.0283918	-0.185393	0.491823
Pgl_GLEAN_10000708	black	-0.392005	0.133177	-0.574097	0.0200394	0.695715	0.00276415	-0.441843	0.0866212	0.215092	0.423706	0.335489	0.203976	-0.185563	0.491417	0.540183	0.030766	-0.673129	0.00426409	0.330094	0.211799	-0.265861	0.319618	-0.34809	0.186438	-0.295253	0.266917	0.124372	0.646291	0.190462	0.479842	0.120916	0.655543	-0.24501	0.360407	0.249916	0.35056	-0.153684	0.569857
Pgl_GLEAN_10030186	black	-0.391838	0.133356	-0.335811	0.203515	0.978041	6.23e-11	-0.594733	0.0151004	0.452207	0.0786428	0.478539	0.0607751	-0.428771	0.0974904	0.130278	0.630589	-0.56058	0.0238961	-0.0514945	0.849784	-0.223141	0.406137	-0.215258	0.42334	-0.228526	0.3946	-0.155341	0.565654	-0.148086	0.584155	-0.171586	0.525162	-0.200367	0.456846	0.566076	0.0222647	-0.22584	0.400331
Pgl_GLEAN_10001378	black	-0.391619	0.133593	-0.433441	0.093502	0.816122	0.000115429	-0.560268	0.0239915	0.471682	0.0651078	0.44701	0.0825745	-0.381292	0.145068	0.629579	0.00896427	-0.690315	0.00307631	-0.40152	0.123192	-0.281996	0.289987	-0.334411	0.205523	-0.242451	0.365602	0.221314	0.41009	0.0508064	0.851771	0.171166	0.52619	-0.246423	0.357554	0.445673	0.0836087	-0.264964	0.321316
Pgl_GLEAN_10033015	black	0.390854	0.134421	0.620097	0.0103916	-0.611835	0.0117761	0.401216	0.123502	-0.173495	0.520491	-0.313462	0.237115	0.0110691	0.967546	-0.556612	0.02513	0.527228	0.0358509	-0.00637711	0.9813	0.109151	0.687393	0.30688	0.247635	0.436927	0.0906021	-0.21891	0.415324	-0.202154	0.452757	-0.0744758	0.783994	-0.101239	0.709099	-0.349495	0.184546	-0.00907932	0.973378
Pgl_GLEAN_10001569	black	-0.390458	0.13485	-0.370498	0.157759	0.912448	8.37e-07	-0.299101	0.260436	0.55969	0.0241688	0.301992	0.255633	-0.189984	0.480966	0.172321	0.523362	-0.532054	0.0338874	-0.0201196	0.941045	-0.226258	0.399438	-0.48733	0.0555349	-0.150214	0.578701	-0.087938	0.746054	-0.196999	0.464603	-0.148617	0.582792	-0.160288	0.553182	0.515759	0.0408608	-0.173125	0.521394
Pgl_GLEAN_10010309	black	-0.390422	0.13489	-0.292658	0.27134	0.910427	9.76e-07	-0.536438	0.0321759	0.701296	0.0024689	0.28135	0.291141	-0.391768	0.133432	0.115513	0.670106	-0.523557	0.037401	-0.167054	0.536324	-0.212261	0.429978	-0.221016	0.410736	-0.193707	0.472248	-0.162385	0.547934	-0.148865	0.582155	-0.168168	0.533571	-0.181812	0.500371	0.494679	0.0514174	-0.177723	0.510217
Pgl_GLEAN_10007631	black	-0.390245	0.135082	-0.661233	0.0052831	0.672371	0.00432386	-0.340958	0.196237	0.150741	0.577354	0.297251	0.263539	0.0091531	0.973162	0.474084	0.0635656	-0.660612	0.00534121	0.461218	0.0721492	-0.105858	0.696402	-0.468457	0.0672224	-0.0614354	0.821186	0.0782211	0.773389	0.0489048	0.857265	0.120524	0.656597	-0.19998	0.457734	0.227448	0.396896	-0.164805	0.541901
Pgl_GLEAN_10012556	black	-0.39004	0.135305	-0.682731	0.00356222	0.687208	0.00326845	-0.398825	0.125965	0.223532	0.405292	0.252471	0.34549	-0.0175323	0.948616	0.759827	0.000637071	-0.713087	0.00192874	-0.22259	0.407328	-0.196433	0.465912	-0.53278	0.0335993	-0.15037	0.578301	0.317686	0.230514	0.148252	0.583728	0.225957	0.400082	-0.0580849	0.830803	0.526277	0.0362475	-0.122579	0.651086
Pgl_GLEAN_10013568	black	0.389865	0.135496	0.214601	0.424791	-0.767066	0.000525122	0.193536	0.472646	-0.312387	0.238814	-0.348856	0.185404	0.0952623	0.725634	0.301361	0.256676	0.15586	0.564338	-0.352039	0.181153	0.145393	0.591085	0.207379	0.440907	0.238919	0.372843	0.297619	0.26292	0.198539	0.461049	0.493494	0.0520652	0.0693496	0.798566	-0.398106	0.126712	-0.164444	0.5428
Pgl_GLEAN_10032355	black	-0.38981	0.135556	-0.309648	0.243175	0.947184	2.67e-08	-0.62472	0.00967498	0.513797	0.0417681	0.459628	0.0732657	-0.47654	0.0620159	0.236563	0.377717	-0.565387	0.0224644	-0.273737	0.304942	-0.263215	0.324639	-0.188989	0.483308	-0.233769	0.38354	-0.07285	0.788609	-0.0979149	0.718281	-0.103689	0.702355	-0.224573	0.403051	0.582091	0.0179969	-0.246747	0.356901
Pgl_GLEAN_10025220	black	-0.38947	0.135928	-0.674821	0.00413292	0.544696	0.0291307	-0.229871	0.391748	0.233333	0.384455	0.0700902	0.796457	0.196203	0.466446	0.267303	0.316901	-0.597834	0.014449	0.63516	0.00819972	-0.0577014	0.831905	-0.485222	0.0567598	-0.0409925	0.880188	0.0283961	0.916859	0.00187874	0.99449	-0.0807742	0.766181	0.15329	0.570857	0.11564	0.669763	-0.0769497	0.776985
Pgl_GLEAN_10006705	black	-0.389441	0.13596	-0.610299	0.0120487	0.75892	0.00065238	-0.479287	0.0603157	0.431273	0.0953391	0.219576	0.413869	-0.111801	0.680174	0.350205	0.183595	-0.798274	0.000209843	0.302144	0.255382	-0.0451105	0.868245	-0.464383	0.0699638	-0.127532	0.637871	-0.00529426	0.984475	0.00147816	0.995665	-0.0658763	0.808476	0.0539711	0.842642	0.262123	0.326725	-0.293639	0.269664
Pgl_GLEAN_10034698	black	-0.389267	0.13615	-0.347699	0.186967	0.95444	9.68e-09	-0.527091	0.0359078	0.536771	0.0320485	0.365238	0.164207	-0.361343	0.169093	0.0709252	0.794081	-0.544709	0.0291257	0.101125	0.709413	-0.225522	0.401015	-0.249406	0.351576	-0.225221	0.401659	-0.194437	0.470546	-0.164855	0.541778	-0.198532	0.461064	-0.184526	0.493885	0.501847	0.0476233	-0.121362	0.654348
Pgl_GLEAN_10026572	black	-0.388864	0.136591	-0.0889914	0.743107	0.800832	0.00019332	-0.600655	0.0138757	0.691878	0.00298318	0.431888	0.0948156	-0.564583	0.0226993	0.0568269	0.83442	-0.393133	0.131965	-0.369765	0.158648	-0.240516	0.36956	0.00907433	0.973393	-0.221093	0.410569	-0.178099	0.509307	-0.183059	0.497386	-0.0814488	0.76428	-0.20825	0.438947	0.329226	0.213075	-0.23247	0.386265
Pgl_GLEAN_10011017	black	-0.388588	0.136894	-0.23309	0.384965	0.828781	7.26e-05	-0.76509	0.000553935	0.374997	0.152382	0.41624	0.108786	-0.511416	0.0428889	-0.103174	0.703769	-0.248928	0.35253	0.00495922	0.985457	-0.180972	0.502387	0.291442	0.27343	-0.207925	0.439677	-0.218708	0.415764	-0.246399	0.357602	-0.239196	0.372273	-0.211619	0.431408	0.49042	0.0537752	-0.207004	0.441752
Pgl_GLEAN_10009052	black	0.388161	0.137363	0.407382	0.117305	-0.665111	0.00493158	0.00849383	0.975094	-0.261875	0.327199	-0.242477	0.36555	-0.304742	0.251114	0.337298	0.201394	-0.00864657	0.974647	-0.459817	0.0731325	-0.0767343	0.777594	0.281551	0.29078	-0.0215721	0.936796	0.406181	0.118494	0.351843	0.181413	0.359994	0.170806	-0.0304724	0.910802	-0.305884	0.249251	-0.213782	0.426603
Pgl_GLEAN_10002572	black	0.387858	0.137697	0.437679	0.089985	-0.617012	0.0108927	0.285739	0.283355	-0.356094	0.175828	-0.294468	0.268249	-0.14768	0.585196	-0.0551327	0.839295	0.129284	0.63322	0.316451	0.23243	-0.063466	0.815369	0.170734	0.527251	-0.0887191	0.743869	0.172269	0.523489	0.393323	0.131761	-0.0700148	0.796672	-0.125857	0.642329	-0.415905	0.1091	-0.125126	0.644279
Pgl_GLEAN_10031517	black	-0.387711	0.13786	-0.595843	0.0148647	0.728481	0.00137199	-0.247262	0.355866	0.23838	0.373956	0.361003	0.169523	0.228123	0.395457	0.130883	0.628988	-0.331555	0.209662	0.0219094	0.93581	0.0255798	0.925082	-0.428553	0.0976795	0.38618	0.139556	-0.174314	0.518495	-0.211988	0.430586	-0.0606441	0.823455	-0.0697274	0.79749	0.421584	0.103863	0.120833	0.655768
Pgl_GLEAN_10025849	black	-0.38771	0.13786	-0.528614	0.0352785	0.896489	2.59e-06	-0.562241	0.0233939	0.257738	0.335177	0.524766	0.0368849	-0.235702	0.379505	0.433772	0.0932242	-0.68014	0.00374168	-0.265207	0.320854	-0.100389	0.711443	-0.397383	0.127466	-0.127569	0.637774	0.0497085	0.854942	0.0221612	0.935073	-0.0453289	0.867612	-0.124459	0.646059	0.614516	0.0113118	-0.193221	0.473379
Pgl_GLEAN_10004728	black	-0.387649	0.137928	-0.377337	0.149635	0.867179	1.37e-05	-0.589164	0.0163277	0.298198	0.261948	0.544036	0.0293653	-0.417488	0.107621	0.468931	0.0669081	-0.630569	0.00882471	-0.374994	0.152386	-0.24885	0.352686	-0.283068	0.288077	-0.235822	0.379257	0.0865862	0.749841	-0.0283242	0.917069	0.106461	0.694749	-0.241242	0.368073	0.590698	0.0159821	-0.239144	0.372381
Pgl_GLEAN_10018581	black	-0.387223	0.138399	-0.237199	0.376399	0.745698	0.000912247	-0.668158	0.00466875	0.343356	0.192906	0.329244	0.213048	-0.451198	0.0793955	-0.145138	0.591742	-0.258664	0.33338	0.298902	0.260768	-0.210554	0.433785	0.248878	0.352629	-0.221449	0.409797	-0.232831	0.385507	-0.215018	0.423869	-0.258412	0.333869	-0.186681	0.488764	0.338808	0.199256	-0.238046	0.374644
Pgl_GLEAN_10033417	black	-0.386866	0.138794	-0.675606	0.00407321	0.675621	0.00407209	-0.49067	0.0536344	-0.072651	0.789174	0.275799	0.301165	0.00521319	0.984713	0.29366	0.269627	-0.529699	0.0348351	0.438814	0.0890585	0.0202801	0.940575	-0.237425	0.375929	-0.0577443	0.831782	-0.0207306	0.939257	-0.0425065	0.875794	0.0026486	0.992233	-0.0759731	0.77975	0.469219	0.066718	-0.216588	0.42041
Pgl_GLEAN_10017354	black	0.386738	0.138936	0.107283	0.6925	-0.738159	0.00109483	0.700582	0.00250522	-0.297008	0.263948	-0.508443	0.0443202	0.629305	0.00900327	-0.161286	0.550681	0.479059	0.0604555	0.423067	0.102524	0.232867	0.385431	-0.0403017	0.882193	0.370978	0.15718	0.0734494	0.786906	-0.0211542	0.938018	0.0957525	0.724274	0.177672	0.510341	-0.527637	0.0356811	0.209699	0.435695
Pgl_GLEAN_10012315	black	-0.386565	0.139128	-0.478385	0.0608702	0.832574	6.27e-05	-0.564167	0.0228213	0.245983	0.358441	0.314631	0.235277	-0.263436	0.324218	0.128652	0.634898	-0.494222	0.0516667	0.405995	0.118679	-0.214204	0.425669	-0.121602	0.653703	-0.203112	0.450573	-0.0842977	0.756263	-0.116265	0.668073	-0.156454	0.562836	-0.182666	0.498325	0.462093	0.0715401	-0.119536	0.659253
Pgl_GLEAN_10009540	black	-0.386553	0.139141	-0.287403	0.280438	0.895815	2.7e-06	-0.586429	0.0169581	0.252137	0.346152	0.761244	0.000613743	-0.419495	0.105768	0.183233	0.49697	-0.454334	0.0770734	-0.283545	0.28723	-0.22733	0.397147	-0.136054	0.615374	-0.21721	0.419046	-0.138768	0.608276	-0.0314168	0.908048	-0.110239	0.684427	-0.18476	0.493328	0.471133	0.0654642	-0.156167	0.563561
Pgl_GLEAN_10015980	black	-0.386026	0.139728	-0.416226	0.1088	0.961513	3.03e-09	-0.661671	0.00524241	0.372928	0.15484	0.441855	0.0866121	-0.377724	0.149184	0.122855	0.650345	-0.496705	0.0503231	0.0187076	0.945176	-0.140987	0.602496	-0.0976749	0.718945	-0.194543	0.470299	-0.165367	0.540505	-0.1879	0.485878	-0.142245	0.599229	-0.208468	0.438456	0.602398	0.0135304	-0.237491	0.375792
Pgl_GLEAN_10035893	black	-0.385981	0.139778	-0.401035	0.123687	0.972468	2.99e-10	-0.580801	0.0183149	0.321116	0.225239	0.524746	0.0368934	-0.361131	0.169361	0.211339	0.432031	-0.594207	0.0152131	-0.125514	0.643243	-0.203491	0.449708	-0.287588	0.280114	-0.184833	0.493155	-0.1313	0.627885	-0.0965399	0.722089	-0.12416	0.646855	-0.154247	0.568425	0.64276	0.00724273	-0.23007	0.391327
Pgl_GLEAN_10030567	black	-0.385873	0.139897	-0.352801	0.180143	0.917492	5.6e-07	-0.510346	0.0434003	0.115704	0.669591	0.690619	0.00305807	-0.295856	0.265894	0.0479631	0.859987	-0.400896	0.12383	0.0351177	0.897267	-0.239151	0.372366	-0.171786	0.524671	-0.202117	0.45284	-0.144491	0.593413	-0.183981	0.495185	-0.209905	0.435235	-0.0826425	0.760918	0.549433	0.0274859	-0.0871355	0.748301
Pgl_GLEAN_10002742	black	0.384485	0.141451	0.341515	0.19546	-0.779474	0.00037101	0.812469	0.000131104	-0.451304	0.0793163	-0.370043	0.15831	0.57229	0.0205251	-0.326075	0.217751	0.782083	0.000343932	0.197332	0.463832	0.192805	0.474352	0.0980155	0.718002	0.315033	0.234646	0.0179208	0.947479	-0.165859	0.539283	0.123885	0.647593	0.0584119	0.829863	-0.412135	0.112678	0.342201	0.194507
Pgl_GLEAN_10014472	black	-0.384482	0.141454	-0.32394	0.220955	0.956726	6.79e-09	-0.573993	0.0200671	0.342349	0.1943	0.541652	0.0302261	-0.385308	0.140529	0.132666	0.624281	-0.475432	0.0627114	-0.227254	0.397309	-0.200132	0.457384	-0.193196	0.473438	-0.188133	0.485329	-0.152707	0.572341	-0.14457	0.593208	-0.159391	0.555435	-0.184781	0.493279	0.656939	0.00569545	-0.1848	0.493233
Pgl_GLEAN_10030833	black	-0.384284	0.141676	-0.247377	0.355636	0.896578	2.57e-06	-0.609778	0.0121423	0.203521	0.44964	0.667229	0.00474764	-0.420258	0.105069	-0.0566419	0.834952	-0.273128	0.306061	-0.00837989	0.975428	-0.184862	0.493086	0.0633866	0.815596	-0.197964	0.462373	-0.163228	0.545827	-0.256933	0.336741	-0.25271	0.34502	-0.238447	0.373816	0.514579	0.0414044	-0.092742	0.732642
Pgl_GLEAN_10035566	black	-0.384219	0.14175	-0.563473	0.0230265	0.859113	2.02e-05	-0.444257	0.0847138	0.201697	0.453802	0.195536	0.467992	-0.0989749	0.715348	0.198742	0.46058	-0.614012	0.011398	0.217109	0.419267	-0.202516	0.451932	-0.4198	0.105488	-0.089483	0.741733	-0.108741	0.688515	-0.0788973	0.771478	-0.147206	0.586414	0.0143355	0.957977	0.703324	0.0023682	-0.148017	0.584332
Pgl_GLEAN_10018579	black	-0.38402	0.141974	-0.303242	0.253571	0.833202	6.12e-05	-0.699039	0.0025851	0.386871	0.138788	0.328274	0.214481	-0.340172	0.197338	-0.158266	0.558266	-0.322951	0.222449	-0.108321	0.689662	-0.0981755	0.717559	0.0946511	0.727332	0.0226636	0.933605	-0.268914	0.313882	-0.315956	0.233203	-0.302687	0.254485	-8.27e-05	0.999758	0.604941	0.0130387	-0.118738	0.661401
Pgl_GLEAN_10009418	black	-0.383921	0.142085	-0.455447	0.0762614	0.759388	0.000644442	-0.417374	0.107728	0.240409	0.36978	0.3752	0.152142	-0.215907	0.42191	0.216164	0.421344	-0.549007	0.0276308	0.49039	0.0537919	-0.212638	0.429141	-0.272444	0.307322	-0.241476	0.367595	-0.0380375	0.888773	-0.036976	0.891859	-0.079659	0.769327	-0.219459	0.414126	0.256429	0.337723	-0.13575	0.616172
Pgl_GLEAN_10029811	black	-0.383712	0.142321	-0.447466	0.0822241	0.844508	3.87e-05	-0.573363	0.0202356	0.445811	0.0835013	0.355177	0.177023	-0.373376	0.154305	0.576181	0.0194906	-0.691338	0.00301512	-0.371208	0.156903	-0.280793	0.292137	-0.336934	0.201913	-0.250556	0.349285	0.119866	0.658367	0.107324	0.692386	0.121637	0.65361	-0.248568	0.35325	0.581673	0.0180995	-0.250775	0.34885
Pgl_GLEAN_10022389	black	-0.383512	0.142547	-0.578522	0.0188878	0.823321	8.91e-05	-0.532877	0.033561	0.231564	0.388173	0.546669	0.0284365	-0.159972	0.553974	0.526531	0.0361414	-0.643833	0.00711513	-0.233722	0.38364	0.0199756	0.941466	-0.374995	0.152384	-0.155839	0.564392	-0.0285638	0.91637	-0.0112915	0.966895	0.25795	0.334764	-0.182734	0.498163	0.479798	0.0600033	-0.146068	0.589344
Pgl_GLEAN_10005261	black	-0.382985	0.143142	-0.433749	0.0932435	0.880599	6.73e-06	-0.515598	0.0409344	0.3606	0.170036	0.405535	0.119138	-0.246125	0.358155	0.0395373	0.884414	-0.605054	0.0130171	0.295167	0.267062	-0.117305	0.665263	-0.297032	0.263909	-0.0931119	0.731612	-0.219464	0.414113	-0.192939	0.474039	-0.203247	0.450265	-0.0160589	0.95293	0.390048	0.135297	-0.246367	0.357667
Pgl_GLEAN_10028922	black	-0.382855	0.14329	-0.235152	0.380653	0.537237	0.031871	-0.129171	0.633521	0.550327	0.0271839	0.00822204	0.975891	-0.0207304	0.939258	-0.0373807	0.890683	0.00129527	0.996201	0.160259	0.553255	0.177956	0.509652	-0.0459661	0.865767	-0.306875	0.247642	0.0113982	0.966582	-0.470476	0.0658927	-0.112888	0.677221	-0.291583	0.273186	0.21746	0.418496	-0.255712	0.339123
Pgl_GLEAN_10007920	black	-0.382829	0.143319	-0.121001	0.655317	0.873298	9.99e-06	-0.594813	0.0150834	0.305747	0.249475	0.50335	0.0468549	-0.534917	0.0327619	-0.0774633	0.775532	-0.333404	0.206976	-0.123688	0.648118	-0.275424	0.30185	0.0198722	0.941768	-0.258961	0.332807	-0.192143	0.4759	-0.23586	0.379179	-0.239434	0.371783	-0.22811	0.395485	0.609845	0.0121302	-0.144352	0.593773
Pgl_GLEAN_10018093	black	-0.382434	0.143767	-0.669069	0.00459237	0.742923	0.000976307	-0.48248	0.0583829	0.168283	0.533286	0.289448	0.276876	-0.0941435	0.728743	0.516636	0.0404601	-0.748993	0.000840695	0.2651	0.321057	-0.149252	0.581163	-0.438114	0.0896287	-0.0757037	0.780513	0.186652	0.488833	-0.0450375	0.868456	0.0911896	0.736968	-0.0504388	0.852832	0.403937	0.120739	-0.285442	0.283879
Pgl_GLEAN_10032128	black	-0.382179	0.144058	-0.330936	0.210565	0.975941	1.17e-10	-0.573282	0.0202574	0.465679	0.0690833	0.452123	0.0787053	-0.410116	0.114627	0.132649	0.624325	-0.55109	0.0269278	-0.107934	0.690719	-0.220292	0.41231	-0.237846	0.37506	-0.205623	0.44487	-0.15553	0.565175	-0.166687	0.537233	-0.160563	0.552493	-0.186657	0.488822	0.601475	0.0137124	-0.219824	0.41333
Pgl_GLEAN_10003392	black	-0.381837	0.144446	-0.274067	0.304335	0.960255	3.78e-09	-0.578239	0.01896	0.521436	0.0383193	0.462611	0.0711814	-0.450804	0.0796908	0.0987622	0.715936	-0.524087	0.037174	-0.162634	0.547311	-0.224693	0.402792	-0.197526	0.463385	-0.218035	0.417236	-0.172151	0.523777	-0.159036	0.556328	-0.184817	0.493193	-0.196883	0.464871	0.557077	0.024983	-0.219758	0.413473
Pgl_GLEAN_10007252	black	-0.381469	0.144866	-0.482541	0.0583464	0.911621	8.92e-07	-0.589058	0.0163518	0.164526	0.542596	0.350645	0.183007	-0.282747	0.288648	0.189474	0.482165	-0.546978	0.0283291	0.131356	0.627738	-0.162438	0.5478	-0.216305	0.421034	-0.172309	0.523389	-0.0983984	0.716943	-0.125443	0.643432	-0.11737	0.665087	-0.185624	0.491273	0.728602	0.00136822	-0.188287	0.484965
Pgl_GLEAN_10033001	black	-0.381248	0.145118	-0.520012	0.0389453	0.745133	0.000924996	-0.454911	0.0766521	0.254628	0.341245	0.112909	0.677164	-0.0293644	0.914034	-0.0634935	0.81529	-0.393223	0.131869	0.449276	0.0808433	0.0221157	0.935207	-0.174207	0.518754	0.164629	0.542339	-0.164186	0.54344	-0.218978	0.415175	-0.347634	0.187055	-0.146132	0.589179	0.487088	0.0556748	-0.133883	0.621077
Pgl_GLEAN_10016314	black	-0.381184	0.145192	-0.386375	0.139339	0.947127	2.69e-08	-0.388781	0.136682	0.420822	0.104555	0.405201	0.119472	-0.251112	0.348181	0.111207	0.68179	-0.525368	0.0366301	0.19065	0.479401	-0.210831	0.433165	-0.379617	0.146991	-0.15745	0.560322	-0.138992	0.607691	-0.217099	0.419288	-0.170412	0.528044	-0.222381	0.40778	0.497339	0.0499839	-0.202697	0.451517
Pgl_GLEAN_10013325	black	-0.381089	0.1453	-0.298701	0.261106	0.945176	3.45e-08	-0.531899	0.0339493	0.353987	0.178582	0.659821	0.00541594	-0.397026	0.12784	0.0807413	0.766274	-0.441479	0.0869116	0.00731819	0.978541	-0.247256	0.355879	-0.159093	0.556183	-0.2283	0.395082	-0.162035	0.548807	-0.157763	0.559533	-0.183721	0.495806	-0.212151	0.430223	0.424577	0.101174	-0.168789	0.532038
Pgl_GLEAN_10020146	black	-0.379993	0.146558	-0.481273	0.0591078	0.823682	8.79e-05	-0.57038	0.0210483	0.579784	0.018569	0.17661	0.512912	-0.312442	0.238726	0.290166	0.275632	-0.727964	0.00138828	0.22166	0.409339	-0.181161	0.501933	-0.298618	0.261244	-0.213059	0.428205	-0.00587516	0.982772	-0.0475225	0.861262	-0.102101	0.706722	-0.0960959	0.723321	0.33928	0.198591	-0.284557	0.28544
Pgl_GLEAN_10021965	black	-0.379572	0.147042	-0.393441	0.131635	0.957714	5.8e-09	-0.685345	0.00338823	0.431156	0.0954391	0.532097	0.0338704	-0.450928	0.0795974	0.268062	0.315476	-0.638188	0.00780711	-0.18331	0.496787	-0.248785	0.352815	-0.197743	0.462883	-0.155737	0.564651	-0.0964861	0.722239	-0.0517178	0.84914	-0.0906943	0.73835	-0.169024	0.531459	0.537895	0.0316215	-0.272282	0.307622
Pgl_GLEAN_10034852	black	-0.379471	0.147159	-0.43259	0.0942201	0.942003	5.07e-08	-0.504412	0.046318	0.512933	0.0421721	0.411145	0.113631	-0.335738	0.203619	0.379195	0.147477	-0.680566	0.00371172	-0.110704	0.683161	-0.195873	0.46721	-0.407882	0.116812	-0.235628	0.379661	0.0355677	0.895957	-0.103915	0.701734	-0.0219906	0.935572	-0.21161	0.431428	0.514227	0.0415677	-0.252524	0.345387
Pgl_GLEAN_10002875	black	-0.379352	0.147296	-0.251241	0.347926	0.543201	0.0296648	-0.348576	0.185782	0.496809	0.0502671	0.253492	0.343477	-0.213239	0.427806	-0.0742922	0.784515	-0.428766	0.0974948	0.52145	0.038313	-0.157238	0.560856	-0.131109	0.62839	-0.182183	0.499482	-0.171295	0.525874	-0.168638	0.532411	-0.172127	0.523837	0.0658183	0.808642	-0.142233	0.59926	-0.154571	0.567604
Pgl_GLEAN_10032505	black	-0.379352	0.147296	-0.421259	0.104157	0.892159	3.41e-06	-0.327644	0.215414	0.157101	0.561202	0.429917	0.0965009	-0.13155	0.627226	0.0268451	0.921387	-0.432344	0.0944289	0.335104	0.204527	-0.137471	0.611663	-0.363783	0.166021	-0.15053	0.577893	-0.216109	0.421465	-0.260102	0.330604	-0.14808	0.58417	-0.152697	0.572366	0.559409	0.0242553	-0.157541	0.560093
Pgl_GLEAN_10021120	black	-0.379102	0.147585	-0.402907	0.12178	0.914961	6.87e-07	-0.505216	0.045914	0.169924	0.529242	0.582047	0.0180075	-0.277178	0.298656	0.261446	0.32802	-0.490592	0.0536785	-0.248659	0.353066	-0.215664	0.422445	-0.291272	0.273723	-0.153075	0.571404	-0.0585697	0.82941	-0.0923911	0.733619	-0.0684354	0.801172	-0.159799	0.554408	0.697762	0.00265274	-0.135543	0.616714
Pgl_GLEAN_10007442	black	0.378622	0.148141	0.355143	0.177067	-0.84072	4.53e-05	0.867004	1.38e-05	-0.355071	0.177161	-0.44016	0.0879696	0.58408	0.0175146	-0.276739	0.299453	0.598447	0.0143229	0.209566	0.435994	0.300173	0.258649	-0.0801155	0.768039	0.156736	0.562124	0.0706085	0.794982	-0.0149185	0.956269	0.0448509	0.868997	0.192524	0.475008	-0.526592	0.0361156	0.383998	0.141998
Pgl_GLEAN_10008590	black	-0.378533	0.148244	-0.322341	0.223374	0.942016	5.07e-08	-0.635546	0.00814892	0.482591	0.0583169	0.414857	0.110087	-0.397198	0.12766	-0.0119923	0.964841	-0.462297	0.0713985	-0.023411	0.93142	-0.0603511	0.824296	-0.086129	0.751123	-0.145701	0.590291	-0.254077	0.342326	-0.221201	0.410335	-0.241882	0.366763	-0.209246	0.436711	0.544246	0.0292906	-0.229375	0.392798
Pgl_GLEAN_10017416	black	-0.378431	0.148361	-0.35385	0.178762	0.894289	2.98e-06	-0.520901	0.0385532	0.58223	0.0179627	0.267904	0.315773	-0.359669	0.171222	0.0855306	0.752801	-0.56885	0.0214746	0.225664	0.40071	-0.188889	0.483544	-0.230951	0.389464	-0.233441	0.384228	-0.164507	0.542642	-0.174579	0.517848	-0.170226	0.5285	-0.196079	0.466732	0.39885	0.125939	-0.200049	0.457577
Pgl_GLEAN_10014207	black	-0.378222	0.148604	-0.361384	0.16904	0.830161	6.89e-05	-0.609108	0.0122634	0.365616	0.163737	0.585247	0.0172364	-0.462151	0.0715003	0.541389	0.0303224	-0.662111	0.00520178	-0.436087	0.0912952	-0.297227	0.263579	-0.261239	0.328419	-0.253921	0.342633	0.0559819	0.836851	0.144738	0.592776	0.141733	0.600556	-0.263373	0.324338	0.457427	0.0748322	-0.28582	0.283214
Pgl_GLEAN_10029437	black	-0.378169	0.148667	-0.30645	0.248333	0.885043	5.22e-06	-0.41637	0.108664	0.263961	0.323219	0.295253	0.266916	-0.230825	0.389731	-0.10251	0.705597	-0.204358	0.447738	0.112208	0.679069	-0.226811	0.398256	-0.0817311	0.763484	-0.227803	0.39614	-0.246613	0.357172	-0.260503	0.329832	-0.259486	0.331793	-0.209004	0.437254	0.733278	0.00122824	-0.0169571	0.9503
Pgl_GLEAN_10005309	black	-0.377824	0.149067	-0.525697	0.0364913	0.760429	0.000627068	-0.500413	0.0483651	0.152491	0.572889	0.395245	0.129716	-0.196753	0.465172	0.52544	0.0365995	-0.680689	0.00370311	-0.311834	0.23969	-0.250857	0.348687	-0.4143	0.110613	-0.191448	0.477527	-0.0449605	0.868679	0.365218	0.164232	0.0371697	0.891296	-0.0776012	0.775142	0.633326	0.00844509	-0.170782	0.527134
Pgl_GLEAN_10032620	black	-0.377518	0.149424	-0.384246	0.141719	0.905041	1.45e-06	-0.586093	0.0170369	0.462402	0.0713264	0.418811	0.106397	-0.408256	0.116445	0.414647	0.110285	-0.631986	0.00862799	-0.359547	0.171378	-0.261042	0.328796	-0.291787	0.272837	-0.226999	0.397854	-0.00818444	0.976001	-0.00824729	0.975817	0.0520658	0.848135	-0.223143	0.406131	0.613199	0.0115381	-0.246313	0.357775
Pgl_GLEAN_10021056	black	-0.377269	0.149715	-0.373237	0.15447	0.95783	5.69e-09	-0.552102	0.0265913	0.43477	0.092389	0.48988	0.0540796	-0.368363	0.160355	0.234628	0.381745	-0.637755	0.00786243	-0.204546	0.447313	-0.228683	0.394267	-0.347169	0.187684	-0.15301	0.57157	-0.117653	0.664325	-0.0838999	0.757381	-0.118128	0.663043	-0.118821	0.661177	0.588465	0.0164872	-0.245508	0.359399
Pgl_GLEAN_10033126	black	-0.377116	0.149893	-0.333014	0.207541	0.962945	2.33e-09	-0.582277	0.0179512	0.401921	0.122783	0.468647	0.067096	-0.390021	0.135326	0.116127	0.668447	-0.539635	0.0309695	-0.175461	0.515701	-0.198667	0.460753	-0.232329	0.386562	-0.190334	0.480142	-0.163323	0.545592	-0.16162	0.549846	-0.182076	0.499738	-0.112889	0.677218	0.653325	0.00606206	-0.219487	0.414065
Pgl_GLEAN_10004757	black	-0.376497	0.150618	-0.362398	0.167759	0.815688	0.000117205	-0.598298	0.0143533	0.59207	0.0156779	0.216135	0.421407	-0.453479	0.0777019	0.492863	0.0524128	-0.686933	0.00328596	-0.347754	0.186892	-0.29313	0.270532	-0.271718	0.308665	-0.267163	0.317165	0.170036	0.528966	0.0287556	0.91581	0.0266047	0.922089	-0.235101	0.380759	0.551376	0.0268324	-0.27817	0.296858
Pgl_GLEAN_10027127	black	-0.376351	0.150788	-0.232668	0.38585	0.861848	1.77e-05	-0.747445	0.000873714	0.325856	0.218077	0.389668	0.135712	-0.5282	0.0354485	-0.0520664	0.848134	-0.297542	0.26305	-0.0412024	0.879578	-0.210648	0.433573	0.212886	0.42859	-0.230224	0.391001	-0.198933	0.460139	-0.245067	0.360291	-0.196688	0.465322	-0.231141	0.389064	0.62233	0.0100404	-0.220898	0.410992
Pgl_GLEAN_10012210	black	-0.376333	0.150809	-0.277228	0.298565	0.547538	0.0281352	-0.332114	0.208847	0.38539	0.140437	0.697435	0.00267027	-0.089633	0.741314	0.117673	0.664271	-0.278096	0.296993	-0.2011	0.455167	0.222816	0.406839	-0.150939	0.576849	0.153988	0.569085	-0.193636	0.472412	-0.188356	0.484802	0.0729163	0.78842	-0.208917	0.43745	-0.153058	0.571448	-0.21878	0.415608
Pgl_GLEAN_10011457	black	-0.376241	0.150918	-0.363757	0.166053	0.954706	9.3e-09	-0.386424	0.139285	0.419236	0.106006	0.550665	0.02707	-0.278196	0.296811	0.209356	0.436465	-0.581537	0.018133	-0.0285751	0.916337	-0.246599	0.3572	-0.449914	0.080361	-0.204762	0.446821	-0.101273	0.709004	-0.139541	0.60626	-0.107579	0.69169	-0.172603	0.522672	0.475868	0.0624367	-0.120319	0.657149
Pgl_GLEAN_10018051	black	-0.376039	0.151155	-0.580667	0.0183484	0.761592	0.000608113	-0.529239	0.0350225	0.216032	0.421635	0.404222	0.120453	-0.210725	0.433402	0.431719	0.0949596	-0.776349	0.000405746	0.273609	0.305177	-0.214003	0.426113	-0.388737	0.13673	-0.153749	0.56969	0.111392	0.681287	0.129979	0.63138	-0.0898215	0.740787	-0.0499704	0.854185	0.300955	0.257349	-0.263199	0.32467
Pgl_GLEAN_10003083	black	-0.375984	0.151219	-0.21759	0.418211	0.891201	3.61e-06	-0.65555	0.00583417	0.323587	0.221487	0.628744	0.00908348	-0.483433	0.057815	-0.0376948	0.889769	-0.266092	0.319182	-0.0813372	0.764594	-0.22441	0.403403	0.132843	0.623814	-0.215265	0.423325	-0.196404	0.465981	-0.244651	0.361133	-0.19206	0.476093	-0.261523	0.327874	0.470488	0.0658847	-0.137997	0.610287
Pgl_GLEAN_10007235	black	-0.375547	0.151734	-0.515265	0.0410879	0.821007	9.69e-05	-0.298151	0.262028	0.163338	0.545554	0.374461	0.153016	0.0662382	0.807442	0.0486187	0.858092	-0.462657	0.0711494	0.0416728	0.878213	-0.105686	0.696872	-0.47986	0.0599652	0.108201	0.689988	-0.219473	0.414095	-0.190209	0.480435	-0.208539	0.438298	0.189397	0.482347	0.607886	0.012487	-0.112745	0.67761
Pgl_GLEAN_10026281	black	-0.37554	0.151742	-0.427615	0.0984962	0.837537	5.15e-05	-0.697205	0.00268271	0.480573	0.0595316	0.39837	0.126437	-0.450872	0.0796395	0.51912	0.0393411	-0.585313	0.0172209	-0.366074	0.16317	-0.302001	0.255617	-0.098805	0.715818	-0.285268	0.284184	0.0995881	0.713654	0.0867758	0.749309	0.104676	0.699643	-0.276528	0.299837	0.514496	0.041443	-0.227416	0.396963
Pgl_GLEAN_10019548	black	-0.375483	0.151809	-0.376242	0.150916	0.938433	7.63e-08	-0.50603	0.0455081	0.522016	0.0380662	0.256899	0.336807	-0.323128	0.222181	0.080511	0.766923	-0.545631	0.0288002	0.145616	0.59051	-0.19187	0.476538	-0.26846	0.31473	-0.204714	0.446931	-0.19755	0.46333	-0.174762	0.517402	-0.180952	0.502434	-0.201287	0.454739	0.561464	0.0236279	-0.168667	0.532339
Pgl_GLEAN_10008749	black	-0.375153	0.152198	-0.379458	0.147174	0.958797	4.85e-09	-0.677945	0.0038994	0.344819	0.190892	0.469385	0.0666086	-0.452539	0.0783967	0.225365	0.401351	-0.573297	0.0202533	-0.125954	0.642072	-0.227305	0.397202	-0.150338	0.578385	-0.191401	0.477638	-0.0751233	0.782158	-0.152743	0.572248	-0.0837558	0.757786	-0.206114	0.44376	0.656605	0.0057286	-0.284676	0.285229
Pgl_GLEAN_10025159	black	-0.374731	0.152696	-0.282779	0.288591	0.937801	8.18e-08	-0.619713	0.010453	0.303415	0.253288	0.572894	0.0203617	-0.44855	0.0813954	0.127126	0.63895	-0.465272	0.0693589	-0.266153	0.319067	-0.216217	0.421228	-0.125968	0.642034	-0.20265	0.451624	-0.142415	0.598788	-0.137751	0.610931	-0.153087	0.571373	-0.188753	0.483864	0.65743	0.00564699	-0.214323	0.425405
Pgl_GLEAN_10007041	black	-0.374656	0.152785	-0.515417	0.0410178	0.771358	0.000466772	-0.0102012	0.97009	0.184274	0.494486	0.435986	0.0913783	0.245052	0.360321	0.086434	0.750267	-0.361579	0.168794	0.256221	0.33813	0.0158368	0.95358	-0.656781	0.0057111	0.119084	0.660469	-0.19511	0.468981	-0.1895	0.482104	-0.135828	0.615965	-0.15477	0.567099	0.374091	0.153455	0.100277	0.71175
Pgl_GLEAN_10004260	black	-0.374188	0.15334	-0.555646	0.0254376	0.836854	5.3e-05	-0.624273	0.00974254	0.253344	0.343769	0.348281	0.18618	-0.277132	0.298739	0.336395	0.20268	-0.59774	0.0144684	0.251855	0.346709	-0.190413	0.479957	-0.164954	0.541532	-0.141606	0.600886	0.0903918	0.739195	-0.13335	0.622478	-0.0355775	0.895929	-0.190539	0.479661	0.46148	0.0719667	-0.287149	0.280882
Pgl_GLEAN_10026349	black	-0.373991	0.153574	-0.330237	0.211589	0.687265	0.00326487	-0.27652	0.299853	-0.118513	0.662007	0.323715	0.221293	-0.038948	0.886126	-0.138887	0.607963	0.0478631	0.860277	0.319402	0.227864	-0.115265	0.670778	0.0428758	0.874723	-0.232387	0.386439	-0.241594	0.367353	-0.343344	0.192923	-0.091999	0.734712	-0.223583	0.405183	0.659992	0.00539974	0.0312754	0.90846
Pgl_GLEAN_10037109	black	-0.373685	0.153938	-0.347471	0.187275	0.976355	1.04e-10	-0.575177	0.0197534	0.396596	0.128292	0.4804	0.0596369	-0.400487	0.124249	0.146772	0.587532	-0.564061	0.0228527	-0.0966449	0.721799	-0.234864	0.381253	-0.252662	0.345114	-0.177368	0.511076	-0.12109	0.655078	-0.151587	0.575196	-0.186473	0.489258	-0.174997	0.51683	0.626249	0.00944665	-0.226487	0.398948
Pgl_GLEAN_10021648	black	-0.373513	0.154142	-0.397914	0.126912	0.787883	0.000289522	-0.762134	0.000599446	0.256222	0.338126	0.327073	0.216262	-0.323383	0.221795	-0.00688892	0.979799	-0.214488	0.425041	-0.094393	0.728049	-0.0983673	0.717029	0.273925	0.304596	-0.105945	0.696162	-0.1911	0.478343	-0.17504	0.516725	-0.200644	0.45621	-0.12856	0.635141	0.628929	0.0090569	-0.165123	0.541111
Pgl_GLEAN_10022105	black	0.373035	0.154712	0.58328	0.0177074	-0.786423	0.0003025	0.444714	0.0843553	-0.371185	0.15693	-0.402895	0.121793	0.00377823	0.98892	-0.311745	0.239832	0.444555	0.0844797	0.210717	0.43342	0.0587069	0.829016	0.289532	0.27673	0.137982	0.610326	-0.0398625	0.883469	0.0421236	0.876905	0.134274	0.620047	-0.114812	0.672004	-0.461521	0.0719379	0.0371752	0.89128
Pgl_GLEAN_10032506	black	-0.372683	0.155132	-0.200421	0.456722	0.860728	1.87e-05	-0.538705	0.0313167	0.257117	0.336384	0.809806	0.000143618	-0.433149	0.0937486	0.0893101	0.742216	-0.39144	0.133786	-0.285187	0.284328	-0.196916	0.464794	-0.109523	0.68638	-0.188765	0.483837	-0.140326	0.604215	-0.146452	0.588355	-0.143296	0.596505	-0.171902	0.524387	0.388075	0.137458	-0.196461	0.465847
Pgl_GLEAN_10036780	black	0.372597	0.155236	0.0885507	0.74434	-0.719708	0.00167031	0.746254	0.000899828	-0.358191	0.173116	-0.52742	0.0357711	0.638193	0.00780653	-0.0205762	0.939709	0.501521	0.0477911	0.345162	0.190422	0.247279	0.355832	-0.0816445	0.763728	0.127161	0.638857	0.241104	0.368354	-0.113209	0.676349	0.252114	0.346196	0.154954	0.566634	-0.384088	0.141897	0.305635	0.249657
Pgl_GLEAN_10021881	black	-0.371192	0.156921	-0.427003	0.0990319	0.805555	0.000165634	-0.481864	0.0587523	0.61672	0.0109411	0.13961	0.606079	-0.256517	0.337552	0.39505	0.129922	-0.599903	0.0140266	-0.314253	0.235869	-0.200402	0.456767	-0.349069	0.185119	-0.122129	0.65229	0.0579778	0.831111	0.113728	0.674942	-0.124804	0.645136	-0.255283	0.339963	0.573361	0.0202362	-0.113577	0.675351
Pgl_GLEAN_10021729	black	-0.370537	0.157712	-0.417723	0.107404	0.925667	2.76e-07	-0.560032	0.0240637	0.237917	0.374911	0.469444	0.06657	-0.336744	0.202182	0.295496	0.266504	-0.593448	0.0153769	-0.211191	0.432361	-0.276177	0.300477	-0.305864	0.249285	-0.184922	0.492943	-0.0140197	0.958902	-0.0560959	0.836523	-0.110031	0.684993	-0.0931524	0.731499	0.72779	0.00139379	-0.256349	0.337879
Pgl_GLEAN_10014954	black	-0.370486	0.157774	-0.372964	0.154796	0.665316	0.00491351	-0.450138	0.0801914	0.0815033	0.764126	0.279708	0.294085	-0.163021	0.546345	-0.0855179	0.752837	-0.0828161	0.76043	0.504208	0.0464207	-0.258072	0.334528	0.172077	0.523958	-0.130881	0.628994	-0.181328	0.501531	-0.254576	0.341347	-0.121059	0.65516	-0.239051	0.372572	0.389145	0.136283	-0.0399852	0.883113
Pgl_GLEAN_10019230	black	-0.370223	0.158092	-0.244905	0.360619	0.915888	6.38e-07	-0.618595	0.0106332	0.262851	0.325333	0.548014	0.0279711	-0.435771	0.0915566	-0.0550425	0.839555	-0.281313	0.291206	-0.0626258	0.817775	-0.210962	0.432874	0.0593962	0.827036	-0.20813	0.439216	-0.209138	0.436952	-0.270227	0.311432	-0.219006	0.415113	-0.237871	0.375007	0.621245	0.0102099	-0.144775	0.592679
Pgl_GLEAN_10015972	black	-0.370045	0.158308	-0.156577	0.562527	0.743133	0.000971319	-0.788316	0.000285772	0.635324	0.00817812	0.27332	0.305709	-0.618353	0.0106725	0.113557	0.675406	-0.346572	0.188496	-0.370948	0.157216	-0.240861	0.368853	0.261074	0.328736	-0.202334	0.452346	-0.104379	0.700458	-0.188324	0.484876	-0.0151105	0.955707	-0.241582	0.367377	0.426587	0.0993972	-0.297003	0.263958
Pgl_GLEAN_10028686	black	-0.369435	0.159048	-0.407626	0.117064	0.875066	9.1e-06	-0.609445	0.0122024	0.47587	0.0624356	0.385899	0.139869	-0.337434	0.201202	0.0788307	0.771666	-0.607304	0.0125946	0.205014	0.44625	-0.0927836	0.732526	-0.193192	0.473448	-0.0268254	0.921445	-0.165953	0.539051	-0.164576	0.542472	-0.215734	0.422291	-0.171264	0.525951	0.3412	0.195899	-0.272913	0.306458
Pgl_GLEAN_10038362	black	-0.36912	0.159432	-0.502222	0.0474308	0.831516	6.54e-05	-0.492806	0.0524446	0.234222	0.382594	0.439506	0.088498	-0.281176	0.291451	0.398095	0.126724	-0.704999	0.00228755	0.252802	0.344838	-0.224773	0.402621	-0.375934	0.151278	-0.230747	0.389895	0.0973351	0.719886	0.0613204	0.821516	-0.0843856	0.756016	-0.239181	0.372305	0.388715	0.136754	-0.233277	0.384572
Pgl_GLEAN_10027741	black	-0.368339	0.160384	-0.20414	0.448234	0.532575	0.0336805	-0.397067	0.127798	0.538249	0.0314882	0.0683778	0.801336	-0.27771	0.297692	-0.113594	0.675306	-0.448796	0.0812081	0.471106	0.0654821	-0.105479	0.697441	-0.100049	0.712381	-0.159765	0.554495	-0.164905	0.541654	-0.126029	0.64187	-0.272027	0.308094	-0.00601471	0.982362	0.010113	0.970349	-0.181534	0.501036
Pgl_GLEAN_10015417	black	-0.367882	0.160944	-0.332293	0.208586	0.874896	9.18e-06	-0.580255	0.0184511	0.527745	0.0356365	0.312361	0.238854	-0.406437	0.11824	0.254835	0.340839	-0.610976	0.0119279	-0.317738	0.230433	-0.232942	0.385274	-0.261617	0.327693	-0.207768	0.44003	-0.16938	0.53058	0.157988	0.558964	-0.166091	0.538708	-0.197774	0.462811	0.6076	0.0125396	-0.219802	0.413378
Pgl_GLEAN_10009513	black	0.367609	0.161279	0.147966	0.584463	-0.59531	0.0149775	0.57907	0.0187489	-0.582844	0.0178131	-0.319694	0.227416	0.46789	0.0675989	-0.198002	0.462285	0.532547	0.0336916	0.521144	0.0384467	0.0756532	0.780656	0.0717973	0.7916	0.422345	0.103174	0.0427427	0.875109	-0.146633	0.58789	0.20093	0.455557	-0.0982722	0.717292	-0.260955	0.328964	0.405005	0.119667
Pgl_GLEAN_10003290	black	-0.367091	0.161916	-0.35919	0.171834	0.726229	0.00144405	-0.104616	0.699808	0.057035	0.833821	0.285142	0.284407	0.077759	0.774695	-0.217265	0.418925	-0.190292	0.48024	0.539632	0.0309707	-0.0225662	0.933889	-0.330364	0.211403	-0.136568	0.614028	-0.272684	0.30688	-0.325721	0.218279	-0.323515	0.221596	-0.0953752	0.725321	0.482171	0.0585679	-0.0202402	0.940692
Pgl_GLEAN_10003001	black	-0.366957	0.16208	-0.277651	0.297798	0.929582	1.91e-07	-0.528217	0.0354415	0.318324	0.229527	0.576949	0.019291	-0.423259	0.102352	0.0414442	0.878877	-0.51497	0.0412237	0.129972	0.631398	-0.219576	0.41387	-0.205288	0.445629	-0.227355	0.397094	-0.189	0.483281	-0.187744	0.486248	-0.188097	0.485413	-0.201914	0.453304	0.45128	0.0793343	-0.221981	0.408644
Pgl_GLEAN_10014162	black	-0.366956	0.162082	-0.266319	0.318753	0.885246	5.16e-06	-0.646035	0.00685876	0.418349	0.106823	0.306702	0.247924	-0.441474	0.0869154	0.00180204	0.994715	-0.402668	0.122023	-0.15854	0.557574	-0.0911918	0.736962	-0.00724985	0.978741	-0.236402	0.378052	-0.145517	0.590763	-0.258235	0.334213	-0.253298	0.34386	-0.1634	0.5454	0.686528	0.00331179	-0.328656	0.213916
Pgl_GLEAN_10012798	black	-0.36688	0.162176	-0.199469	0.458907	0.87489	9.18e-06	-0.712556	0.00195081	0.297537	0.263058	0.472118	0.0648262	-0.527162	0.0358782	-0.0271495	0.920498	-0.301113	0.257088	-0.214059	0.425989	-0.222869	0.406723	0.148175	0.583924	-0.203108	0.450582	-0.194133	0.471253	-0.232725	0.38573	-0.185243	0.492178	-0.226992	0.397869	0.670626	0.00446413	-0.197968	0.462365
Pgl_GLEAN_10025511	black	-0.366858	0.162203	-0.450678	0.0797856	0.586697	0.0168956	-0.275482	0.301745	0.420653	0.104709	0.346844	0.188126	-0.0588619	0.828571	0.596956	0.0146311	-0.429478	0.0968791	-0.350022	0.18384	0.022448	0.934235	-0.358877	0.172235	-0.0324095	0.905155	0.33729	0.201405	-0.204236	0.448016	0.267691	0.316172	-0.265265	0.320745	0.214607	0.424778	-0.3628	0.167253
Pgl_GLEAN_10020189	black	-0.366003	0.163258	-0.215939	0.42184	0.635174	0.00819797	-0.418841	0.10637	0.317523	0.230765	0.376412	0.150717	-0.284032	0.286368	-0.158219	0.558382	-0.308358	0.245248	0.525769	0.0364607	-0.0142444	0.958244	0.00237747	0.993028	-0.299288	0.260123	-0.237337	0.376112	-0.238372	0.373971	-0.189195	0.482823	-0.174168	0.51885	0.0658501	0.808551	-0.0221842	0.935006
Pgl_GLEAN_10019541	black	-0.365459	0.163932	-0.258756	0.333203	0.929173	1.99e-07	-0.677967	0.0038978	0.376326	0.150818	0.489826	0.0541101	-0.535311	0.0326093	0.053038	0.845331	-0.511427	0.0428836	0.00818869	0.975989	-0.244616	0.361203	-0.0483651	0.858825	-0.238163	0.374403	-0.170559	0.527682	-0.155886	0.564273	-0.201207	0.454921	-0.220478	0.411907	0.538997	0.0312073	-0.266787	0.317872
Pgl_GLEAN_10032736	black	0.364879	0.164652	0.274478	0.303581	-0.696523	0.00271974	0.536966	0.0319742	-0.331843	0.209241	-0.316144	0.232909	0.391621	0.133591	-0.108956	0.687927	0.434315	0.0927689	-0.146979	0.586998	-0.0752839	0.781703	0.0147205	0.956849	0.695486	0.00277684	0.0349497	0.897756	-0.0700939	0.796446	0.286258	0.282444	0.177867	0.509869	-0.34983	0.184097	0.213255	0.427772
Pgl_GLEAN_10005531	black	-0.364713	0.164859	-0.218252	0.416762	0.841725	4.34e-05	-0.234186	0.382669	0.495305	0.0510772	0.430712	0.0958188	-0.237449	0.37588	0.110472	0.683793	-0.438116	0.0896271	-0.231133	0.38908	-0.2499	0.35059	-0.453569	0.0776357	-0.175274	0.516157	-0.120275	0.657265	-0.151599	0.575163	-0.186678	0.488771	-0.103981	0.701552	0.467803	0.0676569	-0.229652	0.392212
Pgl_GLEAN_10027598	black	-0.364395	0.165255	-0.13806	0.610125	0.774821	0.000423693	-0.232434	0.386341	0.199545	0.458732	0.570618	0.0209825	-0.202382	0.452236	-0.133967	0.620855	-0.0136222	0.960066	-0.0272552	0.920189	-0.155264	0.565849	-0.0733773	0.787111	-0.299175	0.260312	-0.149485	0.580567	-0.205712	0.44467	-0.322438	0.223227	-0.325472	0.218651	0.488598	0.0548074	0.190174	0.480518
Pgl_GLEAN_10035116	black	-0.364256	0.16543	-0.260011	0.33078	0.914471	7.14e-07	-0.627716	0.00923178	0.522817	0.0377192	0.541486	0.0302868	-0.461605	0.0718793	0.10684	0.69371	-0.459192	0.0735739	-0.27336	0.305635	-0.260732	0.329393	-0.088687	0.743958	-0.0567813	0.834551	-0.0698721	0.797078	-0.209259	0.436681	-0.212301	0.42989	-0.174989	0.516851	0.46515	0.0694416	-0.250709	0.348981
Pgl_GLEAN_10033381	black	-0.364071	0.16566	-0.500606	0.0482649	0.544263	0.0292845	-0.275434	0.301832	0.316173	0.232865	0.356192	0.175701	-0.12358	0.648406	0.652614	0.00613627	-0.684054	0.00347331	0.228297	0.395089	-0.350552	0.183131	-0.470517	0.0658659	-0.265893	0.319558	0.342243	0.194448	0.126364	0.640979	0.241551	0.367441	-0.126657	0.640199	-0.0229026	0.932906	-0.0272578	0.920182
Pgl_GLEAN_10022090	black	-0.364034	0.165707	-0.340029	0.197538	0.842122	4.27e-05	-0.769033	0.000497675	0.469276	0.0666806	0.421499	0.10394	-0.542272	0.0300004	0.252216	0.345995	-0.4639	0.0702943	-0.0557828	0.837424	-0.290516	0.275026	0.128862	0.63434	-0.292386	0.271807	0.0243584	0.928651	-0.0960928	0.723329	-0.0626707	0.817646	-0.283288	0.287687	0.404616	0.120057	-0.268271	0.315084
Pgl_GLEAN_10034222	black	-0.363035	0.166959	-0.437095	0.090464	0.947659	2.51e-08	-0.625543	0.0095515	0.41954	0.105727	0.278534	0.296201	-0.342696	0.193819	0.172319	0.523366	-0.53519	0.0326563	-0.016678	0.951117	-0.206739	0.442349	-0.174228	0.518704	-0.13853	0.608896	-0.118553	0.661899	-0.141848	0.600259	-0.144593	0.59315	-0.215437	0.422946	0.705188	0.00227856	-0.153266	0.570918
Pgl_GLEAN_10022082	black	-0.362612	0.16749	-0.359153	0.171882	0.94566	3.25e-08	-0.699866	0.00254199	0.340499	0.196879	0.468828	0.0669765	-0.497876	0.0496983	0.223478	0.405409	-0.561533	0.0236069	-0.0713744	0.792803	-0.268445	0.314759	-0.091718	0.735495	-0.256248	0.338076	-0.0997909	0.713094	-0.101168	0.709294	-0.0683725	0.801351	-0.243278	0.363919	0.622148	0.0100686	-0.271642	0.308805
Pgl_GLEAN_10014541	black	0.362157	0.168064	0.171576	0.525185	-0.690085	0.00309024	0.663378	0.00508629	-0.221098	0.410559	-0.446304	0.0831193	0.445656	0.0836216	0.0944595	0.727864	0.288508	0.27851	0.148996	0.58182	0.201447	0.454373	-0.175425	0.515789	0.287974	0.27944	0.501704	0.0476972	-0.150523	0.577912	0.130582	0.629785	0.12157	0.653789	-0.470319	0.0659956	-0.0567514	0.834637
Pgl_GLEAN_10032625	black	-0.362124	0.168105	-0.289293	0.277145	0.951745	1.44e-08	-0.63187	0.00864395	0.492734	0.052484	0.374998	0.152381	-0.471384	0.0653015	0.053483	0.844048	-0.49865	0.0492885	-0.0348099	0.898163	-0.234493	0.382027	-0.102429	0.705821	-0.225042	0.402043	-0.191623	0.477118	-0.188239	0.485077	-0.19606	0.466776	-0.20469	0.446985	0.59437	0.0151782	-0.231321	0.388683
Pgl_GLEAN_10002225	black	0.36166	0.168691	0.215719	0.422325	-0.753491	0.00075051	0.674023	0.00419435	-0.309891	0.242787	-0.365346	0.164072	0.499109	0.0490473	-0.015784	0.953735	0.60684	0.0126807	0.158909	0.556647	0.201567	0.454097	0.0962356	0.722933	0.218254	0.416757	0.307015	0.247417	-0.215523	0.422755	0.34556	0.189877	0.00825907	0.975783	-0.518684	0.039536	0.305374	0.250082
Pgl_GLEAN_10019405	black	0.36163	0.168729	0.575926	0.019557	-0.758759	0.00065514	0.277506	0.298061	-0.314873	0.234897	-0.234706	0.381583	0.07506	0.782337	-0.540668	0.0305869	0.770951	0.000472062	-0.154543	0.567675	0.111396	0.681278	0.651519	0.00625213	0.322264	0.223491	-0.105181	0.698258	-0.135141	0.61777	-0.0493173	0.856072	0.147923	0.584572	-0.418405	0.106772	0.237374	0.376035
Pgl_GLEAN_10019946	black	-0.360011	0.170786	-0.510044	0.0435451	0.644235	0.00706776	-0.325971	0.217905	-0.197433	0.4636	0.497495	0.049901	0.0537036	0.843412	0.317323	0.231076	-0.311024	0.240978	-0.149808	0.579739	0.0578662	0.831431	-0.283282	0.287697	-0.204681	0.447005	-0.0434299	0.873116	-0.149996	0.579259	0.225442	0.401185	-0.00720933	0.97886	0.646005	0.00686216	0.0667991	0.805841
Pgl_GLEAN_10033845	black	-0.359759	0.171106	-0.307755	0.246219	0.962696	2.44e-09	-0.560393	0.0239532	0.366267	0.162931	0.497524	0.0498854	-0.400745	0.123985	0.11397	0.674284	-0.504675	0.0461855	-0.177422	0.510945	-0.215169	0.423537	-0.22152	0.409644	-0.201722	0.453743	-0.164135	0.54357	-0.164422	0.542854	-0.165284	0.540712	-0.167438	0.535374	0.665403	0.0049059	-0.190357	0.480089
Pgl_GLEAN_10005302	black	-0.359431	0.171526	-0.243232	0.364012	0.820197	9.98e-05	-0.70533	0.00227188	0.474617	0.0632267	0.484725	0.0570514	-0.554161	0.0259162	0.0796322	0.769403	-0.430045	0.0963913	0.101402	0.708649	-0.28624	0.282475	0.121613	0.653675	-0.237209	0.376378	-0.0630212	0.816642	-0.163575	0.544963	-0.163395	0.545411	-0.257932	0.3348	0.263457	0.324179	-0.233325	0.384471
Pgl_GLEAN_10002702	black	0.359067	0.171992	0.349517	0.184516	-0.566196	0.0222302	0.425942	0.0999643	-0.635794	0.00811636	-0.228607	0.394429	0.214017	0.426083	-0.178479	0.50839	0.586272	0.0169948	-0.135677	0.616363	0.36758	0.161315	0.247076	0.356241	-0.1991	0.459757	0.0968326	0.721278	-0.241725	0.367085	0.246574	0.35725	0.10565	0.696971	0.0816199	0.763798	0.11375	0.674881
Pgl_GLEAN_10030694	black	-0.359013	0.17206	-0.292514	0.271588	0.578907	0.01879	-0.335196	0.204395	0.484153	0.0573886	0.156168	0.563558	-0.138463	0.609071	0.164608	0.542393	-0.0676411	0.803437	-0.224637	0.402914	-0.0829777	0.759975	0.0547455	0.84041	-0.127272	0.638562	-0.222684	0.407124	-0.0675943	0.803571	0.111424	0.681202	-0.353343	0.179428	0.325917	0.217985	-0.308581	0.244889
Pgl_GLEAN_10022837	black	0.358904	0.172201	-0.017461	0.948825	-0.708297	0.00213521	0.405072	0.1196	-0.399996	0.124754	-0.385504	0.140309	0.452205	0.0786442	0.200531	0.45647	0.271288	0.309461	0.195521	0.468028	0.314475	0.23552	0.0582145	0.830431	0.322477	0.223167	0.241864	0.3668	0.125647	0.642889	0.358246	0.173045	0.0353679	0.896539	-0.464444	0.0699225	-0.0268212	0.921457
Pgl_GLEAN_10013684	black	-0.358734	0.172419	-0.381188	0.145187	0.964362	1.78e-09	-0.545801	0.0287403	0.36765	0.161228	0.405886	0.118788	-0.35872	0.172437	0.124151	0.64688	-0.581007	0.0182639	0.0783453	0.773038	-0.196845	0.464959	-0.279158	0.295074	-0.192961	0.473988	-0.172338	0.523319	-0.16386	0.544253	-0.158287	0.558212	-0.182911	0.497739	0.617041	0.0108878	-0.228122	0.39546
Pgl_GLEAN_10009877	black	-0.358332	0.172935	-0.269517	0.312754	0.853885	2.57e-05	-0.549414	0.0274925	0.374679	0.152759	0.606199	0.0128007	-0.458569	0.0740166	0.329196	0.21312	-0.602922	0.0134278	-0.38395	0.142053	-0.26605	0.319262	-0.272454	0.307304	-0.234626	0.38175	-0.194641	0.470071	0.0812269	0.764905	0.092323	0.733809	-0.229535	0.39246	0.464304	0.0700179	-0.256826	0.33695
Pgl_GLEAN_10004572	black	0.357932	0.17345	0.169942	0.529198	-0.809073	0.000147231	0.54355	0.0295395	-0.366186	0.163032	-0.460815	0.0724312	0.556142	0.0252793	-0.222833	0.406801	0.643268	0.00718209	0.140397	0.60403	0.387104	0.13853	0.253483	0.343496	0.327647	0.215409	-0.0383783	0.887782	0.0644756	0.81248	0.105877	0.696349	0.106854	0.693672	-0.469281	0.0666772	0.202644	0.451639
Pgl_GLEAN_10001468	black	-0.357735	0.173703	-0.216396	0.420834	0.914516	7.12e-07	-0.349684	0.184292	0.515055	0.0411847	0.380263	0.146247	-0.35114	0.182347	0.0184302	0.945988	-0.452399	0.0785002	0.0193491	0.943299	-0.250525	0.349347	-0.32928	0.212995	-0.231685	0.387918	-0.200856	0.455725	-0.20318	0.450418	-0.226166	0.399634	-0.229455	0.392629	0.499206	0.0489961	-0.253383	0.343692
Pgl_GLEAN_10023437	black	-0.356826	0.174879	-0.358006	0.173355	0.954037	1.03e-08	-0.565031	0.0225683	0.46873	0.0670414	0.342989	0.193414	-0.398208	0.126606	0.122332	0.651746	-0.568536	0.0215631	0.0874648	0.747379	-0.222527	0.407463	-0.226978	0.397899	-0.23699	0.376832	-0.166182	0.538483	-0.164318	0.543112	-0.149386	0.580821	-0.207711	0.440158	0.574954	0.0198123	-0.221758	0.409128
Pgl_GLEAN_10031872	black	-0.355778	0.17624	-0.28501	0.28464	0.393269	0.131819	-0.238612	0.373477	-0.21624	0.421176	0.511808	0.0427032	0.061785	0.820184	0.0720539	0.790871	0.27659	0.299724	-0.205023	0.44623	-0.0239741	0.929774	0.239466	0.371716	-0.0390486	0.885834	-0.00521616	0.984704	-0.309858	0.242839	0.140119	0.604755	-0.187832	0.486039	0.36049	0.170175	-0.0747625	0.783181
Pgl_GLEAN_10009622	black	-0.35548	0.176628	-0.382174	0.144062	0.888363	4.29e-06	-0.526257	0.0362559	0.47619	0.0622349	0.214084	0.425934	-0.33777	0.200724	0.0873743	0.747632	-0.55087	0.0270013	0.269439	0.3129	-0.240479	0.369636	-0.215208	0.42345	-0.205834	0.444395	-0.191016	0.47854	-0.163708	0.544632	-0.13368	0.621609	-0.185719	0.491048	0.507264	0.0448976	-0.178182	0.509108
Pgl_GLEAN_10019203	black	0.355194	0.177002	0.340752	0.196526	-0.792949	0.000248027	0.133005	0.623388	-0.258404	0.333884	-0.33284	0.207793	0.00348239	0.989788	0.105722	0.696774	0.457391	0.0748576	-0.298811	0.260921	0.11018	0.684588	0.563113	0.0231333	0.0665949	0.806423	0.30996	0.242677	0.10531	0.697904	0.36095	0.169591	0.0131631	0.961411	-0.452409	0.0784932	-0.00625881	0.981647
Pgl_GLEAN_10011390	black	-0.355159	0.177047	-0.321219	0.225081	0.83502	5.7e-05	-0.475578	0.0626193	0.454203	0.0771699	0.273939	0.304571	-0.335674	0.20371	-0.0012931	0.996208	-0.480653	0.0594829	0.388999	0.136443	-0.211412	0.431869	-0.166864	0.536794	-0.203511	0.449664	-0.21333	0.427604	-0.188498	0.484466	-0.184133	0.494823	-0.217935	0.417455	0.353268	0.179528	-0.192638	0.474741
Pgl_GLEAN_10011069	black	-0.354579	0.177806	-0.265361	0.320564	0.735172	0.00117498	-0.825903	8.09e-05	0.428972	0.0973169	0.481758	0.0588161	-0.617881	0.0107496	0.405362	0.11931	-0.453252	0.0778691	-0.478997	0.0604936	-0.28802	0.279361	0.198037	0.462204	-0.286132	0.282665	0.109292	0.68701	0.0220925	0.935274	0.0803714	0.767317	-0.270098	0.311672	0.414928	0.11002	-0.317198	0.231269
Pgl_GLEAN_10019714	black	-0.354458	0.177963	-0.464573	0.0698342	0.833275	6.1e-05	-0.357992	0.173372	0.214924	0.424077	0.365102	0.164375	0.00831859	0.975608	0.044928	0.868774	-0.361644	0.168711	-0.128779	0.634559	0.063945	0.813998	-0.351692	0.181613	0.100991	0.70978	-0.226309	0.399328	-0.245424	0.359568	-0.159691	0.55468	-0.0779569	0.774136	0.688836	0.00316661	-0.012111	0.964494
Pgl_GLEAN_10017289	black	-0.353842	0.178772	-0.285876	0.283115	0.925514	2.8e-07	-0.553279	0.0262038	0.525605	0.0365299	0.347061	0.187832	-0.402776	0.121913	0.129602	0.632378	-0.499974	0.0485936	-0.270694	0.310564	-0.20904	0.437172	-0.21141	0.431873	-0.186676	0.488777	-0.152622	0.572556	-0.152104	0.573876	-0.155661	0.564841	-0.172494	0.522938	0.655258	0.0058637	-0.196574	0.465586
Pgl_GLEAN_10004196	black	-0.352576	0.180441	-0.307827	0.246104	0.932528	1.43e-07	-0.559592	0.0241989	0.451714	0.0790101	0.408299	0.116402	-0.404158	0.120518	0.194068	0.471405	-0.515957	0.04077	-0.291954	0.272549	-0.221778	0.409084	-0.226874	0.398121	-0.195791	0.467399	-0.141725	0.600578	-0.158798	0.556926	-0.0551416	0.83927	-0.184644	0.493605	0.672901	0.004282	-0.20978	0.435515
Pgl_GLEAN_10008877	black	0.352397	0.180678	0.153294	0.570847	-0.714277	0.00188004	0.365547	0.163823	-0.427127	0.0989232	-0.559639	0.0241845	0.37291	0.15486	-0.0820476	0.762593	0.376119	0.15106	-0.0338618	0.900924	0.531588	0.0340734	0.161539	0.550049	0.296686	0.264492	0.0394358	0.884709	0.0635539	0.815117	0.129235	0.633351	0.0735184	0.786711	-0.15049	0.577996	-0.222832	0.406803
Pgl_GLEAN_10010323	black	-0.352221	0.180911	-0.202303	0.452417	0.58614	0.0170258	-0.434245	0.0928273	0.418467	0.106715	0.619747	0.0104476	-0.243805	0.362849	-0.0780495	0.773874	-0.250894	0.348614	0.118985	0.660735	0.317808	0.230325	0.0434049	0.873188	-0.222078	0.408435	-0.1955	0.468075	-0.201525	0.454193	-0.198056	0.462161	-0.214006	0.426107	-0.151121	0.576383	-0.212825	0.428725
Pgl_GLEAN_10014337	black	0.351883	0.181359	0.197525	0.463387	-0.671472	0.00439566	-0.00300526	0.991187	-0.426057	0.0998629	-0.407312	0.117373	0.0588862	0.828501	-0.0692134	0.798954	0.145223	0.591524	-0.133503	0.622077	0.406884	0.117797	0.364566	0.165043	0.0761159	0.779345	0.0561806	0.836279	0.0335288	0.901893	0.19009	0.480715	0.399986	0.124765	-0.179644	0.505581	-0.258336	0.334016
Pgl_GLEAN_10024297	black	-0.351305	0.182126	-0.373915	0.153664	0.84479	3.82e-05	-0.507415	0.0448234	0.206889	0.442012	0.344983	0.190667	-0.242676	0.365145	-0.112513	0.67824	-0.398422	0.126383	0.383611	0.142435	-0.125667	0.642835	-0.116865	0.666451	-0.068145	0.802	-0.274593	0.303371	-0.283395	0.287497	-0.249798	0.350795	-0.102602	0.705343	0.516999	0.0402951	-0.189071	0.483115
Pgl_GLEAN_10022733	black	-0.34985	0.18407	-0.13364	0.621715	0.871899	1.07e-05	-0.642017	0.00733222	0.279709	0.294082	0.590894	0.0159385	-0.541707	0.0302062	-0.0663068	0.807246	-0.241421	0.367707	-0.173198	0.521217	-0.272415	0.307376	0.14569	0.590318	-0.221205	0.410326	-0.213659	0.426876	-0.239968	0.370685	-0.19313	0.473593	-0.262567	0.325876	0.568695	0.0215183	-0.178665	0.507941
Pgl_GLEAN_10031164	black	-0.349808	0.184125	-0.485346	0.0566874	0.58248	0.0179016	-0.304911	0.250838	0.230511	0.390393	0.400724	0.124007	0.175145	0.516471	0.0188768	0.944681	-0.381718	0.144582	-0.13904	0.607565	0.282172	0.289672	-0.358116	0.173213	0.394047	0.130988	-0.178424	0.508522	-0.20781	0.439936	-0.223545	0.405264	0.160295	0.553164	0.246187	0.35803	-0.197459	0.463539
Pgl_GLEAN_10003811	black	-0.349628	0.184367	-0.221287	0.410149	0.880682	6.7e-06	-0.242042	0.366437	0.475112	0.0629135	0.368942	0.159649	-0.262396	0.326203	0.00701681	0.979424	-0.372886	0.15489	0.101371	0.708734	-0.238719	0.373255	-0.362301	0.167882	-0.262754	0.325518	-0.160505	0.552637	-0.193654	0.472369	-0.256423	0.337735	-0.232985	0.385185	0.470294	0.0660116	-0.152319	0.573329
Pgl_GLEAN_10006947	black	-0.349144	0.185017	-0.30229	0.25514	0.559398	0.0242587	-0.329583	0.212549	0.585521	0.0171716	0.36164	0.168716	-0.259025	0.332682	0.372538	0.155306	-0.508328	0.0443764	0.131018	0.628631	-0.189508	0.482084	-0.24448	0.361478	-0.194788	0.469729	0.485109	0.0568262	-0.159924	0.554096	-0.16076	0.551998	-0.183642	0.495993	-0.138465	0.609066	-0.183128	0.497221
Pgl_GLEAN_10004663	black	-0.34897	0.185251	-0.157725	0.559628	0.829802	6.98e-05	-0.652914	0.00610484	0.500045	0.048557	0.616974	0.010899	-0.52394	0.0372367	0.0594161	0.826979	-0.295482	0.266528	-0.350362	0.183384	-0.231045	0.389265	0.122914	0.650187	-0.222724	0.407038	-0.173829	0.519677	-0.188369	0.484772	-0.0787856	0.771794	-0.216665	0.420241	0.358174	0.173138	-0.147261	0.586275
Pgl_GLEAN_10004107	black	-0.346596	0.188463	-0.324676	0.219847	0.802827	0.000181191	-0.338248	0.200047	0.096787	0.721405	0.397157	0.127703	-0.210626	0.433623	-0.055962	0.836908	-0.33889	0.199141	0.475496	0.0626709	-0.20954	0.436051	-0.201521	0.454203	-0.233014	0.385124	-0.207069	0.441604	-0.208911	0.437463	-0.206992	0.441778	-0.203623	0.449409	0.476761	0.0618778	-0.105463	0.697485
[truncated: 29,380 more rows]

## Sheet: ModuleGeneList_RWC
Supplemental Table S3. Data of all identified WGCNA modules and their module correlations and module membership values. (For chlorophyll content and relative water content)
[truncated: 30,408 more rows]
