# Supplementary material for: Gene Coexpression Analysis Identifies Genes Associated with Chlorophyll Content and Relative Water Content in Pearl Millet
Source: Plants (Basel). 2023 Mar 22;12(6):1412. doi: 10.3390/plants12061412 (PMC10057621; doi:10.3390/plants12061412)
Supplement: Supplementary file 1 [file plants-12-01412-s001.zip › Supplementary file S2.xlsx]

## Sheet: Excel combined
Supplemental Table S2. Transcripts Per Million (TPM) values of all 16 pearl millet plants.
Gene_Id	Pg1	Pg2	Pg3	Pg4	Pg5	Pg6	Pg7	Pg8	Pg9	Pg10	Pg11	Pg12	Pg13	Pg14	Pg15	Pg16
Pgl_GLEAN_10000055	11.3952	12.4703	9.23274	9.98684	5.03996	9.94785	10.2602	5.63582	6.61316	19.3899	5.08247	9.60373	6.70654	7.67502	12.8637	11.3999
Pgl_GLEAN_10000074	0	0	0	0	0	0	0	0	0	0	0	0	0	0	0	0
Pgl_GLEAN_10000087	4.8511	10.7085	4.63506	5.10581	3.26042	6.33186	8.99054	7.25608	14.6144	13.1551	6.23723	10.3043	2.78574	2.32414	5.0549	6.05993
Pgl_GLEAN_10000097	0	0	0	0	0	0	0	0	0	0	0	0	0	0	0	0
Pgl_GLEAN_10000100	0.105462	0	0	0	0	0	0.339528	1.38718	0	1.03491	0	0	0	0	0	0
Pgl_GLEAN_10000117	0	0	0	0	0	0	0	0	0	0	0	0	0	0	0	0		s
Pgl_GLEAN_10000127	0	0	0	0	0	0	0	0	0	0	0	0	0	0	0	0
Pgl_GLEAN_10000138	7.84158	5.65059	4.98438	5.28332	7.67149	6.24794	2.65506	4.28519	3.18315	4.3925	4.67379	0	6.31958	8.18874	5.31586	7.49319
Pgl_GLEAN_10000139	0.448056	0.169812	0.300428	0.569715	0.181292	0.316732	0.97962	0.596229	0.679473	1.23605	0.263316	0.258379	1.13241	1.06317	0.219452	0.880455
Pgl_GLEAN_10000140	0.800682	0.953853	0.552278	1.55198	0.555442	0.323457	2.05392	2.00083	0.832939	1.74823	1.07601	1.3194	8.25281	9.60047	0.906312	2.1705
Pgl_GLEAN_10000144	0.403564	1.24519	2.41912	1.0783	1.7671	1.84463	1.15549	0.941345	2.57217	1.07108	0.334247	0	6.26407	2.58107	2.76877	2.0255
Pgl_GLEAN_10000159	8.85798	0	0	0	0	0	8.9811	3.63541	0	13.1212	0	0	0	0	0	0
Pgl_GLEAN_10000170	0	0	0	0	0	0	0	0	0	0	0	0	0	0	0	0
Pgl_GLEAN_10000199	23.5304	18.6246	0.93816	23.3963	0	0.975217	33.3674	16.197	1.15209	22.9165	0	1.01089	5.39038	103.765	1.37045	72.2918
Pgl_GLEAN_10000200	5.50638	7.06306	1.19783	3.89875	0.200543	1.67568	11.6834	9.10793	0.464999	11.953	2.415	1.71838	4.45643	4.00717	3.89128	4.322
Pgl_GLEAN_10000249	0	0	0	0	0	0	0	0	0	0	0	0	0	0	0	0
Pgl_GLEAN_10000250	0	0	0	0	0	0	0	0	0	0	0	0	0.040128	0	0	0
Pgl_GLEAN_10000251	63.0486	62.9808	86.8945	55.8583	62.5844	83.6951	70.8603	154.682	54.8011	69.1256	69.453	50.8645	100.1	175.31	726.594	936.858
Pgl_GLEAN_10000252	22.1405	18.5553	11.9454	15.0917	12.6396	20.3058	21.9182	22.6381	16.306	22.6579	16.8616	15.0589	11.3216	13.0149	8.38071	11.9697
Pgl_GLEAN_10000255	0	0	0	0	0	0	0	0	0	0	0	0	0.0214	0	0	0.063596
Pgl_GLEAN_10000261	0	0	0	0	0	0	0	0	0	0	0	0	0	0	0	0
Pgl_GLEAN_10000262	1.23186	0	0	0	0.133788	0.279963	2.99769	3.78548	2.14005	2.13115	3.95946	4.29532	0.030959	0.113765	0.021603	0.140057
Pgl_GLEAN_10000273	3.12293	30.5032	15.4799	12.9067	9.92869	28.1736	0	0	18.3804	0	12.3139	4.31564	0	0.243632	0	0.175234
Pgl_GLEAN_10000283	0.207519	0	0.11189	0	0.112477	0.117749	0.096647	0	0	0.178525	0	0	0.981369	0.219894	0.365578	0.01973
Pgl_GLEAN_10000324	0	0	0	0	0	0	0	0	0	0	0	0	0	0	0	0
Pgl_GLEAN_10000325	0	0	0	0	0	0	0	0	0	0	0	0	0	0	0	0
Pgl_GLEAN_10000326	41.5723	51.0352	16.4878	40.0741	14.4348	18.521	48.8258	47.8758	11.6969	39.9189	10.7628	12.9952	28.2266	23.2448	29.46	28.1577
Pgl_GLEAN_10000352	0	0	0	0	0	0	0	0	0	0	0	0	0	0	0	0
Pgl_GLEAN_10000368	1.73951	0.689515	2.43132	0.839095	0	0	0.87702	2.09961	2.39526	2.46282	0	0	1.34808	0.856072	1.13952	0.508522
Pgl_GLEAN_10000376	276.403	221.259	35.994	224.05	78.1009	81.6922	341.58	18.6319	38.0454	284.603	50.3475	69.3174	2.87805	5.55919	2.72454	6.42418
Pgl_GLEAN_10000388	40.3276	36.1534	38.0875	38.0757	41.9527	44.7211	45.8536	58.2308	34.731	44.2533	37.9977	36.758	5.22176	5.73773	12.3729	9.4076
Pgl_GLEAN_10000389	0.347909	0.368277	0	0.351416	0	0	0.254901	0.158223	0	0.411014	0	0	0.040049	0	0.187086	0
Pgl_GLEAN_10000390	0	1.9223	1.4196	1.34533	0	0	0	0	0	0	0	0	0.288736	0.100503	0	0
Pgl_GLEAN_10000395	0	0	0	0	0	0	0	0	0	0	0	0	0	0.030785	0	0
Pgl_GLEAN_10000396	6.92257	6.71292	8.83566	4.6257	10.2117	5.60991	9.07838	15.609	45.9029	12.4318	48.2097	40.5936	3.19068	5.98934	7.57742	7.25198
Pgl_GLEAN_10000397	0	0	0	0	0	0	0	0	0	0	0	0	0	0	0	0
Pgl_GLEAN_10000398	0	0	0	0	0	0	0	0	0	0	0	0	0	0	0	0.123336
Pgl_GLEAN_10000399	0	0	0	0	0.548316	0	0	0	2.58375	0	0.841163	0.587725	0	0.347956	0	0.136694
Pgl_GLEAN_10000416	1.49542	4.44728	2.06119	1.71388	0.548316	1.24034	5.93662	10.6106	8.73169	11.3778	8.78687	8.55261	8.36504	20.5888	7.24121	24.5236
Pgl_GLEAN_10000417	0	0	0	0	0	0	0	0	0	0	0	0	0	0	0	0
Pgl_GLEAN_10000418	0	0	18.7149	0	18.0054	24.5336	0	0	87.867	0	55.4614	15.5554	16.79	60.6829	16.8543	67.0557
Pgl_GLEAN_10000425	0	0	0	0	0	0	0	0	0	0	0	0	0	0	0.344105	0.184674
Pgl_GLEAN_10000442	0.996948	0	0	0	0	0	0	0.390374	0	0	0	0	0	0	0	0
Pgl_GLEAN_10000443	0	0	0	0	0	0	0.381718	0	0	0	0	0	6.99558	2.71106	5.25522	1.89671
Pgl_GLEAN_10000444	0.633861	0	0.171893	0	0	0	0	0.489597	0	0	0	0	0.58257	0.464374	0.092516	0.849785
Pgl_GLEAN_10000457	0.3576	0.804996	0.530002	0.329852	0.322604	1.36063	0.411552	0	0	0.08951	0.160763	0	0.069678	0.101381	0	0.025475
Pgl_GLEAN_10000458	31.654	28.6837	20.466	26.2252	27.7806	34.1538	56.5068	0.943298	7.01792	49.8148	3.9655	3.81591	0.072403	0.49824	0	0.257997
Pgl_GLEAN_10000459	11.6316	7.16913	10.7512	12.3771	15.5884	13.5576	14.4048	5.68287	40.3871	11.1018	32.6018	29.0778	1.2252	1.24871	1.33712	2.16927
Pgl_GLEAN_10000460	8.0855	7.95615	8.33323	8.13513	4.98352	8.90534	8.25795	7.02281	7.12573	10.6855	6.65613	4.60024	4.60292	5.21139	6.29832	9.00389
Pgl_GLEAN_10000469	1.07318	12.038	1.82572	6.95373	1.83005	1.25491	2.21315	4.37483	4.55238	8.29987	10.0047	6.55876	0	12.7911	0.706598	7.13803
Pgl_GLEAN_10000475	0.892235	1.28348	1.86429	1.0548	1.10589	2.31922	2.12964	1.08366	0.862702	1.9629	0.765823	1.13096	0.965021	1.09439	0.926197	1.34194
Pgl_GLEAN_10000476	16.1786	17.1057	13.9953	13.3215	9.40102	13.7903	10.7051	16.7421	31.2485	12.8502	26.7347	30.4009	7.11057	8.33014	14.3464	20.8744
Pgl_GLEAN_10000477	105.676	137.857	61.135	106.623	66.0316	82.8452	77.7387	46.2434	86.6027	97.7387	81.1749	70.7658	24.7078	27.4312	112.591	171.672
Pgl_GLEAN_10000478	5.43413	7.53244	6.87624	5.05314	4.23486	8.05773	4.51396	7.1965	3.12721	7.10191	4.92783	3.14232	6.26435	3.92393	16.1654	11.841
Pgl_GLEAN_10000479	3.84262	5.12588	6.03074	5.76607	4.23782	7.25145	5.86799	4.74706	12.1981	4.95887	4.20965	4.5434	11.6777	19.3992	16.797	14.0028
Pgl_GLEAN_10000480	62.7592	55.084	26.8563	55.3602	34.044	38.0365	62.9779	31.3264	22.9954	53.4999	16.816	21.3303	21.3889	28.1669	11.8052	6.35954
Pgl_GLEAN_10000482	0.388979	0.515528	1.45942	0.164461	1.41548	1.15428	0.491481	1.62497	2.70683	0.329499	3.4956	2.46533	0.383838	0.130183	2.61104	2.61327
Pgl_GLEAN_10000485	0.989739	0.789762	0	0	0	0	2.52516	2.40834	0	1.896	0	2.40532	0.371802	0	21.3702	80.1859
Pgl_GLEAN_10000486	11.5287	4.5204	10.4649	25.0669	0	6.8071	6.03777	4.74309	0	16.6903	0	7.65099	1.93816	3.85958	0.493575	2.90353
Pgl_GLEAN_10000487	0.61804	0.468222	0.055227	0.479524	0.166641	0.116468	2.74693	0.313092	13.9754	2.00849	16.7606	15.1987	0.753766	0.213621	0.156102	0.138338
Pgl_GLEAN_10000488	91.4461	112.288	175.332	85.9153	176.331	185.412	205.005	113.081	86.3123	184.836	96.8117	98.0338	160.052	168.342	267.481	199.97
Pgl_GLEAN_10000489	47.3929	53.4884	112.332	48.6347	114.047	104.728	72.2089	36.4556	31.4196	64.83	33.5013	32.8267	10.1447	14.5542	48.4929	34.7575
Pgl_GLEAN_10000490	12.8411	14.0869	10.5705	10.5336	6.79334	10.9458	18.2142	12.7463	9.7308	17.2714	11.1929	11.0242	6.72859	5.80234	22.2708	22.7486
Pgl_GLEAN_10000491	2.30682	2.66592	3.76724	3.5836	1.89203	3.7317	3.11156	4.17894	7.327	1.35676	9.20003	11.7097	0.095014	0.622864	0.694611	1.111
Pgl_GLEAN_10000492	0	0	0	0	0	0	0	0	0	0	0	0	0	0	0.08097	0
Pgl_GLEAN_10000493	9.86845	6.77951	6.15077	6.06939	3.45859	7.46228	9.44596	8.88308	4.99734	10.3003	8.62079	3.58753	3.56707	3.86257	8.19426	6.4653
Pgl_GLEAN_10000494	0	0	0	0	0	0	0	0	0	0	0	0	0	0.021969	0	0
Pgl_GLEAN_10000508	8.90903	8.22228	3.68001	7.55551	2.72397	5.89436	10.9883	23.742	4.05506	10.333	3.5092	0.83355	0.331607	0.278293	0.33871	0.333506
Pgl_GLEAN_10000509	7.62676	8.62522	8.2569	5.94871	4.77128	7.8296	13.6899	4.10636	10.5929	15.2507	11.6947	11.6137	11.1144	13.0013	7.10838	5.94219
Pgl_GLEAN_10000510	11.0499	12.7354	6.35831	10.8296	5.18157	8.02409	13.8467	4.33198	5.16655	20.0598	5.73325	5.6233	33.8222	38.2053	25.357	22.3775
Pgl_GLEAN_10000511	0	0	0	0	0.147375	0	0.254477	0.208636	0	0	0.437675	0	0.44169	1.0165	0.213268	0.17935
Pgl_GLEAN_10000512	0.057229	0.172958	0.153043	0.144219	0	0.096908	0.392501	0.173348	0.068805	0.578519	0.133181	0.131594	0.073122	0.219194	0.153858	0.248002
Pgl_GLEAN_10000529	9.7215	8.36354	11.6431	7.69533	10.1114	15.2756	4.33615	0.469766	1.38897	4.62301	2.25346	1.01832	0.031716	0.088157	0.007895	0
Pgl_GLEAN_10000540	8.5927	16.7941	8.8958	7.7185	5.95545	9.06121	11.2907	46.6201	41.2774	10.8783	24.5818	30.3147	5.4938	7.67915	26.6422	54.1725
Pgl_GLEAN_10000541	0	0	0	0	0	0	0	0	0	0	0	0	0	0	0	0
Pgl_GLEAN_10000547	0	0	0	0	0	0	0.325065	0	0	0	0	0	0	0	0	0
Pgl_GLEAN_10000548	12.4966	12.5943	6.96052	8.97329	5.72591	8.57498	9.00311	3.78723	0.848484	13.5633	0.796397	3.09577	0.180035	0.37009	0.154939	0.585946
Pgl_GLEAN_10000549	0.529944	1.34411	0.095085	0.302744	0.191199	0.500616	1.06543	0.539936	0	1.96697	0.140092	0.204494	2.52418	2.14735	0.843213	0.235777
Pgl_GLEAN_10000550	0.383614	0.217876	0	0.283774	0	0	0.837077	0.072836	0	0.243671	0	0	0.012213	0	0.077006	0.009205
Pgl_GLEAN_10000551	1.02168	1.36685	1.79489	1.21992	0.277527	1.01618	0.837643	1.37452	0.634865	1.54857	0.205596	1.48513	0	0.033665	0	0
Pgl_GLEAN_10000552	95.0738	78.9428	61.0933	133.793	71.1035	57.422	153.059	43.5186	16.9133	119.39	28.8649	32.0223	30.135	26.288	16.7202	19.4647
Pgl_GLEAN_10000553	0.333738	0.113268	0.179014	0.047145	0.060014	0.06291	0.153602	0.169173	0.134946	0.377675	0.087158	0.382454	0.176843	0.191305	0.658248	0.477412
Pgl_GLEAN_10000608	47.4445	49.3345	64.2808	32.8963	43.2064	64.1945	22.5038	40.3238	13.3655	34.1488	9.8018	8.86382	5.27384	10.4431	43.5777	80.531
Pgl_GLEAN_10000624	1.76549	2.26475	2.3579	1.64023	1.11975	1.93178	4.36358	0.747444	0.084599	4.44829	0.491058	0.770358	1.04191	1.21976	0.282337	0.466709
Pgl_GLEAN_10000625	7.03972	9.04274	9.81583	6.10599	5.4839	10.1907	10.7486	10.8281	4.94639	12.2206	8.52325	7.66102	10.6691	11.421	8.81327	12.9644
Pgl_GLEAN_10000626	0	0.741556	0.917669	0.420586	0.790581	0.689354	0.5676	1.8639	0.601919	0.629455	1.55901	1.69208	2.24225	0.992965	3.02304	3.54217
Pgl_GLEAN_10000628	3.36586	4.13139	7.28343	3.15629	4.66806	6.11414	2.16296	5.81247	3.34861	2.52367	2.11961	1.32988	1.78817	1.61218	12.0011	12.6512
Pgl_GLEAN_10000629	0.627306	0.818654	0.88452	0.694588	0.613686	0.611589	0.704001	0.431841	0.548486	0.864704	0.088472	0.196695	0.105657	0.061313	1.31856	1.10387
Pgl_GLEAN_10000630	52.1852	48.2661	22.8544	38.5984	20.5015	17.176	51.3057	58.789	20.3597	26.2701	11.0046	16.7693	7.1948	9.46715	10.5912	16.1275
Pgl_GLEAN_10000633	4.96068	4.71974	5.28227	3.07907	2.56398	5.11398	9.69261	2.9612	3.89634	9.3627	6.2453	4.42541	8.90367	8.71806	12.919	11.2766
Pgl_GLEAN_10000634	6.80779	6.70223	8.13965	5.37253	5.80116	9.79626	7.15319	6.72433	7.2538	9.03214	6.56007	6.20132	6.61762	8.5039	9.91488	12.0593
Pgl_GLEAN_10000635	1.70966	2.70846	5.25267	2.46794	0.479325	2.48125	6.45442	0.68714	1.17447	3.22119	3.85328	0	4.89255	5.51542	5.35696	8.09956
Pgl_GLEAN_10000660	0	0	0	0	0	0	0	0	0	0	0	0	0	0	0	0
Pgl_GLEAN_10000667	12.1766	8.27419	13.1291	5.03457	11.227	9.59836	14.4708	12.5977	5.98814	16.4188	6.28835	7.33658	27.1831	21.9557	16.7826	15.318
Pgl_GLEAN_10000668	0	0	0	0	0	0.147073	0	0	0	0	0	0	0	0	0	0
Pgl_GLEAN_10000670	0.489118	0.123956	0	0.069696	0.088176	0	0.981711	4.85379	0.199486	0.278765	0.257942	0.377184	0.959819	1.73509	68.2174	95.9058
Pgl_GLEAN_10000704	12.1929	11.0605	9.48673	9.50843	6.95356	10.0102	15.2341	9.38904	11.0299	19.1777	11.7777	9.0975	10.5479	13.7129	17.3236	18.6208
Pgl_GLEAN_10000705	0	0	0	0	0	0	0	0	0	0	0	0	0	0	0.06869	0
Pgl_GLEAN_10000721	0	0	0	0	0.356206	0	0	0	0	0	0	0	1.20612	0.828892	0.839386	1.309
Pgl_GLEAN_10000722	77.7364	80.0107	132.846	100.09	113.421	120.053	160.429	52.3693	50.5504	93.9568	129.017	99.4475	37.3088	44.6605	66.7372	48.5696
Pgl_GLEAN_10000752	7.55324	8.13493	7.1109	5.32574	3.60678	7.11438	11.2881	6.01584	5.05245	13.3057	5.49719	4.00007	12.672	16.8021	11.4521	8.1318
Pgl_GLEAN_10000753	137.544	170.325	116.196	173.433	115.533	127.128	196.869	172.904	177.922	183.18	138.76	95.8989	126.965	140.568	212.102	257.237
Pgl_GLEAN_10000754	0.52531	0	0	0	0	0	0.509019	0.412229	0	0.472922	0	0	53.5292	55.2213	16.3754	10.6978
Pgl_GLEAN_10000771	15.112	16.9247	22.7241	12.3633	16.6971	26.6962	20.1694	14.016	15.9041	17.919	18.6365	12.781	11.9531	14.3215	12.3586	8.8719
Pgl_GLEAN_10000794	0	0	0	0	0	0	0	0	0	0	0	0	0	0	0	0
Pgl_GLEAN_10000795	4.14035	4.04669	4.93453	3.38943	2.92071	3.85669	6.84152	3.29815	2.07463	6.90826	3.2021	3.46144	4.59776	5.69104	2.16225	2.44272
Pgl_GLEAN_10000796	0	0	0	0	0	0	0	0	0	0	0	0	0.108336	0	0	0
Pgl_GLEAN_10000797	0	0	0	0	0	0	0	0	0	0	0	0	0	0	0	0
Pgl_GLEAN_10000798	0	0	0	0	0	0	0.333014	0	0	0	0.288159	0.380935	0.021804	2.42995	0.060744	5.87066
Pgl_GLEAN_10000799	0	0	0	0	0	0	0.160929	0	0	0.445629	0.275028	0.803251	0.569727	0	0.890773	0
Pgl_GLEAN_10000800	0	0	0	0	0	0	0	0	0	0	0.901403	0	0	1.19981	0.218126	1.5141
Pgl_GLEAN_10000801	0.377984	0.143909	0	0.324575	0	0	0.878171	0	0	0.810802	0	0	0	0.012588	0	0
Pgl_GLEAN_10000820	12.477	9.43041	6.0316	8.41444	4.84054	7.07983	7.82461	6.1898	1.44822	8.75737	2.21333	2.03959	5.82343	8.90214	4.7246	7.42494
Pgl_GLEAN_10000821	23.8957	24.2914	43.7182	19.6906	29.5298	39.2591	18.8625	14.3848	23.3087	18.8805	22.4581	21.6108	32.3031	30.0297	24.6412	21.8833
Pgl_GLEAN_10000822	0	0	0	0	0	0	0	0	0	0	0	0	0	0.091539	0	0
Pgl_GLEAN_10000852	0	0	17.3025	0	20.281	14.2766	0	0	0	0	22.7147	10.9801	0.41229	7.31797	0	2.68078
Pgl_GLEAN_10000853	0	0	0	0	0	0	0	0	0	0	0	0	0	0	0	0
Pgl_GLEAN_10000889	2.85237	2.675	5.32868	2.08586	5.00849	3.61038	0.149615	0	0.796062	0.553831	0.774355	0	0	0.12442	0	0.02981
Pgl_GLEAN_10000890	0	0	0.354894	0	0	0	0	0	0	0	1.1153	0	0	0.078798	0	0
Pgl_GLEAN_10000891	2.54332	2.64321	2.68747	1.71094	1.98489	2.62049	3.63681	8.43008	9.56551	3.53824	11.3081	8.04419	40.9594	54.6755	244.858	290.046
Pgl_GLEAN_10000892	0	0.901015	0.31848	0.385438	0.800064	1.00384	0.138386	0.680005	0	0.512034	0.238373	0.685191	0.128652	0.096444	6.53418	5.5164
Pgl_GLEAN_10000893	0	0	0	0	0	0	0	0	0	0	0	0	0	0	0.086363	0.055914
Pgl_GLEAN_10000894	15.4846	12.0343	10.3109	11.0164	7.84632	11.4436	10.443	16.322	21.629	10.8983	23.4879	19.4683	9.25079	6.46819	43.5892	37.9116
Pgl_GLEAN_10000895	18.8871	10.5577	17.0811	20.2156	17.5815	18.2323	22.0205	16.3684	12.8389	22.7767	12.6213	13.2084	11.9726	16.8582	14.6808	18.341
Pgl_GLEAN_10000896	25.6474	28.9855	18.4193	17.9842	17.0473	20.8407	28.9515	22.9349	14.3778	34.5669	14.0842	12.081	38.7413	43.7576	21.5387	30.3172
Pgl_GLEAN_10000901	0	0.806314	0	0	0	0	0	0	0	0	0	0	0	0	0.450312	0.081277
Pgl_GLEAN_10000902	73.6757	37.5067	61.3143	143.483	86.2997	61.2058	192.257	77.3521	40.7894	150.507	95.5872	71.1043	28.7301	27.6403	57.9818	80.6207
Pgl_GLEAN_10000903	180.241	148.446	138.484	163.695	128.926	154.232	210.053	110.861	190.884	196.077	155.568	199.449	7.58791	7.76132	25.1169	23.1684
Pgl_GLEAN_10000972	0	0	0.074805	0.05929	0	0	0	0	0	0	0	0	0	0	0	0
Pgl_GLEAN_10000973	0	0.823461	0	0	0	0	0.527557	0	0	0	0	0	0	0.114404	0	0.082476
Pgl_GLEAN_10000974	0	0	0	0	0	0	0	0	0	0	0	0	0	0	0	0
Pgl_GLEAN_10000975	0.510839	1.75738	0.690341	0.110902	0.693817	0.580675	0.35899	0	0.317432	0.221225	0.411192	0.297025	0	0.016833	0.067116	0.38687
Pgl_GLEAN_10000976	0	0	0	0	0	0	0	0	0	0	0	0	0	0.072982	0	0
Pgl_GLEAN_10000977	27.6565	29.4577	22.5426	22.1997	22.7753	24.8	21.8376	21.5129	30.7286	27.0753	28.3114	17.8765	11.7906	12.0201	22.3988	18.4808
Pgl_GLEAN_10000978	64.3908	67.9288	72.8546	65.793	45.1412	63.3731	76.716	30.6238	44.0063	56.0241	38.0178	39.3526	19.8933	18.9214	27.7143	23.6238
Pgl_GLEAN_10000979	8.12866	8.37966	7.94147	8.05918	5.00413	9.22845	5.43097	3.8739	3.79931	6.43694	5.79638	1.78468	0	0.014532	0	0
Pgl_GLEAN_10000980	2.35179	2.47779	3.66252	4.23982	2.88023	4.51727	3.8748	0.226668	4.04528	4.09627	6.67445	4.11115	0	0.096444	0	0
Pgl_GLEAN_10000982	0	0	0	0	0	0	0	0	0	0	0	0	0	0	0	0
Pgl_GLEAN_10000983	0	0	0	0	0	0	0	0	0	0	0	0	0	0	0	0
Pgl_GLEAN_10000998	12.0324	8.71881	2.61412	15.7587	4.68965	4.3119	10.5841	4.25715	0.867461	9.04579	1.12572	0.803555	0.341808	0.448256	0.267838	0.290046
Pgl_GLEAN_10000999	15.7768	14.9739	7.49211	20.2775	6.62081	6.06036	16.0717	4.2939	0.171716	14.7664	1.77552	1.4646	0.196549	0.253512	0.300068	0.56574
Pgl_GLEAN_10001014	25.3207	21.2375	19.1264	18.599	14.22	21.4545	22.4144	26.1535	12.2258	25.4351	12.798	9.98775	21.2248	24.1946	26.4117	29.5514
Pgl_GLEAN_10001015	36.7184	40.2232	37.9377	30.2681	26.3678	41.1586	38.4782	36.9655	40.2851	45.5795	42.2535	34.9525	34.3465	40.9498	46.3092	62.7996
Pgl_GLEAN_10001016	27.2458	27.3807	7.11952	17.494	11.5835	8.95724	22.3619	23.2468	9.04625	21.0144	10.8615	7.50243	88.4089	29.1412	249.416	61.7488
Pgl_GLEAN_10001017	41.2483	49.3125	10.5301	25.9597	12.224	6.31501	33.4557	16.6478	22.8037	46.7065	31.4215	22.6292	112.467	49.4512	256.33	45.5458
Pgl_GLEAN_10001018	28.0683	32.5702	8.62249	18.2265	8.94869	5.07719	18.3805	12.7855	26.0938	24.7546	23.4682	13.3456	86.2735	74.2614	158.713	28.786
Pgl_GLEAN_10001019	13.4001	12.2494	11.3368	14.0794	10.7837	9.95406	13.7183	9.30457	4.05327	10.2138	5.30901	7.27901	4.02837	3.51142	10.7343	11.7416
Pgl_GLEAN_10001047	23.31	21.8485	21.5576	27.7267	18.2675	18.6175	30.266	12.2964	13.085	26.5663	16.9963	16.892	2.16632	7.00387	1.64716	1.63861
Pgl_GLEAN_10001056	0.377984	0.143909	0.101797	0.486863	0.204684	0.107166	0.263451	0	0.696747	0.324321	0.300459	0	0	0	0.083412	0.035996
Pgl_GLEAN_10001057	13.7835	8.09256	10.9174	10.7744	11.5159	10.6185	25.5368	21.8762	6.58372	19.0165	11.8686	9.02934	144.586	362.547	18.7897	30.4611
Pgl_GLEAN_10001070	0	0	0	0	0	0	0	0	0	0	0	0	0	0	0	0
Pgl_GLEAN_10001071	0	0	0	0	0	0	0	0	0	0	0	0	0	0	0	0
Pgl_GLEAN_10001072	0	0	0	0	0	0	0	0	0	0	0	0	0	0.015127	0	0
Pgl_GLEAN_10001078	0	0	0	0	0	0	0	0	0	0	0	0	0	0	0	0
Pgl_GLEAN_10001079	0	0.333956	0	0	0	0	0.206981	0.673541	0	0	0	0	0	0.710865	0	0.079967
Pgl_GLEAN_10001080	2.77397	2.29405	2.99505	2.99876	2.13243	2.75671	5.07486	0.532149	0	2.19484	0	1.34224	1.89082	1.03859	0.588868	1.07467
Pgl_GLEAN_10001081	23.9189	34.2903	128.101	42.2603	153.239	141.449	0	67.5734	104.074	0	107.183	151.788	0	0.090223	0.240928	0.389596
Pgl_GLEAN_10001099	0	0	0	0	0	0	0	0	0	0	0	0	0	0	0	0
Pgl_GLEAN_10001100	0	0	0	0	0	0	0	0	0	0	0	0	0	0	0	0
Pgl_GLEAN_10001101	0	0	0.182781	0	0	0	0.637253	0	0	0.589947	0	0	0	0	0	0
Pgl_GLEAN_10001102	0	0.153554	0.217225	0.780301	0.218373	0.34294	0.187557	0.925647	0	0.692823	0	0	0.368666	0.413946	0.461802	0.408613
Pgl_GLEAN_10001103	2.00127	0	0.218075	0.356277	0	0.457315	0.572768	0.622256	0	0.353927	0	0	0	0.077614	0.171724	0.111664
Pgl_GLEAN_10001136	0	0	0	0	0	0	0	0	0	0	0	0	0	0	0	0
Pgl_GLEAN_10001160	4.51036	5.96717	2.89286	4.46495	3.69519	5.35449	2.42083	6.10039	7.27747	1.36487	5.73587	5.04385	22.3499	30.923	1.25199	3.08746
Pgl_GLEAN_10001161	45.4969	28.9353	22.5038	27.3578	34.9855	50.5838	51.6154	46.2015	22.2897	53.9082	17.0027	22.1525	26.1398	29.2559	7.13542	12.2185
Pgl_GLEAN_10001174	5.98713	10.4093	4.87863	7.76167	5.73814	7.56113	13.0068	3.13582	3.77246	8.7843	4.8787	3.95924	0.47612	1.18239	0.786802	1.35424
Pgl_GLEAN_10001175	60.5911	35.0637	110.898	28.6237	70.1758	92.5472	55.3201	131.483	526.194	2.86258	572.849	582.447	4282.27	4330.33	5016.89	4448.68
Pgl_GLEAN_10001176	35.8709	28.9945	19.095	16.8653	18.4818	18.8726	26.0606	27.8577	16.3616	25.3885	19.2247	11.0117	28.9957	23.7971	11.7766	4.90193
Pgl_GLEAN_10001238	28.1979	19.5091	29.157	26.4619	25.6399	32.3423	25.5133	35.288	5.41	19.6234	9.68713	9.43521	0.483592	2.20176	0.1653	0.162039
Pgl_GLEAN_10001239	6.33437	7.27032	6.00955	4.67034	5.33818	6.20692	7.35219	6.78915	4.52816	8.9134	3.38553	3.7106	7.16806	9.45814	1.91662	2.35893
Pgl_GLEAN_10001240	13.8559	15.2236	10.7698	13.1802	6.94129	9.98457	13.9585	11.106	8.80241	15.8117	11.6547	5.93886	26.825	33.2547	13.5875	15.7451
Pgl_GLEAN_10001241	67.9317	65.885	52.0147	57.1737	42.2114	50.2097	85.4643	56.9588	65.681	74.359	52.4841	51.5989	29.8542	28.3203	36.489	45.9913
Pgl_GLEAN_10001302	15.0508	14.5268	18.6035	13.2086	20.8766	22.8816	16.5286	26.2705	9.14256	21.3864	10.5514	12.3296	50.0242	48.8477	38.9714	31.557
Pgl_GLEAN_10001303	1.36115	0.69253	0.122442	0.588147	1.23074	0.901649	0.105907	0	0	0	0	0.26338	0	0.059981	0	0
Pgl_GLEAN_10001326	10.4655	11.9328	12.0306	9.04685	3.89579	8.99725	9.2405	0.116719	0.185636	11.5053	0.119819	0.177146	0.044169	0.123863	0.013761	0.036991
Pgl_GLEAN_10001327	0	0	0	0	0	0	0	0	0	0	0	0	0.021673	0	0.054267	0
Pgl_GLEAN_10001328	256.1	235.05	223.61	280.423	241.759	238.778	227.369	127.37	167.703	179.84	242.396	201.194	42.8839	31.4889	78.5913	107.554
Pgl_GLEAN_10001373	0	0	0	0	0	0	0	0	0	0	0	0	0	0.17323	0.347718	0
Pgl_GLEAN_10001374	0	0	0.603638	0	0.454958	1.586	0	0	0	0	0.450872	0.973985	0.139683	3.02413	0.024351	4.13446
Pgl_GLEAN_10001375	0	0	0	0	0	0	0	0	0	0	0	0	0	0	0	0.340214
Pgl_GLEAN_10001376	0	0	3.22635	0	6.01373	3.83408	0	0	53.1318	0	57.8237	45.6863	0	0.145198	0.193193	0.279273
Pgl_GLEAN_10001377	0	0	0.400368	0	0.536857	1.05499	0	0	0.755633	0	0.390532	0.143479	0	0.008299	0	0
Pgl_GLEAN_10001378	0	0	10.8619	0	6.20089	9.30601	0	0	15.509	0	16.1268	16.6288	0	0.068215	0	0.016316
Pgl_GLEAN_10001379	0	0	0	0	0	0	0	0	0.464999	0	0	0	0.090948	0	0.855049	0
Pgl_GLEAN_10001380	5.872	5.68695	4.88511	6.02422	5.20043	3.63095	5.0367	8.15905	2.1826	5.33537	3.52876	3.29607	0.708708	0.992753	0.896433	0.593689
Pgl_GLEAN_10001381	0	0	6.2028	0.579817	2.77425	4.6898	0.613996	0	6.63719	1.14338	15.1671	10.4121	7.13442	16.2264	9.49848	23.1996
Pgl_GLEAN_10001446	2.19912	1.66729	0.807278	0.785396	0.187361	0.589172	2.71828	1.58465	0.140505	3.2438	0.816807	0.534076	10.2259	11.3219	1.58662	1.86332
Pgl_GLEAN_10001447	0	0.083172	0.294297	0.092991	0.059198	0.248224	0	0.333732	0	0.372489	0.429774	0	0.544357	0.22744	1.29033	0.284078
Pgl_GLEAN_10001448	20.6633	18.1445	13.9555	17.7342	9.82409	15.9581	22.9607	13.6557	10.2787	23.0023	8.17368	7.20188	8.01085	11.3423	31.0905	45.7611
Pgl_GLEAN_10001449	1.59562	0.269811	0.095434	0.30388	0.479753	0.60294	0.740354	2.3032	0.217441	1.82244	0.421857	0.410492	1.21057	1.15406	0.579819	0.70987
Pgl_GLEAN_10001450	1.03456	0.213643	0.100803	0.238461	0.152086	0.318926	1.0367	0.499932	0.113763	0.716703	0.220356	0.21672	3.2342	4.46478	0.402849	0.514651
Pgl_GLEAN_10001451	0.534361	0.808992	0	0.075207	0	0	1.30812	2.77176	0.107638	0.226068	0.555926	1.43613	1.02698	0.978429	161.782	243.749
Pgl_GLEAN_10001452	0	0	0	0	0.042455	0	0	0	0	0	0	0.090734	0	0	0	0
Pgl_GLEAN_10001453	7.80929	13.3444	4.82229	8.34352	6.18901	6.0486	19.2089	24.0406	12.1745	45.2793	11.51	10.151	0.3007	0.088448	0.05043	0.018136
Pgl_GLEAN_10001454	0	0	0	0	0	0	0	0	0	0	0	0	0	0	0	0
Pgl_GLEAN_10001456	2.08697	4.18898	1.36576	4.09894	2.05751	3.10172	3.19238	2.9238	2.13335	5.91979	4.50628	1.4696	3.25774	3.28214	1.32132	0.464499
Pgl_GLEAN_10001457	30.1971	36.0166	12.8954	23.6401	14.6183	14.414	44.8595	15.5354	3.44063	44.1655	7.93122	7.46964	17.9023	23.785	2.07079	3.87829
Pgl_GLEAN_10001523	0.48847	0.527625	0.186736	0.381804	0.450836	0.15762	1.21428	0.21157	0.252209	1.35438	0.054256	0.240859	0.075704	0.088982	0.418377	1.75205
Pgl_GLEAN_10001524	141.06	151.105	95.1568	107.56	82.653	118.829	126.238	109.241	116.749	156.996	113.904	96.2558	145.835	140.488	180.948	161.476
Pgl_GLEAN_10001525	45.8628	40.7466	20.9775	38.7343	26.6127	29.3058	26.9446	15.4475	5.35813	24.9399	6.41635	11.8577	2.15587	2.29231	1.03531	1.30953
Pgl_GLEAN_10001526	0	0	0	0	0	0	0	0.13803	0	0	0	0	0.091309	0.071945	0	0
Pgl_GLEAN_10001527	35.8032	42.3465	27.2896	30.5654	18.9579	31.1713	51.7373	31.6747	55.2801	65.6566	57.2643	35.0747	21.398	21.1394	28.7874	25.0056
Pgl_GLEAN_10001528	0	0	0	0	0	0	0	0	3.74363	0	0	0	0	0	0	0
Pgl_GLEAN_10001562	0	0	0	0	0	0	0	0	0	0	0	0	0	0.020608	0	0.088871
Pgl_GLEAN_10001563	0	0	0	0	0	0	0	0	0	0	0	0	0	0	0	0.038402
Pgl_GLEAN_10001564	0.048301	0	0	0.019338	0.041454	0.208336	0	0.03492	0.087367	0.038823	0.105425	0.07082	0	0	0	0
Pgl_GLEAN_10001568	0	0	0	0	0	0	0	0	0	0	0	0	22.4319	9.55321	3.8955	2.31674
Pgl_GLEAN_10001569	22.1913	27.3602	31.2046	24.7845	19.778	25.2371	25.3692	41.2831	86.8476	40.4891	69.9222	95.5087	27.1005	22.7358	4.00724	1.98188
Pgl_GLEAN_10001586	0	3.93079	9.14783	0	3.12221	5.9062	7.97953	4.14779	0	0	0	6.74306	1.75736	1.49963	4.24993	8.8544
Pgl_GLEAN_10001587	9.19682	7.16748	6.95573	6.32843	6.66486	5.28706	12.6072	47.5418	13.5838	10.4227	12.3054	7.48712	7.91033	4.98603	34.879	6.10071
Pgl_GLEAN_10001588	11.9969	14.0012	10.008	13.6353	11.0046	8.99864	14.5738	14.361	14.7541	10.1341	15.0864	15.0228	10.0538	13.4356	39.6226	45.7544
Pgl_GLEAN_10001589	3.25459	2.76381	0.951573	2.6693	0.850757	1.44945	3.39911	4.12047	2.26831	4.67931	3.23773	1.81854	5.90131	7.42567	6.32445	3.36932
Pgl_GLEAN_10001590	0	0	0	0	0	0	0	0	0	0	0	0	0	0	0	0
Pgl_GLEAN_10001596	1.27704	0.976322	0	1.10902	0	0	0.23941	0.19636	1.26973	0.221223	0.566341	0.297025	0.016033	0	0.111826	0.096718
Pgl_GLEAN_10001602	0	0	0	0	0	0	0	0	0	0	0	0	0.147549	0.04423	0.176191	0
Pgl_GLEAN_10001603	0	0	0.46572	0	0.312347	0.557019	0	0	0	0	0.090071	0.133483	2.03949	2.46105	1.63327	1.3471
Pgl_GLEAN_10001604	0	0	0	0	0	0	0	0	0	0	0	0	0	0	0	0
Pgl_GLEAN_10001605	0	0	0	0	0	0	0.778966	0	0	0	0	0	0	0.768665	1.41807	2.80624
Pgl_GLEAN_10001606	0	0	0	0	0	0	0.037386	0	0	0	0	0	0.148226	0.116718	0.221313	0.161867
Pgl_GLEAN_10001607	0.229305	0.347678	0.123019	0	0	0	0.475114	1.44506	0	0	0.269649	17.3363	0.021888	0.13802	0.010236	0
Pgl_GLEAN_10001622	31.1295	28.9353	12.2748	19.4545	15.7778	18.2664	22.3874	22.6092	25.7188	33.9856	13.6022	16.2452	15.2939	13.1938	13.3364	16.72
Pgl_GLEAN_10001623	1.12316	1.31194	0.926047	1.5422	0.309865	0.322685	3.27938	0.883822	0.735666	0.508204	0.959325	0.664483	0.402695	0.527257	0.466923	1.36778
Pgl_GLEAN_10001624	0	0	0	0	0	0	0	0	0	0	0	0	2.81035	5.26941	6.29663	3.35778
Pgl_GLEAN_10001625	0	0	0	0	0	0	0.127239	0.208636	0	0	0.437675	0	0	0	0	0
Pgl_GLEAN_10001626	0	0	0	0	0	0	0	0	0	0	0	0	0	0	0	0
Pgl_GLEAN_10001627	0	0	0	0	0	0	0	0	0	0	0	0	0.249425	0.13965	0.046395	0
Pgl_GLEAN_10001680	15.3393	13.2238	6.51504	11.338	7.17706	8.88814	10.8588	17.9517	3.26873	12.0935	3.09051	4.78019	2.85001	2.27323	6.35162	6.24105
Pgl_GLEAN_10001681	0	0	0	0	0	0	0	0	0	0	0	0	0	0	0	0
Pgl_GLEAN_10001682	0.367092	0.847567	0.804278	0.162987	0.401086	0.210374	0.523136	0.573	0	0.64612	0.610222	0	0.495019	1.3573	0.229878	0.709291
Pgl_GLEAN_10001683	12.4397	9.61289	5.07948	11.2355	4.73429	6.48814	10.5386	1.32046	0.735707	10.1546	0.746355	0.300557	0.676259	1.15406	0.139843	0.284112
Pgl_GLEAN_10001684	505.496	583.02	593.191	484.133	542.339	618.267	388.882	711.656	666.148	436.339	648.05	538.886	259.211	249.879	1079.89	1008.97
Pgl_GLEAN_10001685	0	0.503025	0	0	0	0	0	0	0	0	0	0	0.263838	0.315768	4.77401	5.34982
Pgl_GLEAN_10001686	1.62396	0.289355	0.409574	0.282642	0.82392	0.539917	3.51054	4.57054	1.38692	0.889906	1.64176	2.86183	107.174	91.5671	69.2239	73.5309
Pgl_GLEAN_10001695	0	0	3.81144	1.68665	1.27693	3.27859	2.31293	2.74686	1.59129	2.17613	1.05043	2.74629	0	0	0.08097	0.613321
Pgl_GLEAN_10001696	11.0732	10.7093	8.99464	7.87217	13.7221	11.6401	16.3411	41.2791	25.1262	14.9249	21.508	27.8897	0.266792	0.119736	0.42439	0.748117
Pgl_GLEAN_10001697	510.218	529.847	358.762	494.964	369.021	335.524	605.802	352.39	448.246	410.61	411.112	463.614	143.957	140.243	233.625	144.692
Pgl_GLEAN_10001698	0	0	0	0	0	0	0	0	0	0	0.091647	0	0	0	0	0
Pgl_GLEAN_10001699	40.7367	36.184	58.5625	28.5664	50.2126	43.0415	59.3401	68.203	131.435	49.9827	162.958	111.842	118.886	112.437	82.1755	75.7469
Pgl_GLEAN_10001700	43.1265	46.6606	53.1566	38.1174	37.7437	48.5189	85.5615	33.8375	21.6138	94.9564	19.4137	13.6368	33.3953	39.944	20.4705	36.8248
Pgl_GLEAN_10001701	0	0	0	0	0	0	0	0	0	0	0	0	0.845846	0.265138	0.589906	2.54418
Pgl_GLEAN_10001745	7.25947	7.42756	10.2716	7.07546	5.6047	10.4861	6.98655	8.92419	14.8273	7.33074	12.9726	9.41737	14.4518	13.6379	41.8865	41.4697
Pgl_GLEAN_10001746	0.260893	0.199514	0	0.340154	0	0	0.122311	0.401305	0	0.226143	0	0	4.81223	3.04149	5.73189	1.40706
Pgl_GLEAN_10001747	0.191219	0	0	0	0	0	0	0	0	0	0	0	0.036223	0.101472	0	0.018206
Pgl_GLEAN_10001748	30.822	28.9685	24.911	30.5663	25.8419	25.1554	22.7939	27.3479	9.62256	20.296	9.18086	11.9498	9.70498	8.36303	11.8835	7.26927
Pgl_GLEAN_10001749	119.956	118.374	75.0496	101.889	92.5799	86.6735	99.7592	63.4138	42.3745	82.5162	51.6668	50.0851	6.33719	6.3876	25.3336	5.2726
Pgl_GLEAN_10001750	22.0822	18.8798	16.6488	20.9038	16.7097	23.9311	17.8125	22.293	26.7833	35.6591	30.3375	20.7135	13.997	14.6959	16.9838	11.9497
Pgl_GLEAN_10001751	1.01319	0.707494	1.41884	1.05109	1.00746	1.49679	0.964579	0.413779	0.282066	0.921807	0.242752	0.35885	0.273357	0.329273	1.45626	1.64081
Pgl_GLEAN_10001752	2.2034	0.098347	0.208772	0.275482	0.139968	0	5.08193	11.5465	0	3.41894	0	4.04019	26.6846	26.9059	147.534	147.318
Pgl_GLEAN_10001753	41.8945	39.4437	58.7218	38.4013	40.0758	54.4586	12.0703	68.7388	73.127	12.5355	77.8204	67.537	5.56987	5.07212	38.0059	53.8171
Pgl_GLEAN_10001754	12.0165	6.529	1.2009	3.82143	1.30032	2.14019	23.799	9.57219	1.68273	11.6078	1.0881	4.56935	3448.63	3308.17	540.261	571.939
Pgl_GLEAN_10001755	26.132	24.4637	12.9232	26.6551	12.6688	10.8544	42.8469	12.2358	1.97752	31.9173	3.66905	4.40723	6.05137	2.91117	5.72458	3.90942
Pgl_GLEAN_10001756	0	0	0	0	0	0	0	0	0	0	0	0	0	0	0.064808	0.070028
Pgl_GLEAN_10001757	3.54912	4.53292	2.0829	3.10319	2.25399	2.18834	1.67107	1.82461	1.85048	0.515276	1.43941	1.37885	0.610066	0.931287	0.5928	4.04317
Pgl_GLEAN_10001758	8.6316	7.76011	4.70655	7.0599	2.79682	5.56125	8.64038	8.39426	4.52652	10.8525	3.02922	2.45342	6.19464	6.17422	1.26233	1.53754
Pgl_GLEAN_10001759	12.4008	11.0491	10.5495	13.9398	12.292	9.29389	7.38231	2.70845	1.97045	9.23506	3.19954	6.35651	0	0.025101	0	0.072217
Pgl_GLEAN_10001760	0.552079	1.26054	0.990772	0.868237	0.298829	1.14744	2.13543	1.26608	1.12957	1.89311	1.16894	1.91778	0.91976	2.457	1.38347	3.0763
Pgl_GLEAN_10001761	22.3131	20.8053	11.0226	15.4195	15.4523	15.1633	14.2951	21.9599	23.1461	12.6948	15.0447	15.3204	22.5222	16.4605	26.7826	12.7989
Pgl_GLEAN_10001762	1.7244	1.3439	1.89702	1.84579	0.317374	0	0.560321	1.35834	0	0	0.984435	0.680647	0.582146	0.394578	0.905359	0.620411
Pgl_GLEAN_10001763	7.15009	13.4831	9.18709	9.05284	12.186	11.9976	11.0637	9.87148	3.92552	12.4616	6.1471	4.94471	3.42684	5.36495	3.68699	4.5339
Pgl_GLEAN_10001764	10.7218	9.54273	8.82024	9.3	5.77927	7.60107	16.3712	6.28486	6.82575	14.8119	7.12485	4.87619	14.4281	14.2382	21.2755	24.2428
Pgl_GLEAN_10001765	0.961587	1.11112	0.453778	0.688885	0.395642	0.766237	0.827538	0.214157	0.339989	1.28642	0.17549	0.260119	0.021683	0.041812	0.101388	0.065369
Pgl_GLEAN_10001766	4.81575	5.20935	5.88163	5.47391	4.10064	6.36212	6.61014	2.11379	2.31458	6.09848	3.56719	2.19228	4.29264	5.2112	3.05505	3.1803
Pgl_GLEAN_10001767	19.7908	20.2962	16.7081	28.5853	20.5353	17.8044	20.9091	9.77464	5.72655	24.8243	12.8165	12.48	7.29451	10.9627	11.2182	22.1413
Pgl_GLEAN_10001768	67.8713	64.524	35.2014	49.2937	41.0202	47.7807	43.8987	25.7618	38.5792	56.8319	24.0418	26.2228	73.5967	59.4402	43.8965	34.5614
Pgl_GLEAN_10001769	38.9463	53.3803	26.2524	43.2387	34.8092	24.1774	21.0097	12.8352	2.44304	22.603	4.81237	11.7459	1.31781	0.510413	1.08707	0.736314
Pgl_GLEAN_10001770	7.0014	9.26539	12.2225	11.2059	10.5122	10.0731	11.4493	10.7469	10.1136	12.8964	6.3605	6.23425	3.68494	4.34736	5.28773	5.93297
Pgl_GLEAN_10001771	34.6881	29.4185	65.4968	30.0359	52.2035	54.8635	44.3177	72.5149	93.0896	54.8599	102.404	114.923	52.1073	69.7847	61.967	101.896
Pgl_GLEAN_10001772	2.00345	1.14265	2.78442	2.14248	3.34149	2.17572	4.48726	1.27482	0.408818	3.42738	1.71813	1.54531	0.274686	0.299714	1.965	3.67982
Pgl_GLEAN_10001773	204.374	243.247	62.2561	247.769	85.8114	67.7268	197.863	1.17112	7.1053	161.83	15.1409	2.93862	0.362186	1.48672	2.22608	0.683468
Pgl_GLEAN_10001774	8.56164	7.03497	2.48357	8.44294	3.04769	5.19791	6.32713	1.18367	1.30634	5.42392	3.4028	3.56382	0.121851	0.031925	0	0
Pgl_GLEAN_10001775	19.5077	19.2705	3.1711	16.6981	4.09187	3.29829	7.33137	2.60588	0	9.89998	1.45493	0	0	0.047774	0	0
Pgl_GLEAN_10001778	1.07265	0	0	0	0.048171	0	0.697521	10.2459	0	0.075636	0	1.64735	0	0.023951	0	0
Pgl_GLEAN_10001779	0	0	0	0	0	0	0	0	0	0	0	0	0	0	0	0
Pgl_GLEAN_10001807	0	0	0.298081	0	0.897716	0	0.263564	0	0.708822	0.489943	0	0	0.162861	0.40944	0.135955	1.0325
Pgl_GLEAN_10001808	43.8804	55.5935	33.7251	57.4667	43.6849	47.4224	51.8739	42.2238	28.5105	60.1462	39.1589	25.3361	33.6156	46.7335	17.6196	20.8438
Pgl_GLEAN_10001809	0.77851	0.595303	1.40307	0.676521	1.41011	1.03257	0.608192	0.399124	0.322732	0.449785	0.627137	0	0.732743	2.05134	0.090873	0.442021
Pgl_GLEAN_10001810	2.21428	1.80467	2.14404	2.7311	1.69778	2.7427	3.08671	3.42528	2.16013	3.45701	2.12492	2.64794	3.13715	3.86379	1.20199	1.5055
Pgl_GLEAN_10001811	10.5264	10.4931	9.96398	11.3411	4.9147	9.56685	8.1723	6.65839	1.58002	9.84724	1.7629	2.45626	3.60768	10.8477	6.11502	8.27188
Pgl_GLEAN_10001812	0.287041	0	0.310854	0	0	0.326643	0	0	0	0.249733	0	0	0.125714	0.169648	0.150254	0.731333
Pgl_GLEAN_10001813	0	0	0	0	0	0	0	0	0	0	0	0	0	0	0	0
Pgl_GLEAN_10001941	0	0	0.14031	0	0	0	0.060277	0	0	0.111193	0	0	0.016588	0.069739	0.01161	0
Pgl_GLEAN_10001942	0	0	0.101592	0	0	0	0.21768	0	0	0	0	0	0	0.015038	0	0
Pgl_GLEAN_10001943	3.71133	3.50686	1.20565	2.17451	0.891897	0.823194	4.15571	4.87086	1.4362	5.31004	0.720868	1.5241	1.93707	1.52148	10.8758	9.50719
Pgl_GLEAN_10001944	0.114458	0	0.673389	0	0.64665	1.2275	0	0	2.54578	0	1.95332	1.31594	0.080435	0	0.117958	0
Pgl_GLEAN_10001945	9.53455	7.51457	2.42867	4.52428	4.11853	2.8714	18.3185	12.096	3.14998	13.1626	6.57732	3.91873	3.24821	3.22525	0.416267	0.291299
Pgl_GLEAN_10001946	3.53103	4.20907	0.119073	4.19143	0.837843	0.75167	6.48574	3.04572	1.36328	2.47269	1.41182	1.28062	0.166786	0.116772	2.19323	0.985017
Pgl_GLEAN_10001947	1.11536	0.280982	0.530394	0.546962	0.600271	0.979475	0.992186	0.093879	0.074556	1.04466	0.240543	0.356303	0.170151	0.516063	0.044399	0.083507
Pgl_GLEAN_10001948	1.40436	2.34783	2.01795	0.996164	0.995062	2.17072	2.57367	1.68127	1.60396	1.9971	2.01293	0.935672	1.17408	1.59668	1.44783	1.42868
Pgl_GLEAN_10001949	1.57755	0.479605	0.169659	0.943278	0.085297	0.178712	3.21294	0.361123	0	2.02149	0	0	0.039963	0.157473	0.097826	0.150639
Pgl_GLEAN_10001950	1.67377	0.730475	1.54967	1.13888	0.519197	2.98809	0.670786	0	0.296345	0.413245	0.191875	0.2778	0.015034	0.047356	0	0
Pgl_GLEAN_10001951	0.492743	0	0.133112	0.106809	0	0	0	0	0	0	0	0.286354	0.015479	0	0	0
Pgl_GLEAN_10001952	0	0	0.39209	0	0.276093	0.041367	0	0	0.971241	0.12368	0.968761	0.674319	0.322397	1.64258	0.915368	13.4272
Pgl_GLEAN_10001953	2.69644	0.749134	5.29733	0.212498	4.1263	4.03885	2.86743	2.07133	11.8606	1.48403	14.7697	14.5295	0.693153	0.420485	0.558925	0.209051
Pgl_GLEAN_10001954	0	0	0	0	0	0	0	0	0	0	0	0	0	0	0	0
Pgl_GLEAN_10001955	0	0	0	0	0	0	0.578232	0	0	1.08807	3.1513	0	0.232436	0.30393	0.161941	0
Pgl_GLEAN_10001956	9.85744	9.47392	4.87641	5.16748	5.31357	6.64265	5.74675	1.79948	2.17859	5.77887	3.2575	2.83942	0.253492	0.234798	0.389038	0.263863
Pgl_GLEAN_10001957	1.31339	2.43842	1.17633	1.11966	0.709726	1.48725	0.472153	1.89129	1.6024	1.74242	1.26578	1.01182	0.027754	0.350006	0.129451	0.362665
Pgl_GLEAN_10001958	26.2309	30.8832	5.49664	20.2983	6.13736	15.2433	45.209	14.1231	16.1977	54.684	7.75842	6.56967	52.511	35.7877	49.6895	47.323
Pgl_GLEAN_10001959	580.022	565.073	295.402	517.197	274.997	366.887	730.211	270.911	251.384	769.428	228.049	185.22	568.438	604.078	692.763	678.417
Pgl_GLEAN_10001960	0	0	0.309004	0	0.310516	0	0	0	0	0	0	0	0.107144	0.037486	0.024901	0.053866
Pgl_GLEAN_10001961	12.1961	7.76917	7.9656	7.83116	10.2142	11.1191	10.4737	11.3283	10.734	13.6418	11.8594	7.68177	85.837	75.1781	40.9338	56.2675
Pgl_GLEAN_10001962	16.0074	19.3283	19.221	18.5487	16.4356	24.2006	17.1737	15.0522	23.721	18.1423	26.1551	17.8993	8.76597	10.7356	19.1596	24.6657
Pgl_GLEAN_10001963	3.09851	1.83252	2.154	2.57406	1.29699	2.69085	1.15957	0	0	2.16601	0.688633	0	0	0	0.122337	0.464409
Pgl_GLEAN_10001964	0.521786	0	0.141069	0	0.283552	0.444924	1.83467	0.200653	0.649077	0.904571	0	0.303486	3.58462	1.47778	91.9157	261.985
Pgl_GLEAN_10001965	2.79775	2.62281	13.6522	4.63262	10.6689	9.02823	10.7048	54.72	39.7805	5.15616	44.5068	36.9879	0.601283	0.407107	5.08264	2.66257
Pgl_GLEAN_10001966	6.15427	7.3874	6.3588	5.46832	5.2551	6.8811	9.07545	8.90048	6.73615	9.41352	6.27626	7.49301	4.70609	5.17117	4.93303	7.66786
Pgl_GLEAN_10001967	4.30059	5.87856	6.085	4.03115	2.9433	5.03177	7.35238	7.64855	11.1887	7.21072	7.23092	7.12219	4.62677	4.14598	4.82094	6.647
Pgl_GLEAN_10001968	8.74684	10.2013	11.125	6.46902	8.56483	11.0793	8.6444	7.25788	5.0289	11.3327	5.32267	4.09558	2.26913	0.617553	2.9251	1.04599
Pgl_GLEAN_10001969	1.47297	0.837911	0.131762	1.19874	0.066256	0.27777	1.01833	1.21437	0.149182	1.14783	0.192748	0.566627	1.64523	2.04901	2.58745	1.31662
Pgl_GLEAN_10001970	2.23732	3.41429	3.50129	4.44463	1.69903	2.66739	6.15996	4.28949	3.59524	6.9448	3.75926	3.37612	3.91605	4.7782	3.87492	4.0358
Pgl_GLEAN_10001971	0.181252	0	0	0	0	0	0	0	0	0	0	0	0	0	0	0
Pgl_GLEAN_10002028	0	0	1.72911	0.238919	1.15727	1.50725	0	0	4.10311	0	4.90095	3.10145	0.28473	11.1039	0.08804	9.31285
Pgl_GLEAN_10002029	0	0	3.7723	0.679383	7.59879	3.87337	0.689395	0	11.4187	0	10.0902	8.18761	0.976602	13.0031	0	6.96467
Pgl_GLEAN_10002030	0	0	0	0.250604	0	0	0	0.221206	0	0	0	0	0.017959	0	0	0
Pgl_GLEAN_10002031	0	0	1.22838	0	0	0	0	0	0	0	0	0	0	0	0	0
Pgl_GLEAN_10002032	0	0	0	0	0	0	0	0	0	0	0	0	0	0	0	0
Pgl_GLEAN_10002199	0	0	0	0	0	0	0	0	0	0	0	0	0	0	0	0
Pgl_GLEAN_10002200	183.441	110.062	15.2464	89.5584	18.7332	8.8593	398.976	240.572	108.54	205.694	213.815	209.035	498.292	954.931	1324.19	3859.08
Pgl_GLEAN_10002220	0.380473	0.287419	0.436083	0.353948	0.283977	0.297725	0.124186	0.123452	0.183944	0.228846	0.462951	0.080859	0	0	0	0.010468
Pgl_GLEAN_10002221	0.227926	0.104359	0.082604	0.173844	0.050504	0.181551	0.063134	0.069721	0.120431	0.155004	0.142278	0.193508	0	0.003099	0	0
Pgl_GLEAN_10002222	0	0	0	0	0	0	0	0	0	0	0	0	0	0	0	0
Pgl_GLEAN_10002271	0	0	0	0	0	0	0	0	0	0	0	0	0	0	0	0
Pgl_GLEAN_10002381	0	0	0	0	0	0	0	0.095853	0	0	0	0	0.02399	0	0	0
Pgl_GLEAN_10002382	17.9517	16.2794	11.2514	16.5493	10.6894	9.89076	10.9107	73.6809	22.5754	12.1114	8.07987	11.4315	28.8429	10.9527	7.56611	2.12184
Pgl_GLEAN_10002383	1.16868	1.77746	0.449099	1.21407	0.722484	0.56758	0.851032	0.637411	0.408818	0.428423	0	0.193163	0.570502	0.621629	0.339812	0.461968
Pgl_GLEAN_10002384	1.36963	1.77824	1.67801	0.785975	1.31857	1.65895	1.52839	2.7495	1.89455	1.57468	0.68812	1.1274	0.766038	0.569679	0.541028	0.422501
Pgl_GLEAN_10002385	0	0	0	0	0	0	0	0	0	0	0	0	0.104679	0	0.054837	0
Pgl_GLEAN_10002398	0	0	0	0	0	0	0	0	0	0	0	0	0.073744	0	0	0.640653
Pgl_GLEAN_10002399	0	0	0	0	0	0	0	0	0	0	0	0	0.053269	0	0.099046	0.053562
Pgl_GLEAN_10002431	0	0	0	0	0	0	0	0	0	0	0	0	0	0.343301	0	0.186048
Pgl_GLEAN_10002432	0.098279	0.042869	0	0.019662	0	0	0.336914	0	0	0.183073	0	0	0.040595	0.128728	0	0.106964
Pgl_GLEAN_10002433	0.14107	0	0.110716	0.158925	0	0.106103	0.721693	0.050981	0	0.81963	0.03818	0	0.006302	0.101563	0.053985	0.016772
Pgl_GLEAN_10002518	0	0	0	0	0	0	0	0	0	0	0	0	0	0	0	0
Pgl_GLEAN_10002519	0	0	0	0	0	0	0	0	0	0	0	0	0	0	0	0
Pgl_GLEAN_10002563	0	0	0	0	0	0	0	0	0	0	0	0	0	0	0	0
Pgl_GLEAN_10002564	0	0	0	0	0	0	0	0	0	0	0	0	0	0	0	0
Pgl_GLEAN_10002651	49.5144	44.1971	51.9133	46.3811	43.9927	53.7013	53.6798	45.6672	24.9868	53.6808	26.9317	24.6314	294.712	319.961	39.3786	66.1861
Pgl_GLEAN_10002652	3.26652	3.17993	0.900232	1.9717	0.804877	1.84609	1.84301	1.27561	1.01589	2.92356	0.364395	1.61286	0.190198	0.124989	0.008329	0.116484
Pgl_GLEAN_10002653	0	0	0	0	0	0	0.86597	0	0	1.63573	0	0	1.57752	2.35624	10.6866	3.6204
Pgl_GLEAN_10002654	0	0	0	0	0	0	0	0	0	0	0	0	0	0	0	0
Pgl_GLEAN_10002655	55.8108	42.4546	42.7004	54.4936	59.1237	45.1686	56.3669	43.9227	26.762	49.0209	19.8488	39.2556	25.218	19.2176	8.79388	6.3634
Pgl_GLEAN_10002656	0	0	0	0	0	0	0	0	0	0	0	0	0	0	0	0.210275
Pgl_GLEAN_10002657	0.826552	0.157513	0.111409	0.088984	0.559976	0.351737	1.05849	9.33761	0	2.66617	0	0.479255	13.5777	12.8514	2.93071	0.923445
Pgl_GLEAN_10002658	0.385466	0	0.830666	0	0.835096	0.54651	0.358387	4.4237	0.236996	1.65458	0	1.11662	2.72574	3.24678	0.28909	0.568789
Pgl_GLEAN_10002659	0	0	0	0	0	0	0	0	0	0	0	0	0	0.057531	0	0
Pgl_GLEAN_10002660	0	0	0	0	0	0	0	0	0	0	0	0	0	0	0	0
Pgl_GLEAN_10002661	0	0	0	0	0	0	0	0	0	0	0	0	0	0	0	0
Pgl_GLEAN_10002662	367.938	325.242	313.1	328.668	346.031	337.829	245.081	464.46	169.498	299.166	145.614	204.47	165.23	172.334	109.649	157.404
Pgl_GLEAN_10002663	0	0	0	0	0	0	0	0	0	0	0	0	17.1834	0	23.6849	0
Pgl_GLEAN_10002664	0	0	0	0	0	0	0	0	0	0	0	0	0	0	0	0
Pgl_GLEAN_10002665	6.31271	5.69585	2.80298	3.80541	1.50639	2.67373	5.71717	4.7312	3.11225	5.51018	3.51507	3.30175	19.7089	24.8907	30.273	27.0328
Pgl_GLEAN_10002666	25.949	17.1883	8.51391	10.4434	3.82717	13.4602	8.6597	2.715	14.3414	3.27145	3.1826	6.20571	0.600959	0.157083	1.36202	0.339412
Pgl_GLEAN_10002667	2.44017	6.08072	2.6452	4.40748	1.49506	2.95226	7.3328	1.64769	1.52917	5.85325	5.20487	3.20127	216.218	198.495	74.0705	65.7873
Pgl_GLEAN_10002696	16.0235	18.8926	9.543	12.9503	10.743	18.0676	15.9684	12.1189	6.12925	16.6888	10.771	6.84286	9.88505	8.96356	12.7439	13.2522
Pgl_GLEAN_10002697	10.9076	11.6521	10.1028	7.76873	7.96551	9.30932	9.04541	10.8391	8.96637	8.49093	9.76267	8.3597	6.73466	6.39006	11.6196	12.541
Pgl_GLEAN_10002698	0	3.31838	0	0	0	0	2.27624	0	0	0	0	0	3.53524	1.03361	8.51175	5.72675
Pgl_GLEAN_10002699	18.1841	22.5243	11.8094	12.1019	8.95962	15.8282	15.5887	15.8265	14.5175	17.9522	18.7877	16.055	9.35581	9.14239	13.8162	17.0739
Pgl_GLEAN_10002700	0	0	1.36779	0	0	0	1.24555	7.72859	0	2.336	4.53165	0	0.09412	0.294874	24.8268	135.185
Pgl_GLEAN_10002701	13.6902	12.8231	13.0239	11.9265	9.12136	13.5273	11.6823	17.8475	14.513	15.566	15.8597	11.2035	10.6705	13.0209	16.2371	15.6273
Pgl_GLEAN_10002702	9.29554	4.88673	7.32361	7.35446	4.75565	8.52102	7.34393	4.33382	7.35823	8.66405	4.82043	1.85589	7.2079	8.78381	7.9519	7.69592
Pgl_GLEAN_10002703	7.73676	5.01723	0.322436	7.15716	0	0.169373	9.38925	5.27854	0.372473	10.8897	0	0.346854	0.539281	0.331776	0.751835	0.308541
Pgl_GLEAN_10002704	15.8041	18.6424	15.6788	16.2293	10.2299	14.7558	14.8731	9.73213	8.76885	15.2221	7.35894	2.23323	8.38409	8.41096	11.5296	15.1922
Pgl_GLEAN_10002705	24.2885	25.4144	31.342	22.8867	19.9121	29.8635	22.4601	37.3982	19.4985	24.023	21.9612	17.3685	12.0803	15.7516	26.5162	58.2215
Pgl_GLEAN_10002763	0.336042	0.084906	0.180257	0	0.120861	0.126693	0	0	0	0	0.08253	0.12919	0.014244	0	0	0
Pgl_GLEAN_10002764	0.235638	0	0.38172	0.101971	1.02314	0.535337	0.216121	0	0.583738	0	0.188965	1.09486	0	0.015563	0.041379	0.089392
Pgl_GLEAN_10002765	0	0.580192	0.718213	0.572594	0.309451	0.972097	0.796683	0.1457	0	1.7981	0	0.220673	0	0	0	0
Pgl_GLEAN_10002766	1.03135	0.600198	0.979099	0.370644	0.384596	1.03074	0.436478	0.1821	0.09573	0.804442	0.061792	0.457757	0.035977	0	0.121989	0
Pgl_GLEAN_10002767	1.17252	0.537153	0.759718	0.405839	0.76362	0.266369	0.223275	0.179993	0.290407	0.405019	0	0.272378	0.015046	0	0.084132	0
Pgl_GLEAN_10002768	0.386998	0.589523	0.521251	0.415712	0.838446	0.658437	0.449808	0.444154	1.18984	0.9968	1.24074	1.56954	0.06108	0	0.098829	0
Pgl_GLEAN_10002769	0	0	0	0	0	0	0	0	0	0	0	0	0.019981	0	0	0
Pgl_GLEAN_10002770	0	0.123123	0	0.069219	0	0	0.675033	0.370853	0	0.415303	0.128087	0	0.91251	0.172373	1.11854	0.355566
Pgl_GLEAN_10002771	0.282546	0	0	0	0	0	0.522078	0.43065	0	0.963256	0	0.326418	28.0526	72.3541	41.139	32.4477
Pgl_GLEAN_10002772	98.5269	105.021	85.4871	69.6763	69.4445	110.603	89.5367	20.3105	27.7739	91.175	30.9218	25.4468	0.269589	1.03103	0.060318	0.373991
Pgl_GLEAN_10002773	0	0	0	0	0	0	0	0	0	0	0	0	0	0	0	0
Pgl_GLEAN_10002774	0.46572	0.825803	7.67882	0.198824	3.10527	4.4841	0.790182	2.01335	1.70726	0.66285	0.367868	0.358979	0.029501	0.113666	0.027512	0
Pgl_GLEAN_10002775	0	0	0	0	0	0	0	0	0	0	0	0	0	0	0	0
Pgl_GLEAN_10002842	0	0	0	0	0	0	0	0	0	0	0	0	0	0	0	0
Pgl_GLEAN_10002843	0	0	0	0	0	0	0	0	0	0	0	0	0	0	0	0
Pgl_GLEAN_10002844	0	0	0	0	0	0	0	0	0	0	0	0	0	0	0	0
Pgl_GLEAN_10002845	0	0	0	0	0	0	0	0	0	0	0	0	0.011209	0.035329	0	0.118312
Pgl_GLEAN_10002846	0	0	0	0	0	0	0	0	0	0	0	0	0	0	0	0
Pgl_GLEAN_10002854	0	0	0	0	0	0	0	0	0	0	0	0	0	0	0	0
Pgl_GLEAN_10002866	0.25804	0.243808	0	0.162764	0	0.072843	0.177132	0.097755	0	0.380788	0	0.074199	0	0.012995	0	0.018625
Pgl_GLEAN_10002867	0	0.047375	0.033535	0.052702	0.033736	0	0.172075	0.094973	0	0.052844	0	0	0.004003	0	0	0
Pgl_GLEAN_10002868	157.484	163.887	86.057	151.041	118.736	113.01	130.162	25.002	14.5329	153.436	13.1532	20.5246	3.40698	6.46344	0.244151	0.340225
Pgl_GLEAN_10002869	1.29479	1.97501	0.698425	1.67529	0.468048	0.122482	5.63392	1.65395	1.06557	4.08899	0.862031	3.00455	0.027194	0.04284	0	0
Pgl_GLEAN_10002870	4.79235	9.54984	185.884	4.52277	152.756	211.13	0.995313	2.39718	23.6655	0.423958	29.1632	34.9855	0.177799	0.659355	0.131641	0.299629
Pgl_GLEAN_10002871	22.3548	17.9211	25.4703	26.9245	19.5996	15.641	21.502	4.50317	1.39609	19.4758	3.97636	2.88357	1.52095	1.37332	0	0.685885
Pgl_GLEAN_10002872	0	0.135906	0	0	0	0.101232	0	0.955429	0.219085	0	0.850113	4.54889	0.406439	1.30472	0.647121	7.77989
Pgl_GLEAN_10002873	26.7168	23.6054	30.0749	24.5847	19.8867	29.6018	29.1481	16.4092	16.48	30.4823	15.7434	14.7578	19.98	21.5038	18.6672	22.026
Pgl_GLEAN_10002874	17.9851	18.3072	9.38763	24.7484	10.6943	10.1155	20.5682	9.71678	3.16256	16.4536	4.374	5.34717	2.21318	1.13104	4.35623	3.49479
Pgl_GLEAN_10002875	0	0	0	0.051326	0	0	0	0.184017	0	0	0.094905	0.139531	0	0	0.032271	0
Pgl_GLEAN_10002876	63.1964	62.4012	92.9257	62.0234	82.4427	95.9583	66.0711	64.9498	86.9772	60.2264	91.0326	86.8283	32.2066	29.2168	47.3567	61.7998
Pgl_GLEAN_10002877	0.109741	0	0	0.046495	0	0	0.353491	0.333732	0.133087	0.558733	0	0	1.01195	0.066031	0.772244	0.115735
Pgl_GLEAN_10002878	5.79558	4.79586	3.26092	4.70716	1.83543	3.01799	7.11522	11.8687	5.3893	5.63604	3.29572	2.80595	4.90299	4.03235	3.45338	3.59366
Pgl_GLEAN_10002879	8.125	7.4392	3.4789	6.80792	3.85668	4.69742	12.2158	5.06411	1.62382	7.94147	2.62472	2.11018	3.442	3.85913	1.70238	2.80066
Pgl_GLEAN_10002880	1.54445	3.55344	3.1817	3.78962	3.19689	2.46245	1.31107	5.96105	0	1.07832	0.25118	2.16172	0.347002	0.303469	2.63339	6.0777
Pgl_GLEAN_10002881	1.25185	0.945972	0.318872	1.45274	0.128315	0.03365	1.39047	0.812694	0	1.20561	0.092525	0.068546	7.54658	9.95972	2.76647	2.03177
Pgl_GLEAN_10002882	63.7056	66.1311	39.2802	44.2695	36.6081	52.2065	32.2061	7.42434	12.8496	44.8397	11.4716	0	0.111001	0	0	0
Pgl_GLEAN_10002883	43.2933	44.5171	46.4546	38.4854	36.5269	46.3585	38.4616	55.0139	37.5573	40.8238	45.6445	30.1219	10.0343	11.3887	29.0991	30.5681
Pgl_GLEAN_10002884	26.0559	37.0222	22.7121	16.5871	20.8175	34.064	40.4404	3.83112	6.21224	38.9065	7.23381	3.17072	0.204529	0.221197	0.180163	0.176189
Pgl_GLEAN_10002885	0.497073	1.06571	1.73043	0.698871	1.20505	1.17009	1.44391	0.691426	0.200048	1.6809	0.774814	1.24005	0.92943	1.68813	0.088828	0.111451
Pgl_GLEAN_10002886	11.549	6.17393	1.09237	15.6742	3.71473	2.90735	14.4471	0	0.11745	10.4405	0.455023	0	0	0.006496	0	0
Pgl_GLEAN_10002887	0.728757	0.47326	0.223285	0.925415	0.505296	0.647451	0.526611	0.158233	0	1.23582	0	0	0	0.041784	0	0
Pgl_GLEAN_10002888	29.6664	28.3875	9.29566	28.6724	10.1482	13.5074	36.8244	26.7723	5.86557	33.427	9.07773	6.72975	20.5978	22.7125	26.3166	33.6264
Pgl_GLEAN_10002889	31.598	37.0909	14.7403	27.6235	13.7387	17.1252	30.0933	10.6058	13.205	36.0229	12.6407	7.7307	23.0009	26.702	25.7728	33.0513
Pgl_GLEAN_10002890	22.0433	28.6108	14.8395	20.1125	12.53	18.8434	37.7673	16.3855	13.8885	42.1824	14.9692	10.8836	37.8341	27.1843	19.1284	19.3059
Pgl_GLEAN_10002891	3.80344	2.63034	0.372158	2.96105	0.280635	0.489883	4.08882	16.3766	2.75443	2.07204	0.82206	3.00139	104.61	139.364	111.563	72.0011
Pgl_GLEAN_10002892	9.81973	7.29778	5.80384	11.1912	6.96589	5.92805	16.5363	7.11455	1.86237	15.5568	5.07045	4.85596	98.8745	38.2714	52.0581	55.7337
Pgl_GLEAN_10002893	0	0	0	0	0	0	0	0	0	0	0	0	0	0	0	0
Pgl_GLEAN_10002894	0	0	0	0.052253	0	0	0.170157	0	0	0.313849	0	0	0.015634	0	0	0
Pgl_GLEAN_10002895	39.1026	44.1174	42.7559	58.5246	55.2962	28.9306	55.2227	43.7034	39.9271	37.2329	41.6344	16.5803	36.9885	29.1013	17.4923	13.4961
Pgl_GLEAN_10002896	19.7414	19.4564	22.3553	19.6216	16.9041	20.8182	12.6557	25.1762	36.8098	11.3139	29.5147	22.8467	23.3892	27.3349	18.0527	13.7369
Pgl_GLEAN_10002897	0	0	0.107711	0	0.108281	0	0	0	0	0	0.159189	0	0.100881	0.079474	0	0.095069
Pgl_GLEAN_10002898	0	0	0	0	0	0	0	0	0	0	0	0	0	0	0	0
Pgl_GLEAN_10002899	0	0	0	0	0	0	0	0	0	0	0	0	0	0	0	0
Pgl_GLEAN_10002900	13.7925	15.4272	10.981	10.8016	10.6848	9.93387	13.762	20.1779	10.1578	17.9192	6.99027	11.584	3.10223	3.48771	11.8622	12.448
Pgl_GLEAN_10002901	50.6958	41.7932	19.1254	55.6582	26.0791	23.3141	154.555	67.3602	20.952	137.247	31.0181	34.903	158.316	231.244	32.7344	100.276
Pgl_GLEAN_10002902	0	0	0	0	0	0.326517	0.276681	0	0	0	0	0	0.073499	0	0.047187	0
Pgl_GLEAN_10002909	4.37769	4.03454	3.11137	2.78499	1.80067	2.47289	5.51028	3.98477	5.76282	5.91874	6.32367	4.94792	3.28356	4.94188	3.27979	5.35534
Pgl_GLEAN_10002910	0	0	0	0	0	0.02686	0	0	0	0	0	0.054699	0	0	0.004271	0.022939
Pgl_GLEAN_10002911	0	0	0	0	0	0	0	0	0	0	0	0	0	0.065853	0	0
Pgl_GLEAN_10002912	206.148	151.572	156.9	239.99	152.668	135.526	349.645	516.735	246.85	307.86	320.003	328.346	1052.13	1337.46	190.552	190.13
Pgl_GLEAN_10002913	9.62829	10.6807	9.74461	6.64099	5.97794	11.5238	12.5352	7.30453	5.31871	11.5178	6.61222	6.76389	6.16927	8.00799	10.1209	15.0479
Pgl_GLEAN_10002914	0	0	0	0	0	0	0	0	0	0	0	0	0.048146	0.050357	0.335153	0
Pgl_GLEAN_10002915	0	0	0	0	0	0	0	0	0	0	0	0	0	0	0	0
Pgl_GLEAN_10002916	7.05602	7.66345	4.62823	5.26342	2.64302	4.16049	9.7393	5.88509	4.41495	10.2453	5.10669	3.89848	14.0777	19.145	21.9715	41.6886
Pgl_GLEAN_10002917	0.086681	0.065606	0	0	0	0	0.357979	0.065786	0	0.513233	0	0.099827	0.022094	0.023232	0.061933	0.191514
Pgl_GLEAN_10002918	1.5751	0.556931	0	0.177817	0.056631	0	2.80094	6.8632	0	3.56183	0	0.363177	1.22255	1.5873	1.29148	2.37687
Pgl_GLEAN_10002919	0	0	0	0	0	0	0	0	0	0	0	0	0	0	0	0
Pgl_GLEAN_10003029	0	0	0	0	0	0	0	0	0	0	0	0	0	0	0	0
Pgl_GLEAN_10003030	0	0	0	0	0	0	0	0	0	0	0	0	0.450521	0	1.89224	0
Pgl_GLEAN_10003031	0	0	0.204351	0	0	0	0	0	0	0	0	0	0	0.024373	0	0
Pgl_GLEAN_10003032	13.3317	14.7007	16.0142	17.1172	16.1354	17.3711	11.4372	2.53383	0.899723	8.2434	1.35623	1.7009	6.97555	8.87031	0.60444	1.10539
Pgl_GLEAN_10003033	0	0	0	0	0	0	0	0	0	0	0	0	0	0	0	0
Pgl_GLEAN_10003034	1.69349	1.10311	0.343583	1.59455	0.282804	0.263702	2.69712	0	0	2.16485	0.317161	0.067143	0	0	0	0
Pgl_GLEAN_10003035	3.8323	3.73428	1.93796	3.20083	0.945026	3.03388	5.03837	0.832437	0.531129	4.45965	1.11485	0.505061	0.06267	0	0.185317	0
Pgl_GLEAN_10003082	0	0	0	0	0	0	0	0	0	0	0	0	0	0	0	0
Pgl_GLEAN_10003083	31.3714	35.9204	29.4776	20.9323	21.6651	33.2167	54.8359	91.5228	165.713	44.0936	213.972	147.286	32.5744	33.8054	63.567	114.823
Pgl_GLEAN_10003084	9.70018	9.31953	1.57315	6.5025	1.0345	1.6585	10.021	2.91627	1.36857	10.3412	1.59111	0.910655	6.95596	7.57626	2.99297	4.65962
Pgl_GLEAN_10003085	2.73442	4.21508	4.67979	5.20706	7.05088	4.90782	13.9581	6.6753	0	17.5917	0.322715	0.91552	19.8672	21.7233	4.23027	3.96539
Pgl_GLEAN_10003111	0.877001	0.389648	0.579252	0.519535	0.249752	0.262018	0.730717	0.859078	0.247863	1.6067	0.199884	0.355756	0.534176	0.232382	0.448734	0.15905
Pgl_GLEAN_10003112	0	0.047933	0	0	0	0	0.029018	0.480458	0	0.106938	0.04925	0	0.028345	0.890089	0	0.079351
Pgl_GLEAN_10003113	0	0	0.113846	0	0	0	0	0	0.128657	0	0	0	0.081033	0.021298	0.236484	0
Pgl_GLEAN_10003114	0	0	0	0	0	0	0	0	0	0	0	0	0.069197	0	0	0
Pgl_GLEAN_10003133	93.2293	83.3951	67.9335	85.299	78.2855	78.3536	59.146	21.8109	2.77722	39.6462	2.7772	2.85104	29.6836	23.0204	6.67982	2.1239
Pgl_GLEAN_10003134	0	0	0	0	0	0	0	0	0	0	0	0	0	0	0	0
Pgl_GLEAN_10003135	10.7124	7.29778	3.70801	8.1982	5.83191	4.40369	6.02594	16.2946	1.11742	5.70415	0.24145	6.24338	7.64292	3.72761	2.22958	1.96344
Pgl_GLEAN_10003136	1.16329	0	0.320053	0.267139	0	0.668917	0.851184	0.458405	0	3.69493	0	0.689014	21.1743	13.2645	16.5612	2.19388
Pgl_GLEAN_10003137	0	0	0	0	0	0	0	0	0	0	0	0	0	0	0	0.073631
Pgl_GLEAN_10003148	0.664119	1.27509	3.24438	1.60676	2.71627	2.46007	4.08335	2.82451	0.836197	4.07065	1.35613	0.775647	4.23645	6.65685	3.62795	4.27087
Pgl_GLEAN_10003149	2.89317	3.33882	4.52218	3.35763	3.16017	2.47571	5.32187	6.72672	3.66138	6.67821	1.78246	4.65398	5.58198	8.93628	6.24497	7.54183
Pgl_GLEAN_10003154	0	0.841299	0	0	0	0	0	0	0	0	0	0	0	0	0.077322	0.083708
Pgl_GLEAN_10003155	0	0	0	0	0	0	0.355857	0	0	0	0	0	0	0	0	0
Pgl_GLEAN_10003156	0.814639	0.415471	0	0	0	0	0.277805	0.208636	0	0.812673	0	0	0	0	0.047733	0.14917
Pgl_GLEAN_10003157	0	0	0	0	0	0	0	0	0	0	0	0	0	0	0	0
Pgl_GLEAN_10003158	0	0	3.21963	0.998239	3.2659	1.08279	0.981532	0	0	0	7.21038	4.71409	2.61458	5.00062	3.2856	5.25453
Pgl_GLEAN_10003159	44.5461	66.6737	62.0808	31.2484	27.8108	58.7502	10.1839	1.17685	27.7116	12.7327	52.5786	25.5277	0.052348	0	0	0
Pgl_GLEAN_10003160	1.62853	2.95578	0	4.22952	1.52474	1.27126	5.27161	1.70641	0.708822	8.33022	3.29556	1.92483	0.595524	0.13648	1.33591	0.050595
Pgl_GLEAN_10003161	75.8644	109.259	158.028	156.679	239.535	223.461	104.929	103.447	26.1617	47.0648	39.4864	19.4101	3.56047	2.42258	2.60081	7.1914
Pgl_GLEAN_10003162	0	0	0	0	0	0	0	0	0	0	0	0	1.18346	0.353671	0	0
Pgl_GLEAN_10003163	0	0	0	0	0	0	0	0	0	0	0	0	0	0	0	0
Pgl_GLEAN_10003164	13.6579	20.7302	0	15.4741	1.00146	0	15.5061	8.47146	0	19.3706	0	4.27129	0.077398	0.317818	6.86269	3.53479
Pgl_GLEAN_10003165	0	0	0	0	0	0	0	0	0	0	0	0	0	0	0	0
Pgl_GLEAN_10003186	0	0	0	0	0	0	0	0	4.01185	0	0	0	0	0	0	0
Pgl_GLEAN_10003187	0	0	5.53164	0	5.22588	6.76996	0	0	1.39858	0	2.42234	4.50315	2.12584	0.00822	4.94363	0.00589
Pgl_GLEAN_10003188	0	0	0.750575	0	1.12995	1.56582	0	0	0.90655	0	1.18501	0.808142	0	0	0	0
Pgl_GLEAN_10003189	0	0	0.853894	0	0.562317	0.900709	0.036552	0	0.288619	0	0.372621	0.183558	1.82499	0	4.20606	0
Pgl_GLEAN_10003223	32.5827	31.385	45.738	28.842	33.4239	34.0173	31.7931	33.3751	10.6737	23.0889	10.5614	12.8077	7.46105	8.71793	7.45206	5.74893
Pgl_GLEAN_10003224	7.26769	7.0471	3.19669	8.19034	3.53642	3.5719	14.4904	7.61418	1.88128	11.2368	2.52398	2.06201	0.711639	0.54115	0.848098	0.559272
Pgl_GLEAN_10003225	4.52541	2.97742	4.9105	5.82111	2.643	3.49893	3.66516	2.49792	2.43836	7.63252	2.63578	5.66006	0.926381	2.30339	0.224509	0.121519
Pgl_GLEAN_10003226	0.963333	0.985801	0.174198	0.281982	0.350039	0.731705	1.36501	1.73673	0	2.80736	0	0.374804	6.64367	7.49657	3.09546	1.66031
Pgl_GLEAN_10003227	0	0	0	0	0	0	0	0	0	0	0	0	0	0	0	0
Pgl_GLEAN_10003262	0	0	0	0	0	0	0	0	0	0	0	0	0	0	0	0
Pgl_GLEAN_10003263	0.73941	0.955653	0.102729	1.0147	0.104241	0.058554	0.392352	0.387921	0.238	0.784221	0.153585	0.073612	0	0	0	0
Pgl_GLEAN_10003264	3.00025	3.57495	3.48754	3.10216	1.98704	2.93137	3.72017	4.71941	4.99544	3.49996	5.41667	5.24162	0.074024	0.003913	0.282767	0.011379
Pgl_GLEAN_10003265	0	0	0	0	0	0	0	0	0	0	0	0	0	0	0	0
Pgl_GLEAN_10003276	9.15915	9.90963	7.92921	6.69373	5.03558	7.64935	6.17779	8.76398	9.48476	9.41246	8.09311	5.56417	3.09757	3.51331	7.20825	3.97358
Pgl_GLEAN_10003277	26.0035	25.2879	12.6388	26.9429	9.28586	15.8667	64.0395	9.248	4.65354	59.2726	11.7519	10.2456	0.194032	0.299771	3.82931	2.87414
Pgl_GLEAN_10003278	26.5053	34.3157	20.2368	19.3637	13.4492	25.3451	33.4662	37.913	34.4714	24.7783	30.3828	31.2885	66.7745	96.2625	74.0811	88.7875
Pgl_GLEAN_10003279	38.5526	42.6737	38.743	45.781	38.0593	33.7282	58.1958	38.8975	21.0888	59.2118	29.0308	33.7082	45.4547	52.0751	24.043	14.2678
Pgl_GLEAN_10003280	11.5498	12.1648	7.66179	11.3473	9.42754	7.22919	19.1528	16.0234	29.2319	11.3074	32.0442	33.3041	25.7928	23.1662	17.5038	14.5201
Pgl_GLEAN_10003281	57.6894	43.0341	6.16756	34.4693	12.4169	25.5454	47.3503	8.68015	124.601	30.3536	101.113	26.5828	15.5801	31.3503	59.0511	28.4838
Pgl_GLEAN_10003333	0	0	0	0	0	0	0	0	0	0	0	0	0	0	0.032866	0
Pgl_GLEAN_10003334	21.4494	19.8897	29.1917	26.7408	20.7396	24.4869	37.7048	13.2718	12.5245	30.2817	20.5644	19.3595	7.39611	7.70659	15.1641	28.3994
Pgl_GLEAN_10003335	0	0	0	0	0	0	0	0	0	0	0	0	0	0	0	0
Pgl_GLEAN_10003336	0	0	0	0	0	0.162355	0	0	0	0.24821	0	0	0	0	0.024901	0.080799
Pgl_GLEAN_10003337	16.0583	16.8466	16.1348	13.3905	11.1791	17.3847	19.2565	11.3217	8.38483	18.8202	8.78537	6.27312	13.9862	14.6867	18.5724	19.6514
Pgl_GLEAN_10003338	497.042	526.057	420.44	467.85	362.782	451.387	592.888	381.394	122.295	590.219	163.918	192.459	540.502	545.261	561.545	393.221
Pgl_GLEAN_10003339	13.9296	15.4987	11.7139	11.5586	8.76245	11.0524	20.0282	15.4311	6.61661	14.7597	7.03913	7.65846	72.4889	71.6588	19.3221	20.1238
Pgl_GLEAN_10003340	0	0	0	0	0	0	0	0	0	0	0	0	0.132455	0	0	0
Pgl_GLEAN_10003341	1.01242	1.20825	0.233152	0.493085	0.937808	0.409424	2.13883	1.764	0.705676	0.986616	0.45607	1.00273	21.9712	17.2501	17.0533	5.93128
Pgl_GLEAN_10003342	2.99085	1.54688	1.36527	1.35393	1.37079	0.571534	3.61064	1.5615	1.29187	3.57635	0.841163	2.3509	13.0387	4.33363	5.08218	0.911291
Pgl_GLEAN_10003343	0.165691	0.250755	0.931773	0.244605	0.580209	0.468035	1.89988	1.00571	0.200048	2.17116	0.193703	0.572332	0.290447	0.07219	0.259082	0.286589
Pgl_GLEAN_10003344	5.47316	6.50629	3.43295	2.47152	2.9479	2.47324	18.924	8.53952	1.69791	15.2592	1.09594	1.08002	3.90901	4.7556	2.50939	1.93166
Pgl_GLEAN_10003345	0	0	0	0	0	0	0	0	0	0	0	0	0.175359	0	0.244151	0
Pgl_GLEAN_10003436	0	0	0	3.51289	4.09849	0	10.3782	0	0	6.41918	11.6857	0	0	13.2882	0	6.67793
Pgl_GLEAN_10003465	0	0	0	0	0	0	0	0	0	0	0	0	0	0	0	0
Pgl_GLEAN_10003466	0	0	0	0	0	0	0.05132	0	0	0	0	0	3.61578	5.13522	15.2723	5.53665
Pgl_GLEAN_10003467	0	0	0	0	0	0	0	0	0	0	0	0	0	0	0	0
Pgl_GLEAN_10003468	0	0.087334	0	0	0	0	0.159131	0.175231	0.139828	0	0.180635	0	5.35993	20.6674	8.71643	24.9486
Pgl_GLEAN_10003488	7.87398	5.50106	6.6282	7.37679	4.10284	6.99122	10.3627	8.86525	9.09432	13.3201	4.38639	5.38104	10.5368	11.1143	10.9043	11.9526
Pgl_GLEAN_10003489	5.25978	9.85064	2.84885	8.04323	3.02173	2.66067	12.2397	1.57695	1.09631	7.8869	0.236863	0.681016	24.2289	20.922	14.496	8.21263
Pgl_GLEAN_10003490	28.8768	25.8575	30.574	22.4494	25.314	28.6158	22.5524	29.3681	16.9236	27.6042	11.9153	16.1008	16.7148	17.0318	3.96804	6.16374
Pgl_GLEAN_10003491	9.62934	9.89089	3.11685	5.68189	4.26567	7.43621	9.76622	8.4714	2.76832	11.9495	4.09622	4.28429	4.8869	8.2424	3.16442	4.63995
Pgl_GLEAN_10003492	1.41705	2.56091	0.526155	1.47767	0.587982	1.17111	2.75853	1.32588	0.660884	3.05207	0.768292	0.502785	47.8828	61.4889	5.84565	10.3259
Pgl_GLEAN_10003493	0	0	0.399278	0	0.200543	0.418921	0	0	0	0	0	0	0	0.023852	0	0
Pgl_GLEAN_10003494	0.819109	1.34719	1.02656	0.813392	0.958594	0.618158	1.13448	1.87203	0.665194	0.697664	0.322379	0.946039	7.0939	7.98373	0.412187	0.470131
Pgl_GLEAN_10003495	7.465	8.76995	10.2385	9.04644	6.08673	9.09521	6.25395	11.898	4.31563	9.48265	7.74217	6.20468	3.2598	2.12344	10.5174	4.08432
Pgl_GLEAN_10003496	162.426	200.979	176.6	301.49	209.744	220.596	130.526	174.813	115.345	152.034	98.1382	161.658	52.4667	40.7418	34.1896	29.0422
Pgl_GLEAN_10003497	0	0.180817	0	0	0	0	0.110678	0	0	0	0.189925	0	0.074454	0.078178	0	0
Pgl_GLEAN_10003498	15.0991	18.5826	9.30315	12.5166	6.93096	12.9574	15.2216	9.27932	14.7983	16.9862	15.1739	10.6185	16.3242	22.1989	16.7307	22.6576
Pgl_GLEAN_10003499	9.01072	10.7885	9.79754	6.59015	7.10218	9.1208	12.4526	5.86296	4.31985	13.9009	2.79046	5.47173	11.2484	16.4889	4.04076	5.87243
Pgl_GLEAN_10003500	651.132	646.004	981.535	543.035	1003.88	942.939	373.986	145.872	318.814	289.501	232.003	256.817	75.3564	45.2572	47.5327	54.3311
Pgl_GLEAN_10003501	6.92737	5.7979	14.6855	6.21493	19.5593	22.9554	20.6569	7.78168	12.6502	18.1529	14.6118	17.6352	0.255285	0.577028	0.246329	1.00721
Pgl_GLEAN_10003502	3.55567	4.46612	18.0636	1.27781	20.0868	20.4411	7.0249	2.49792	9.34706	8.48057	11.3339	5.28272	0.201387	0.380377	0.028064	0.212658
Pgl_GLEAN_10003503	0	2.73479	0	0	2.15501	0	0	0	0	3.46252	0	0	0	0.128429	0	0
Pgl_GLEAN_10003587	4.82841	5.84302	1.69339	3.89987	1.06127	1.78728	6.23923	4.75529	4.1785	5.63784	2.93716	2.02889	0.972287	0.1466	3.49632	0.17507
Pgl_GLEAN_10003588	0	0	0	0.053075	0.067454	0	0	0	0.303837	0.106256	0	0	0.261884	0.133465	0.5111	0.119646
Pgl_GLEAN_10003594	0	0	0	0	0	0	0	0	0	0	0	0	0	0	0	0
Pgl_GLEAN_10003595	1.83001	1.48275	1.0974	1.32826	0.984067	1.43542	3.95314	0.742891	1.07104	3.97871	1.1745	0.974318	2.90889	2.9038	1.70245	1.51892
Pgl_GLEAN_10003699	6.8542	6.26556	1.37178	4.46147	2.12166	3.33218	7.01266	0.749324	3.61403	6.89593	1.87043	1.36174	0.098887	0.779062	0.103636	0.335485
Pgl_GLEAN_10003700	0	0	0	0	0.196029	0	0	0	0	0	0	0	0.022262	0.396996	0	0.10075
Pgl_GLEAN_10003701	0	0	0	0.070668	0	0	0	0	0	0	0	0	0	0	0	0
Pgl_GLEAN_10003702	88.4243	127.592	8.77325	80.0505	7.36609	15.4311	76.8212	2.56748	22.6446	43.289	24.8908	18.8675	0.191462	0.212343	0.16362	0.016038
Pgl_GLEAN_10003703	3.01634	3.98327	3.06942	2.29944	2.21966	5.00264	0.949818	0.298634	0.688344	0.603218	0.804661	0.247407	0.188464	0.186178	0.200008	0.176677
Pgl_GLEAN_10003704	0.415037	0.63277	0.783227	1.34066	1.23725	0.941993	0.096647	0	0	0.357049	0	0.481321	0	0	0	0
Pgl_GLEAN_10003715	1.72718	2.52657	2.05274	2.77659	1.39847	2.44286	2.67265	3.94344	1.9494	3.14658	3.00308	1.28142	4.42755	4.29977	1.90914	5.88362
Pgl_GLEAN_10003716	0	0	1.31883	0	0	0	0	1.8681	0	0	0	0	0.552375	0.865193	1.02771	1.10674
Pgl_GLEAN_10003717	14.208	13.9464	11.6007	11.1982	8.45238	11.2798	19.3718	21.4543	11.0181	20.7019	11.4641	11.2308	474.107	504.268	319.945	391.735
Pgl_GLEAN_10003718	0.32499	0.123538	0	0.069457	0.08788	0	0.451555	0	0	0	0	0	81.8819	92.8898	88.2654	100.336
Pgl_GLEAN_10003719	0.885143	1.40474	6.9346	3.42485	4.47548	4.62972	0	0	0	0	0	1.06781	0	0.051041	1.35883	1.84079
Pgl_GLEAN_10003720	2.93942	2.39961	1.39489	1.72532	0.914928	3.06899	3.27881	2.23531	0.823085	2.59141	0.088604	0.651989	1.50939	1.65474	1.63078	1.52788
Pgl_GLEAN_10003721	3.30824	2.79948	0.546469	1.56794	1.23652	1.3679	2.69911	2.51849	0	3.03056	0.099984	0.293757	0.412053	0.36517	0.101801	0.170536
Pgl_GLEAN_10003722	0	0	0	0	0	0	0	0	0	0	0	0	0	0	0	0
Pgl_GLEAN_10003743	26.9935	36.7059	108.814	20.7023	105.388	88.6292	14.9416	56.8956	69.8163	20.0454	66.4737	66.0153	121.538	92.4378	211.996	152.237
Pgl_GLEAN_10003744	49.9452	41.552	27.8215	37.8412	34.2048	33.6442	83.8388	31.19	16.4981	76.4183	25.3365	25.4135	56.6789	63.7121	51.9378	78.5506
Pgl_GLEAN_10003763	0	0	0	0	0	0	0	0	0	0	0	0	0	0	0	0.083652
Pgl_GLEAN_10003764	0	0	0.106387	0	0	0.11198	0	0.151099	0	0	0	0	0	0	0	0
Pgl_GLEAN_10003765	0	0	1.07321	0	0	0	0	0	0	0	0	0	0	0	0	0
Pgl_GLEAN_10003766	0.595841	0	0	0.274329	0	0	0	0.47007	0	0.54181	0	0	0	0	0.196639	0.117603
Pgl_GLEAN_10003767	0	0	0.120593	0	0.065737	0.08478	0	0	0	0	0	0	0	0	0	0
Pgl_GLEAN_10003768	2.53762	2.73429	1.87631	1.57353	1.1537	1.368	4.04019	0.863878	1.86848	3.93059	2.19464	1.92042	3.15601	3.92365	3.46537	3.95199
Pgl_GLEAN_10003769	4.49102	5.00554	4.87698	4.08843	2.5472	4.39759	7.11886	3.6689	4.0708	7.5758	4.83178	3.55325	7.54029	11.1481	9.6197	11.436
Pgl_GLEAN_10003770	0.919193	0.347959	0.197015	0.388292	0.198166	0	1.85706	0.977049	0	2.80102	0.071759	0.105891	0.919175	1.18808	0.721998	0.344212
Pgl_GLEAN_10003771	37.9684	43.7426	29.072	34.594	22.7114	30.713	50.3692	31.3749	36.8754	50.8694	38.8163	31.813	22.9393	24.2179	32.4755	39.4486
Pgl_GLEAN_10003772	0	0	0	0	0	0	0	0	0	0	0	0	0	0	0	0
Pgl_GLEAN_10003773	0	0	0	0	0	0	0	0	0	0	0	0	0	0	0	0
Pgl_GLEAN_10003774	0	0	0	0	0	0	0	0	0	0	0	0	0	0	0	0
Pgl_GLEAN_10003775	0	0	0	2.30887	0	0	0	0	0	0	0	0	0	0	0	0
Pgl_GLEAN_10003776	0	0	0	0	0	0	0	0	0	0	0	0	0	0	0.498172	1.06702
Pgl_GLEAN_10003815	0	0	0	0	0	0	0	0	0	0	0	0	0	0	0	0
Pgl_GLEAN_10003867	0.560208	0.326781	1.2915	0.450065	0.769954	1.14619	0.509314	0.478205	0.773893	0.145824	2.08618	0.936422	0.164216	0.378984	0.118467	0.415373
Pgl_GLEAN_10003868	0	0	0	0	0	0	0	0	0	0	0	0	0	0	0	0
Pgl_GLEAN_10003869	0	0	0	0	0	0	0	0	0	0	0	0	0	0	0	0
Pgl_GLEAN_10003959	0	0	0	0	0	0	0	0	0	0	0	0	0	0	0	0.165602
Pgl_GLEAN_10003960	3.06986	3.57329	0	4.02594	0	0	44.593	6.62543	0.221597	32.8089	0	0.209093	0	0	0	0
Pgl_GLEAN_10003961	0	0	0	0	0	0	0	0	0	0	0	0	0	0	0	0
Pgl_GLEAN_10003962	0.937085	0.88815	0.377101	0.645962	0.379256	0.662545	0.431601	0.089105	0	0.895492	0	0.405409	0.044666	0.007826	0.02085	0
Pgl_GLEAN_10003963	13.5898	26.3095	1.63772	36.1849	4.93373	3.9604	28.1826	18.0873	8.13227	42.6779	5.34984	3.53417	3.82183	2.2444	8.01676	2.84264
Pgl_GLEAN_10003964	0.141684	0	0	0.06035	0	0	0	0.107979	0	0	0	0	0	0.018886	0.037723	0
Pgl_GLEAN_10004005	0	0	0	0	0	0	0	0	0	0	0	0	0	0	0	0
Pgl_GLEAN_10004006	14.897	14.499	12.8233	13.6215	6.6428	10.3994	19.7174	13.7812	7.05676	20.4723	7.98122	8.52317	8.2071	8.38412	7.68616	7.07883
Pgl_GLEAN_10004007	28.7891	20.2091	14.252	25.9232	20.1137	14.8278	34.8122	38.4202	30.5001	28.4205	37.1328	34.5413	0.360629	0.754608	0.627431	1.29272
Pgl_GLEAN_10004008	0	0	0	0	0	0	0	0	0	0	0	0	0	0	0	0
Pgl_GLEAN_10004009	0.36435	0	0	0.161157	0	0	0	0.282434	0	0	0	0.426319	0	0	0	0.03406
Pgl_GLEAN_10004010	3.54182	3.70523	6.03046	3.42224	4.28489	6.35651	8.10514	6.31994	6.97567	9.65483	8.24563	6.06046	8.837	9.84358	2.50947	2.57337
Pgl_GLEAN_10004011	2.78593	4.10649	1.68681	4.02685	0.753759	1.57891	6.94525	3.32567	0.853756	4.62171	0.828133	0.604615	3.35852	1.78164	1.09312	0.282264
Pgl_GLEAN_10004012	37.6802	29.1736	38.4079	32.0342	59.512	51.409	29.7526	9.448	67.728	31.9711	60.8327	59.6718	3.88387	4.39846	2.40666	1.06973
Pgl_GLEAN_10004013	1.69286	1.65067	2.7904	1.7451	1.76209	2.94133	4.12314	3.40431	1.0284	4.41896	1.32868	1.11624	121.188	106.465	39.36	54.378
Pgl_GLEAN_10004014	0	0	0	0	0	0	0	0	0	0	0	0	0	0	0	0
Pgl_GLEAN_10004015	0.754209	0.651123	0.633777	0.38444	0.463711	0.638491	0.861764	0.611771	0.841532	0.589693	0.375876	0.247702	0.72296	0.702499	0.589216	0.306172
Pgl_GLEAN_10004083	0	0	0	0.574873	0	0	0	0	0	0	0	1.38306	0	0	0.055574	0
Pgl_GLEAN_10004121	0	0	0	0	0	0	0	0	0	0.288655	0	0	0.032019	0	0	0
Pgl_GLEAN_10004122	1.18634	0.797154	0	0.138607	0	0.037212	3.46916	12.2357	0	4.55817	0	0.30325	0.147258	1.02216	1.07388	0.36785
Pgl_GLEAN_10004123	0.704644	0	0	0	0	0	1.3881	8.41266	0	4.77743	0	0	0	0	0	0.009658
Pgl_GLEAN_10004124	0	0	0	0	0	0	0	0	0	1.12733	0	0	0	0	0	0
Pgl_GLEAN_10004125	0	0	0	0	0	0	0.206859	0.797838	0	0.846314	0	0	0	0.043985	0.019495	0
Pgl_GLEAN_10004126	0	0	0	0	0	0	0	0	0	0	0	0	0	0	0	0
Pgl_GLEAN_10004127	4.60085	3.16641	2.85842	4.2884	2.79669	4.55832	4.65057	5.15079	1.92887	4.41301	2.15319	2.49188	11.7784	9.22629	12.0555	6.17157
Pgl_GLEAN_10004128	0	0	0	0	0	0	0	0	0	0	0	0	0	0	0	0
Pgl_GLEAN_10004129	5.0771	4.76635	2.21805	3.01596	1.25821	1.86812	4.13158	1.77015	0.953369	4.86324	1.84492	1.52161	2.85476	3.21986	2.47649	2.26006
Pgl_GLEAN_10004130	0.521082	0.143083	0.151937	0.099319	0.254765	0.37421	0.540838	0.645218	0.284304	0.59777	0.586888	0.326595	0.451312	0.532088	0.306001	0.46113
Pgl_GLEAN_10004131	1.59304	2.05852	8.90961	1.90557	8.18336	11.0091	2.13882	0.729423	10.9085	0.952828	11.4595	7.00081	0.100875	0.222593	0.084659	0.349826
Pgl_GLEAN_10004132	21.2573	22.1144	12.1753	14.5342	7.40281	12.3891	20.567	11.5094	8.20042	21.5571	8.39849	8.70033	9.46595	11.3793	8.47199	14.4796
Pgl_GLEAN_10004133	0.319422	0.060416	0.085524	0.033666	0	0	0.036613	0.121149	0	0.067482	0	0	0	0.005354	0	0
Pgl_GLEAN_10004173	0	0	0	0	0	0	0	0	0	0	0	0	0	0	0	0
Pgl_GLEAN_10004174	0	0	0	0	0	0	0	0	0	0	0	0	0	0	0	0
Pgl_GLEAN_10004175	0	0	0	0.07832	0	0	0.254358	0	0	0	0	0	0.03462	2.07311	0.080657	0
Pgl_GLEAN_10004176	0	0	0	0	0	0	0.082262	0	0	0	0	0	0	0	0	0
Pgl_GLEAN_10004180	0	0.268396	0	0	0	0	0.380436	5.02646	3.15223	0.100234	5.36817	2.85864	2.00196	1.89952	10.0588	19.4318
Pgl_GLEAN_10004181	0.478893	0	0	0	0	0	0	0	0	0	0	0	0	0	0.364587	0.307563
Pgl_GLEAN_10004182	0	0	0.189447	0	0	0	0	0	0	0	0	0.407646	0.04331	0	0	0
Pgl_GLEAN_10004183	0	0	0.418582	0.170648	0	0	0.915164	0.298496	0	0.67838	0	0.449085	0.166275	0.473376	0.429998	0.716775
Pgl_GLEAN_10004184	376.733	330.625	325.206	395.989	326.769	363.447	446.214	485.419	385.599	453.197	376.516	395.872	98.6301	105.055	71.6035	131.078
Pgl_GLEAN_10004185	12.979	12.1777	11.9451	9.18077	8.87169	11.1624	12.2244	14.5694	20.2497	13.2988	16.6736	13.9784	8.15736	9.72302	22.6099	21.9404
Pgl_GLEAN_10004186	41.5543	34.8876	123.513	51.9331	99.0882	112.815	34.8268	76.9897	121.348	35.1477	112.672	121.019	47.7033	39.883	131.282	80.5554
Pgl_GLEAN_10004187	8.20076	10.0039	6.12257	9.8342	6.79892	8.73978	11.3337	6.23909	1.8766	9.08828	2.23794	1.78268	3.74596	4.26318	4.93885	3.64356
Pgl_GLEAN_10004188	120.191	132.735	12.8818	115.894	29.0561	4.96438	184.376	87.7887	41.0703	196.864	78.529	40.0306	3036.35	2068.41	4861.99	2149.86
Pgl_GLEAN_10004189	0	0	0	0	0	0	0	0	0	0	0	0	0	0	0	0.139636
Pgl_GLEAN_10004190	0.625717	0.719995	0.169646	0.685874	0	0	1.62381	2.1742	0	1.63919	0	0	0	0	0	0
Pgl_GLEAN_10004244	0	0	0	0	0	0	0	0	0	0	0	0	0	0	0	0
Pgl_GLEAN_10004245	13.846	15.0316	8.77645	11.73	8.15252	12.6182	10.6777	14.9805	8.26719	15.5711	10.3576	8.79635	10.0306	12.5914	15.1817	20.3409
Pgl_GLEAN_10004246	26.8778	23.3826	19.0572	21.3643	15.9617	19.0158	20.8164	21.9749	22.2781	10.8807	14.7061	21.9703	0.523242	1.33729	66.4767	128.622
Pgl_GLEAN_10004247	0	0.050026	0.106233	0	0	0.037365	0.121163	0	0	0.055816	0	0	0	0.017772	0	0.025472
Pgl_GLEAN_10004248	11.7221	1.9223	0	5.38134	0	0	1.29153	12.0073	0	2.41976	0	0	0.288736	0.70352	1.07462	0.144595
Pgl_GLEAN_10004249	0	0	0	0	0	0	0	0	0	0	0	0	0	0	0.095301	0.103402
Pgl_GLEAN_10004282	0.723712	0.365899	0.453117	0.255983	0.1953	0	0.444624	0	0	0.205015	0	0	0.107288	0.016111	0.010731	0
Pgl_GLEAN_10004283	0	0	0	0	0	0	0	0	0	0	0	0	0	0	0	0
Pgl_GLEAN_10004284	21.2697	9.01167	8.11193	14.0822	7.92134	6.2188	10.5157	20.417	3.9776	19.982	6.0065	7.72708	14.1607	13.6496	1.56938	0.939027
Pgl_GLEAN_10004285	0	0	1.36779	0	1.39517	0	0	0	0	0	2.26582	0	0	0	0.262718	0
Pgl_GLEAN_10004286	0.490991	0.465506	0.52705	0.573308	0.463791	0.763867	1.3012	0.934134	0.447547	1.25218	0.867365	0.42497	2.48733	1.95066	0.163763	0.164577
Pgl_GLEAN_10004287	9.52802	7.4447	0.122442	7.05776	0.246149	0	19.4869	0.17402	0.28057	12.3287	0	1.05352	3.14146	2.66917	4.86471	0.904333
Pgl_GLEAN_10004288	66.9915	81.4852	56.849	86.652	63.7259	64.5157	70.3735	55.5671	56.4742	81.776	44.6357	53.8131	38.5507	41.7314	46.9132	40.1035
Pgl_GLEAN_10004328	11.0675	7.86759	11.676	6.6497	10.0733	8.71598	7.99976	31.619	18.1231	7.5854	15.1631	18.9227	350.549	342.343	42.7422	42.1173
Pgl_GLEAN_10004329	20.1065	24.834	10.351	24.6468	3.5958	12.8633	8.18925	0	0	11.2927	1.26374	0.857427	0.124005	0.086533	0	0
Pgl_GLEAN_10004330	26.0565	16.0457	17.2887	37.8901	19.7498	19.9491	23.1936	9.38421	26.2264	24.0072	24.4851	17.965	0.749161	0.10236	0.045318	0.049167
Pgl_GLEAN_10004331	1.56536	2.19466	1.8339	0.793692	0.850657	0.74154	4.2809	0.802611	0.649077	3.39214	2.10221	0.606973	13.7656	12.6471	5.66338	3.20909
Pgl_GLEAN_10004332	57.5988	57.7804	41.0584	50.151	37.4359	42.473	52.9308	39.2216	36.7809	59.5985	31.647	28.7336	36.8445	44.0775	34.2632	43.4377
Pgl_GLEAN_10004333	8.35957	7.27914	7.61588	5.73529	6.68574	8.12889	8.51918	11.1218	2.9401	14.5368	2.85325	5.07562	8.77906	8.9841	4.33454	4.52605
Pgl_GLEAN_10004334	0	0	0	0	0	0	0	0	0	0	0	0	0	0	0	0
Pgl_GLEAN_10004335	0	0	0	0	0	0	0.434164	0.236904	0	0.267808	0	0	0.076642	0.020109	0.213672	0
Pgl_GLEAN_10004336	0	0.24645	0	0.140991	0	0	0.151668	0.248105	0	0	0.261733	0	0	0	0	0.060375
Pgl_GLEAN_10004337	2.79153	0	0	0	0	0	6.20734	0	0	5.7705	0	0	0	0	0	0
Pgl_GLEAN_10004338	4.95822	6.53583	0	7.51873	0.462595	0	3.31771	1.32597	0	3.87818	0	0	0.55509	0.290396	0.450784	0
Pgl_GLEAN_10004339	0	0	0	0	0	0	0	0	0	0	0	0	0	0	0	0
Pgl_GLEAN_10004419	0.840371	0.665164	0	0.806768	0	0	1.68949	0	0	0	0	0	0.65622	0.049038	0.913632	0.070736
Pgl_GLEAN_10004420	0	0	0	0	0	0	0	0	0	0	0	0	0.19249	0	0	0
Pgl_GLEAN_10004421	0	0.067416	0	0	0	0	0.220841	0	0	0.197869	0	0	0	0	0.007952	0
Pgl_GLEAN_10004422	0	0	0	0	0	0	0	0	0	0	0	0	0	0	0	0
Pgl_GLEAN_10004423	0	0	0	0	0	0	0	0	0	0	0	0	0	0	0	0
Pgl_GLEAN_10004424	0	0	0	0	0	0	0	0	0	0	0	0	0	0	0	0
Pgl_GLEAN_10004425	5.24224	4.20505	0	2.82747	0	0	6.42729	20.0733	0	4.44406	0	0	3.21875	0.006877	7.91449	0
Pgl_GLEAN_10004426	0	0	0	0	0	0	0	0	0	0	0	0	0.093175	0.044762	0.061937	0.150037
Pgl_GLEAN_10004507	0	0	0	0	0	0	0	0	0	0	0	0	0	0	0	0
Pgl_GLEAN_10004508	0	0	0	0	0	0	0	0	0	0	0	0	0	0	0	0
Pgl_GLEAN_10004509	0	0	0.581177	0	0.583759	0	0	0	0	0	0	1.25509	0	0	0.076171	0.411614
Pgl_GLEAN_10004510	11.3063	13.9443	6.3478	10.158	4.48012	7.92598	19.9516	8.51788	4.85863	18.381	6.12557	4.21514	10.0882	12.0998	22.0278	44.1797
Pgl_GLEAN_10004511	25.3341	26.8968	35.5922	21.8581	19.7766	37.4983	30.275	36.7134	24.23	30.9661	26.6464	19.8621	19.2221	17.6839	38.5887	85.5445
Pgl_GLEAN_10004541	2.19837	2.03787	2.68749	2.07408	4.02121	3.86918	2.08257	3.62467	2.07786	3.11446	3.45166	1.55035	2.45946	1.07652	2.23788	1.11123
Pgl_GLEAN_10004542	0	0	0	0	0	0	0	0	0	0	0	0	51.5502	0	39.0275	0
Pgl_GLEAN_10004543	0	0	0	0	0	0	0	0	0	0	0	0	0	0	0	0
Pgl_GLEAN_10004685	0.761625	0.925894	0.491313	0.38999	0.082339	0.690112	0.845529	1.16183	0.930214	1.30028	0.721531	0.704359	5.06669	8.69145	5.02225	4.93264
Pgl_GLEAN_10004686	0	0	0	0	0	0	0	0	0	0	0	0	0	0	0	0
Pgl_GLEAN_10004687	31.815	31.6065	4.20196	37.117	6.47499	5.78602	77.423	7.0156	8.90461	60.4535	12.7952	11.5125	14.5592	14.2831	64.3147	86.3115
Pgl_GLEAN_10004688	24.6457	26.3657	27.3041	21.3558	23.8752	30.2684	18.6477	33.5765	30.2337	14.5362	27.6287	33.7031	13.3109	16.2497	20.1397	21.2798
Pgl_GLEAN_10004689	87.6145	84.4269	84.7825	87.0268	76.2688	88.755	82.7549	102.239	54.2495	82.2959	62.296	68.0542	48.3427	58.4128	49.8767	47.2922
Pgl_GLEAN_10004690	0.97831	0.889121	0	0.413671	0.210971	0.110596	2.4724	0.297244	0	1.9062	0.229373	0.45096	0.263131	0.398585	1.1793	2.12527
Pgl_GLEAN_10004691	4.32392	4.15524	7.12542	2.90227	4.66396	6.20122	5.62647	4.32827	3.06735	4.38242	3.63165	2.91808	3.10639	3.04714	1.66356	0.910325
Pgl_GLEAN_10004692	0	0	0	0	0	0	0	0	0	0	0.152063	0	0	0	0	0
Pgl_GLEAN_10004693	0	0	0	0	0	0	0	0	0	0	0	0	0	0	0	0.166572
Pgl_GLEAN_10004694	17.5191	17.5926	9.45492	20.4575	7.91459	9.41123	21.2115	6.32652	7.96694	22.1125	5.31697	4.67182	1.74781	2.95746	3.69659	4.32515
Pgl_GLEAN_10004699	0	0	0	0	0	0	0	0	0	0	0	0	0	0	0	0
Pgl_GLEAN_10004700	6.61205	5.37481	5.45608	5.44731	5.56938	5.05098	7.68324	4.45727	0	6.8269	0.242855	1.77773	58.3619	53.8251	11.1614	3.34889
Pgl_GLEAN_10004701	1.95647	2.35516	2.63087	1.88178	1.499	2.95572	2.49204	2.48912	2.39383	3.62395	2.06354	1.69733	2.2499	2.63517	1.53005	0.809201
Pgl_GLEAN_10004702	2.62163	2.76458	1.51381	1.88713	1.11427	1.94786	2.52715	2.14388	0.332422	3.20167	1.01902	1.66682	2.20589	2.84315	0.605072	0.935839
Pgl_GLEAN_10004703	9.21581	10.7001	5.03784	9.11837	3.03534	4.74854	29.2337	17.9915	7.71213	21.7843	13.1219	15.18	4.27182	1.91513	6.72748	2.96938
Pgl_GLEAN_10004704	2.66101	3.50908	1.20382	3.51871	1.66453	1.42705	7.76241	4.69582	5.97468	7.16084	5.1848	2.58862	1.63452	0.569497	2.41182	0.723244
Pgl_GLEAN_10004705	39.8113	42.5478	47.7856	48.8664	45.1456	37.78	52.3659	41.3101	27.8008	45.6055	33.1398	36.6764	10.6274	5.02119	5.8904	2.02608
Pgl_GLEAN_10004706	30.0876	28.9936	36.3185	24.7434	27.7648	32.3796	19.5879	31.4833	18.4047	20.5034	21.7567	24.222	16.0289	18.6479	19.3005	23.0119
Pgl_GLEAN_10004707	0.232592	0.088174	0	0.197305	0.062754	0.065778	0	0.08846	0	0	0	0	0	0.01554	0.010351	0.044575
Pgl_GLEAN_10004708	0	0	0	0	0	0	0	0	0	0	0	0	0.114577	0	0.022845	0.156254
Pgl_GLEAN_10004709	0	0	0.259432	0.427561	0.521011	0	1.36988	1.48283	0	1.2715	2.38944	2.7919	0.259648	0.181463	0.44166	0.609694
Pgl_GLEAN_10004719	0	0	0	0	0	0	0	0	0	0	0	0	0	0	0	0
Pgl_GLEAN_10004720	1.81188	1.77701	0.712716	1.20634	0.146396	0.586729	0.750576	0.490805	0	0	0.169903	0.609877	0	0	0	0
Pgl_GLEAN_10004721	0.061109	0.046181	0	0.025683	0.032887	0	0	0	0	0	0	0	0	0	0	0
Pgl_GLEAN_10004722	0	0	0	0	0	0	0	0	0	0	0	0	0	0	0	0
Pgl_GLEAN_10004723	0	0	0	0	0	0	0	0	0	0	0	0	0	0	0	0
Pgl_GLEAN_10004724	1.25006	2.1918	1.20085	0.966215	2.02322	2.50437	0.90803	0.629073	0.201089	0.731081	1.39754	0	0.238849	1.54626	0.0744	0.128022
Pgl_GLEAN_10004725	0.059685	0.090203	0	0	0.032118	0.033692	0.136489	0	0	0.050296	0	0.137261	0	0	0	0
Pgl_GLEAN_10004732	0	0	0	0	0	0	0	0	0	0	0	0	0	0	0	0
Pgl_GLEAN_10004733	0	0.302048	0	0.170483	0.107391	0	0.829921	1.21379	0	1.19214	0	0.459519	4.82856	4.28358	1.31092	6.8845
Pgl_GLEAN_10004734	17.159	17.0751	16.0807	12.2454	13.7074	16.4247	12.3617	20.6153	32.4534	16.8497	28.1693	24.575	14.4036	10.4749	15.4667	9.35711
Pgl_GLEAN_10004735	109.419	92.2916	32.7042	112.994	37.9004	36.1612	131.504	123.96	46.4904	115.707	47.5641	49.5164	2.76402	1.75281	7.28839	4.5596
Pgl_GLEAN_10004736	7.5256	9.92172	4.91074	10.2606	3.80729	5.6054	12.1638	7.38379	1.61366	13.9433	2.92664	3.01844	7.60424	8.44469	7.31531	9.84724
Pgl_GLEAN_10004737	13.0316	15.0431	2.33621	9.28115	1.65303	2.55187	11.3982	0.122791	0.590332	7.28742	0.508859	1.11645	0.061117	0.074922	0	0.168944
Pgl_GLEAN_10004738	0.066176	0	1.16856	0.111343	0.676828	1.00884	0.030291	0	1.5139	0	1.90249	1.82695	0.012673	0.017772	0.005924	0.057312
Pgl_GLEAN_10004739	10.514	8.87125	5.00543	9.94243	7.95324	6.95131	13.0816	58.1272	351.308	13.9556	339.724	302.766	353.459	235.621	318.287	112.994
Pgl_GLEAN_10004740	6.29873	6.00136	7.05777	6.57145	3.62044	5.63673	10.0531	6.04638	4.4813	8.07182	6.3863	4.49132	3.77877	4.63562	6.29699	4.74932
Pgl_GLEAN_10004741	0	0.187283	0	0	0	0	0	0	0	0	0	0	0	0	0	0
Pgl_GLEAN_10004749	0.445417	0.339847	2.4035	0.769311	3.50316	3.793	1.03916	1.19547	0.275244	0.576004	0.534476	0.775494	0.056094	0	0	0
Pgl_GLEAN_10004750	0	0	0	0.065844	0	0	0	0	0	0	0	0	0	0	0	0
Pgl_GLEAN_10004751	35.7311	0	0	2.32456	0	0	45.9801	20.2367	0	0	0	5.49006	251.085	331.892	626.085	526.669
Pgl_GLEAN_10004752	0	0	0	0	0	0	0	0	0	0	0	0	0	0	0.217761	0
Pgl_GLEAN_10004753	30.4806	25.9864	13.7513	18.8689	12.4297	13.5936	22.1234	20.4936	5.78661	20.5941	7.70616	12.2933	31.1327	30.3998	856.269	550.37
Pgl_GLEAN_10004754	1.65212	1.67226	0.887434	0.820453	0.743678	2.41579	1.39855	1.25872	0.503225	2.22838	1.30074	0	0.803554	1.28516	0.80681	0.553087
Pgl_GLEAN_10004755	1.01635	0	0	0	0	0	0.714115	0.976578	0	0	0.204472	0	48.7489	44.5978	42.0468	53.6935
Pgl_GLEAN_10004756	0	0	0.214077	0	0.05383	0.056436	0	0	0.846147	0	0.234165	0.460262	0.095319	0.006681	0.097935	0.00958
Pgl_GLEAN_10004757	0.20733	0.078539	6.50312	0.482641	4.02506	4.04392	0.143002	1.57554	11.9312	0.351566	6.97497	12.7868	1.05536	0.471552	2.48567	0.079551
Pgl_GLEAN_10004758	19.288	18.8909	15.0942	19.7484	21.362	16.9058	8.70224	26.479	3.72444	5.20243	2.55034	5.37596	0.02258	0.142333	0.094701	0.204286
Pgl_GLEAN_10004759	33.7121	27.3478	29.3765	37.8712	17.2401	18.2594	46.84	46.07	54.1323	48.4752	29.6604	32.7428	4.06018	3.21071	4.30131	3.87815
Pgl_GLEAN_10004760	0.313666	0.237653	0.22425	0.04426	0.225546	0.177339	0.336574	0.079459	0.126689	0.177315	0	0	0.65191	0.657396	0.167739	0.190543
Pgl_GLEAN_10004761	0	0	0	0	0	0	0	0	0	0	0	0	0	0	0	0
Pgl_GLEAN_10004762	0	0	0	0	0	0	0	0	0	0	0	0	0	0	0	0
Pgl_GLEAN_10004763	1.20321	0.729977	1.74339	1.07242	1.8832	2.38222	1.82947	1.92254	1.90025	1.4315	1.13311	2.63789	0.236986	0.538403	0.032114	0.218983
Pgl_GLEAN_10004764	4.65418	6.37527	5.73279	4.39744	5.12541	6.21329	7.00824	2.55764	1.6783	7.04791	3.32855	2.51072	6.82019	6.7995	3.84173	2.9553
Pgl_GLEAN_10004765	0.322064	0.609175	0.258703	0.271583	0.216858	0.136451	2.87965	0.061079	0.097174	2.10942	0.313626	0.185388	0.041067	0.005398	0.064765	0.023215
Pgl_GLEAN_10004766	9.10063	7.44137	3.21963	1.99648	2.17726	8.66233	2.9446	9.20553	5.40729	1.85268	12.6182	2.35704	12.427	0.848928	11.103	1.09978
Pgl_GLEAN_10004767	14.9881	12.9188	18.3749	12.2327	10.8498	15.1501	15.8422	25.5355	12.631	20.7377	18.631	19.2365	12.1342	11.752	11.7689	13.9761
Pgl_GLEAN_10004768	0	0	0.291409	0	0	0.304792	0	0	2.07595	0	0.450891	1.25447	0	0.602371	0	0.09644
Pgl_GLEAN_10004821	0	0	0	0	0	0	0	0	0	0	0	0	0	0	0	0
Pgl_GLEAN_10004822	0	0	0	0	0	0	0	0	0	0	0	0	0	0	0	0
Pgl_GLEAN_10004823	0	0	1.36779	0	1.39517	1.3561	0	0	0	0	0	0	0	0	0.375284	0
Pgl_GLEAN_10004836	0	0	0	0	0	0	0	0	0	0	0	0	0	0	0	0
Pgl_GLEAN_10004862	26.2271	22.0201	20.3248	20.994	14.8798	22.2041	33.1981	46.6031	14.391	33.1266	16.3364	15.4432	12.5093	16.3559	8.84625	11.0287
Pgl_GLEAN_10004863	40.5802	36.3649	28.7873	21.9473	21.1155	27.7483	35.9871	11.2284	29.841	42.4099	24.8385	21.3471	14.4544	7.00557	5.70505	3.83741
Pgl_GLEAN_10004864	0.224545	0.170207	0.060225	0.047588	0.121142	0	0.206718	0.170747	0	0.095304	0	0	0.521099	0.600333	0.009998	0.053809
Pgl_GLEAN_10004865	48.1802	60.9596	43.5991	48.2855	33.2384	42.2272	21.9953	77.5464	41.6203	27.8662	58.0492	41.2448	22.0725	28.8373	20.782	26.1723
Pgl_GLEAN_10004866	22.317	18.7914	8.818	16.1138	7.36543	10.7131	13.5388	5.8255	3.13173	13.3034	1.10585	0.801484	7.94813	6.91731	3.63824	4.49709
Pgl_GLEAN_10004867	0.934689	2.23113	3.1474	0.455774	2.10684	1.63238	0	0.75549	0	0	0	0	0.203554	0	1.91242	0.153484
Pgl_GLEAN_10004868	0	0	0	0	0	0	0.304752	0.215937	0	0	0	0	7.17623	7.14547	0.312922	0.445838
Pgl_GLEAN_10004869	2.79299	1.80233	0.347654	2.13086	0.11649	0.731623	4.70705	2.30514	0.795519	3.14531	0.171614	0.249261	17.64	66.9684	11.6285	33.0701
Pgl_GLEAN_10004870	2.62402	2.55924	0.268292	2.22915	0.809444	0.919044	1.901	0.285324	0.151919	1.48758	0.294437	0	0.055551	0.041708	0.37777	0.382866
Pgl_GLEAN_10004871	3.39954	2.23343	2.49236	1.96961	1.65072	2.49938	6.67743	10.0825	10.7255	4.90646	9.05913	10.9791	4.36572	5.82386	36.9888	55.2393
Pgl_GLEAN_10004872	7.15487	9.73813	8.73266	6.48417	7.49218	10.9726	9.85543	14.7763	11.8271	10.0473	10.2317	8.61413	3.81965	8.67347	10.2608	26.7852
Pgl_GLEAN_10004873	0.921581	1.42668	14.1059	2.48683	14.6708	12.9266	3.98642	12.5941	14.831	3.28819	9.26253	9.21645	4.35614	8.89801	22.7248	47.6797
Pgl_GLEAN_10004874	0	0	0	0	0	0	0	0	0	0	0	0	0	0	0	0
Pgl_GLEAN_10004875	0	0	0	0	0	0	0	0	0	0	0	0	0	0	0	0.474512
Pgl_GLEAN_10004876	2.72602	2.19411	2.06973	2.12402	1.64754	2.45263	4.15844	2.08048	1.765	4.52232	1.77496	1.11274	2.47409	3.16155	0.734518	0.574658
Pgl_GLEAN_10004877	0	0	0	0	0	0	0	0	0	0.124079	0	0	0	0	0	0
Pgl_GLEAN_10004878	0	0	0	0	0	0.860012	0	0	0	0	0	1.83205	0	0.145936	0	0
Pgl_GLEAN_10004979	33.2869	29.1066	17.2446	45.031	30.079	18.8209	38.973	10.0259	7.98599	14.4114	7.84174	21.2242	13.8043	12.2764	10.3717	12.2749
Pgl_GLEAN_10004980	14.8374	14.8479	2.47212	16.742	5.87	5.64525	9.32036	1.36331	0.622351	9.68439	0.50261	0.738281	0	0.017073	0.068219	0.036733
Pgl_GLEAN_10004981	0	0	0	0	0	0	0	0	0	0	0	0	0	0	0	0
Pgl_GLEAN_10004982	28.3736	23.0137	33.2195	22.5609	24.196	33.0936	27.8499	38.2491	16.6858	31.2286	22.8106	11.2836	18.2649	10.1902	21.7507	11.0379
Pgl_GLEAN_10004983	11.5128	7.95864	1.29756	16.776	2.60658	4.53536	9.46453	0.617031	2.02191	11.579	0	0	0	0.077023	0.034084	0.147744
Pgl_GLEAN_10004984	18.2536	11.2715	1.47353	18.5947	0.887573	2.15746	29.434	0	0.700306	17.9131	0.45637	0	0	0	0	0
Pgl_GLEAN_10004985	0	0	0	0	0	0	0	0	0	0	0	0	0	0	0.034411	0.181242
Pgl_GLEAN_10004999	0	0.395036	0	0	0	0	0	0	0	0	0	0	0	0	0	0
Pgl_GLEAN_10005000	0	0	0	0	0	0	0	0	0	0	0	0	0	0	0	0
Pgl_GLEAN_10005001	0	0	0	0.061824	0	0	0	0	0	0	0	0	0	0	0.102954	0
Pgl_GLEAN_10005002	0	0	0	0	0	0	0	0	0	0	0	0	0	0	0	0
Pgl_GLEAN_10005022	0.915065	0	0	0.13356	0	0.520987	2.01293	7.53231	0	1.06423	0.495702	0	0.285675	0.239849	0.026549	0.086184
Pgl_GLEAN_10005023	0	0	0	0	0	0	2.33805	6.01282	0	4.2622	0	0	0	0	0	0
Pgl_GLEAN_10005024	0.352254	0.178062	0	0.547928	0.253451	0.53132	0.500432	0.455368	0	0.277853	0	0	0.816733	1.03072	0.083599	0.191253
Pgl_GLEAN_10005025	4.48627	1.54688	0.546106	2.25655	1.91911	2.5719	2.6478	3.12299	8.39718	7.1527	5.46756	1.76317	13.0387	11.4509	15.0785	8.33831
Pgl_GLEAN_10005026	0	0	0	0	0	0	0.606722	0.353061	0	0.271198	0	0	0	0	0	0
Pgl_GLEAN_10005027	32.4995	26.5824	27.9003	35.7209	20.9511	24.736	27.9812	49.12	19.0824	26.5251	23.7658	28.6713	3.39729	5.46907	9.0086	12.7514
Pgl_GLEAN_10005028	2.84854	3.1396	3.54874	3.80963	2.43814	3.49559	7.14507	3.48129	3.63322	6.49838	1.35109	1.90926	3.01166	3.49138	3.03348	4.00888
Pgl_GLEAN_10005029	2.6333	2.78558	1.72165	1.69585	1.31569	1.43843	3.03848	1.54153	1.09776	3.5587	1.05384	0.655758	2.03574	2.28512	3.03681	3.934
Pgl_GLEAN_10005030	1.72225	3.07792	2.02055	2.00483	1.40568	1.63321	1.48507	7.07859	3.22789	2.2476	1.39467	1.33755	0.466936	0.301596	0.475804	0.514642
Pgl_GLEAN_10005031	15.5476	16.1292	10.1915	12.8748	6.91921	11.8355	20.476	11.4965	9.90611	23.1185	11.5278	7.11836	12.1497	14.4577	17.9683	28.6308
Pgl_GLEAN_10005032	70.0413	67.8239	68.4909	57.3152	61.1275	70.775	55.1067	70.3253	35.6328	53.7179	36.265	43.793	62.1607	68.3725	63.0637	77.1998
Pgl_GLEAN_10005033	0	0	0.086378	0	0.043444	0	0	0	0	0	0	0	0	0	0	0
Pgl_GLEAN_10005034	0	0	0.123021	0	0	0	0	0	0	0	0	0	0	0.030128	0	0
Pgl_GLEAN_10005035	0	0	0	0	0	0	0	0	0	0	1.63738	0	0.197944	0.054213	0.313853	0
Pgl_GLEAN_10005036	4.25998	5.35002	3.94114	3.21595	3.15949	4.09425	4.29057	3.09521	1.38431	6.01366	1.33977	2.0518	4.26973	8.41318	2.47103	4.30182
Pgl_GLEAN_10005037	0	0	0	0	0	0	0	0.284508	0	0	0.147852	0	0.157778	0.059907	0	0.300009
Pgl_GLEAN_10005054	0	0	0	0	0	0	0	0	0	0	0	0	0	0	0	0
Pgl_GLEAN_10005055	0	0	0.118529	0	0	0	0	0	0	0	0.175648	0	0.083024	0.247045	0.154591	0.667983
Pgl_GLEAN_10005120	0	0	0	0	0	0	0	0	0	0	0	0	0	0	0	0
Pgl_GLEAN_10005121	0	0	0	0	0	0	0	0	0	0	0	0	0	0	0	0
Pgl_GLEAN_10005168	0	0	0	0	0	0	0	0	0	0	0	0	0	0	0	0
Pgl_GLEAN_10005169	2.31501	4.42822	1.53732	2.05523	1.48669	0.561045	2.79018	1.34102	0.267402	2.24521	0.259056	0	0.757107	0.243199	4.78183	1.32108
Pgl_GLEAN_10005170	0	0	0	0	0	0	0	0	0	0	0	0	0	0	0	0
Pgl_GLEAN_10005171	0.93768	0.142788	0	0	0	0	1.20262	0.143423	0	0.321756	0	0	0.758257	0.335993	6.26757	0.285783
Pgl_GLEAN_10005172	0	0	0	0	0	0	0	0	0	0	0	0	0	0	0.009754	0
Pgl_GLEAN_10005173	0	0	0.27323	0	0	0	0	0	0	0	0	0	0	0	0	0.071803
Pgl_GLEAN_10005174	0.282151	0.142429	0.302319	0.238461	0.202782	0.053173	0.129118	0.071	0.113763	0.238947	0.167797	0.108359	0	0.006299	0	0.036116
Pgl_GLEAN_10005175	3.90632	1.20431	0	0.520706	0	0.223082	4.09439	6.97872	0	2.75949	0	0	0	0	0	0
Pgl_GLEAN_10005176	0.163587	0	0	0.069936	0	0	0.15155	0	0	0	0	0	0	0	0	0
Pgl_GLEAN_10005177	0	0	0	0	0	0	0	0	0	0	0	0	0	0	0	0
Pgl_GLEAN_10005178	0	0	0	0	0	0	0	0	0	0	0	0	0.179561	0.242125	0.214268	0.464499
Pgl_GLEAN_10005179	41.6689	48.0646	20.6797	31.5559	18.4443	23.6048	44.3264	38.4335	36.207	49.6369	32.1854	24.0037	41.2944	46.3554	54.2389	57.6869
Pgl_GLEAN_10005180	0	0	0	0	0	0	0	0	0	0	0	0	0	0	0	0
Pgl_GLEAN_10005181	0	0	0	1.07266	0	0	0	0	0	0	0	0	0	0	0	0
Pgl_GLEAN_10005219	8.69905	3.67108	11.8391	6.23993	7.05521	8.49169	9.2361	13.8004	8.92778	12.2963	8.16778	5.57672	13.2952	12.3283	10.798	5.35675
Pgl_GLEAN_10005220	17.8185	17.6726	12.2745	16.0525	7.35342	12.8676	5.85447	2.60221	0	4.43899	0.113625	0.588251	0.787363	0.391964	3.69734	6.39805
Pgl_GLEAN_10005221	0.81282	0	0.453015	0.776657	0	0	0	0	0	0	0.727466	0.976052	0	0	1.6525	0.620243
Pgl_GLEAN_10005222	0	0	0	0	0	0	2.65984	0	0	0	0	0	0	0	0	2.8717
Pgl_GLEAN_10005223	4.06263	2.96114	1.73053	4.12894	2.65574	2.01433	3.84479	10.6008	0.621998	4.05556	0	2.5464	4.13393	4.56848	0.284544	0.209929
Pgl_GLEAN_10005224	0	0	0	0	0	0	0	0	0.198122	0	0.256172	0	0.107219	1.07645	0.301159	0.266771
Pgl_GLEAN_10005225	0.907201	1.23622	2.18736	1.80081	1.22231	1.94812	2.6239	0.895343	2.19347	2.30335	3.11553	2.40356	0.433413	1.46438	0.550705	2.61351
Pgl_GLEAN_10005264	0.441768	0.223704	0.79139	0.251128	0.954952	1.1673	1.36147	0.561366	2.6955	0.879281	1.97444	2.38252	1.83885	1.5695	9.23388	8.81013
Pgl_GLEAN_10005265	0	0	0	0	0	0	0	0	0	0	0	0	0	0	0	0
Pgl_GLEAN_10005266	0	0	0	0	0	0	0	0	0	0	0	0	0	0	0	0
Pgl_GLEAN_10005267	10.9039	11.3656	8.22582	10.5938	5.2702	10.1494	16.4716	18.8305	11.1645	17.8401	12.1076	9.95678	9.38704	7.68944	15.8166	13.6186
Pgl_GLEAN_10005268	2.88178	2.48222	1.88043	1.67042	0.806318	1.43143	3.47872	1.92044	0.623684	2.86475	1.29666	1.39158	0.644343	0.720319	0.955486	0.377408
Pgl_GLEAN_10005269	70.2532	79.3137	52.601	59.2089	42.2951	61.4523	57.6006	69.4167	23.7649	63.1589	24.3042	22.8448	66.2746	48.9706	95.9044	86.6046
Pgl_GLEAN_10005270	2.23405	3.86935	3.1947	3.6038	2.00821	3.90977	2.69135	3.47696	1.67626	3.78969	1.66546	2.33046	1.94224	3.67113	1.16602	1.78541
Pgl_GLEAN_10005292	0	0	0	0	0	0	0	0	0	0	0	0	0	0	0	0
Pgl_GLEAN_10005293	0	0.286693	0.304198	0.32328	0.101942	0.320248	0.262409	1.0079	2.0819	0.161517	1.34665	0.87234	0.368617	0.886893	0.531818	2.5639
Pgl_GLEAN_10005319	0	0	0	0	0	0	0	0	0	0	0	0	0.329115	0.067692	4.79988	3.26829
Pgl_GLEAN_10005320	0	0	0	0	0	0	0	0	0	0	0	0	0	0	0	0
Pgl_GLEAN_10005321	0.686656	0	0	0	0	0	0.636763	1.04901	0	0	0	0.397334	10.0235	15.4909	40.4546	70.3792
Pgl_GLEAN_10005322	0.627333	0.475306	2.85918	0.2213	1.52243	0.354678	11.9724	5.40322	1.26689	0.886576	0.654517	1.32589	32.5674	14.4383	25.0048	7.43428
Pgl_GLEAN_10005323	1.20086	0.528424	3.74331	0.602385	1.3491	0.151134	10.97	5.69268	0.243312	2.16413	0.104702	0.72625	119.695	23.4123	38.6991	4.57348
Pgl_GLEAN_10005324	0	0	0	0	0	0	0	0	0	0	0	0	0	0	0	0
Pgl_GLEAN_10005325	0	0	1.90686	0	0	0	0	0	0	0	0	0	93.1465	12.0069	36.4965	5.01042
Pgl_GLEAN_10005352	4.12756	2.69869	1.90371	1.60886	1.52848	0	1.0196	15.3	10.1276	1.2674	8.42657	14.7584	11.091	37.339	8.99503	3.19259
Pgl_GLEAN_10005353	19.0508	15.0217	2.06619	20.1991	3.76707	4.08675	19.0919	1.15857	0.776091	12.5675	0.939303	0.18508	2.87511	5.01741	0.754357	0.339934
Pgl_GLEAN_10005354	4.63336	5.21172	3.85153	5.81978	5.04772	2.99012	6.84673	11.6837	5.42359	9.16574	11.8055	10.8086	18.2176	17.1359	42.2685	25.096
Pgl_GLEAN_10005355	5.78387	6.5341	8.88969	4.66411	6.16745	8.89463	6.04844	6.68688	8.49531	6.64201	7.71582	4.77944	6.02426	9.06613	7.15251	7.52226
Pgl_GLEAN_10005356	98.2329	112.254	95.3891	95.8065	85.3484	117.264	82.4612	111.302	140.19	88.9093	132.771	113.513	52.2005	40.3719	67.9225	76.6997
Pgl_GLEAN_10005357	28.1576	26.2809	2.08987	24.8552	1.54802	1.62065	53.0977	12.6558	3.01657	38.5981	1.62653	2.60237	7.05255	0.567741	5.14218	0.543343
Pgl_GLEAN_10005358	87.6551	80.0277	47.6424	76.9898	45.0665	43.8958	161.211	31.3869	15.468	120.447	13.7009	23.9916	8.83216	10.2916	0.477998	4.47598
Pgl_GLEAN_10005359	1.93701	0.858978	0.260447	0.20695	0.436461	0	3.21425	3.08007	1.38213	3.17319	0.893546	0.933492	2.69792	5.65898	0.843318	0.600944
Pgl_GLEAN_10005436	11.3298	24.1534	38.2982	11.637	43.2502	24.4097	26.1565	15.4572	50.8163	4.67201	24.9241	15.1551	1.03531	0.589748	0.656794	0.282813
Pgl_GLEAN_10005437	0	0.056855	10.7045	0	5.30302	11.1233	0	0	5.98233	0	5.38224	4.06608	4.20979	4.20525	2.17806	3.12244
Pgl_GLEAN_10005438	6.85959	7.19808	6.68924	5.6481	3.41276	5.67608	5.76918	5.10342	5.23684	7.63163	5.3017	3.65036	14.9693	13.3754	6.31955	4.15061
Pgl_GLEAN_10005439	110.754	102.716	68.8261	128.844	69.1075	69.5566	132.41	76.8014	72.5149	112.101	88.294	80.9059	87.2566	71.5759	139.216	103.515
Pgl_GLEAN_10005440	5.15111	2.80366	1.00657	5.58872	0	0	1.84298	4.32613	0	1.73969	1.69294	2.20559	0	0	0	0.117501
Pgl_GLEAN_10005441	0	0	0	0	0	0	0	0	0	0	0	0	0	0	0.137	0
Pgl_GLEAN_10005442	0	0	0	0	0	0	0	0	0	0	0	0	3.47757	0	0.471931	0
Pgl_GLEAN_10005443	1.45093	0	0	0.436758	0	0	1.3987	1.135	0	1.29847	0	0	0	0	0.040874	0
Pgl_GLEAN_10005465	0	0	0	0	0	0	0	0	0	0	0	0	0	0	0	0
Pgl_GLEAN_10005466	0	0	0	0	0	0	0	0	0	0	0	0	0	0	0	0
Pgl_GLEAN_10005467	0	0	0	0	0	0	0	0	0	0	0	0	0	0	0	0
Pgl_GLEAN_10005491	8.87405	14.1045	5.50057	10.9855	5.18119	8.4844	13.4654	13.2191	23.0858	13.5689	12.1316	12.2046	30.8066	32.3493	13.1918	15.4115
Pgl_GLEAN_10005492	0.808624	1.03423	0.266217	0.601374	0.167383	0.316041	0.711441	0.471205	0.149689	1.20601	0.241476	0.143069	0.401181	0.593228	1.04736	6.31085
Pgl_GLEAN_10005508	0	0	0	0	0	0	0	0	0	0	0	0	0	0	0	0
Pgl_GLEAN_10005509	0	0	0	0	0	0	0	0	0	0	0	0	0	0	0	0
Pgl_GLEAN_10005510	0	0	0	0	0	0	0	0	0	0	0	0	0.675212	0.423103	0.430474	1.26816
Pgl_GLEAN_10005511	0	0	0	0	0	0	0	0	0	0	0	0	0	0	0	0
Pgl_GLEAN_10005512	8.70411	9.06062	4.88781	4.63262	4.06435	4.24858	6.15891	5.04	3.90005	8.41268	4.04607	1.45051	7.42875	7.08366	9.16498	8.83619
Pgl_GLEAN_10005535	11.3926	12.6209	9.94944	7.6092	6.89918	7.31409	18.728	6.79969	9.56165	22.0342	14.9219	9.70952	11.4437	14.3564	14.4469	15.8239
Pgl_GLEAN_10005612	0.854804	0.97161	2.0628	0.950225	0.864459	1.08748	3.19483	1.94922	0.647597	2.35645	0.752814	1.35518	0.203904	0.800297	0.466524	0.44061
Pgl_GLEAN_10005613	0	0	0	0	0	0	0	0	0	0	0	0	0	0.017184	0	0
Pgl_GLEAN_10005614	8.05068	5.42451	31.7109	7.37904	25.4474	41.2886	0.885428	0.36355	8.80038	0.81818	10.4459	11.2776	0.223361	0.953773	0	0
Pgl_GLEAN_10005615	0.112866	0.255816	2.14289	0.142194	2.52015	1.11483	5.95985	0.427316	1.08542	1.42602	1.53194	1.36245	0.443477	11.3049	0.101154	1.79893
Pgl_GLEAN_10005616	0	0	0.404252	0	0	0	0.723534	1.16114	0	0	0	0	0.041834	0	0	0
Pgl_GLEAN_10005617	0	0	0	0	0	0	0	0	0	0	0	0	0	0	0	0.604463
Pgl_GLEAN_10005624	0	0	0	0	0	0	0	0	0	0	0	0	0	0	0	0
Pgl_GLEAN_10005625	0	0	0	0	0	0	0	0	0	0	0	0	0	0	0	0
Pgl_GLEAN_10005626	0	0	0	0	1.98574	0	1.73738	0	0	6.4387	0	0	0	0.243632	0	1.0514
Pgl_GLEAN_10005627	7.26631	6.69871	4.42939	5.09212	4.34948	4.0122	7.64336	6.87521	8.22759	6.89315	3.19333	4.87409	4.33474	4.78188	3.02057	2.63991
Pgl_GLEAN_10005672	4.76673	4.18442	0	6.30956	0	0	11.0637	8.46126	0	7.04353	0	0	53.381	3.21897	71.2326	0.906781
Pgl_GLEAN_10005673	0.472162	0.297662	0.042137	0.331695	0	0.488966	0.252525	0.059688	0.189892	0.265956	0.36771	0.090587	0	0	0	0
Pgl_GLEAN_10005674	0	0	0	0	0	0	0	0	0	0	0	0	0	0	0	0
Pgl_GLEAN_10005675	793.107	838.075	804.217	795.046	429.398	617.982	210.392	41.685	13.739	249.471	15.6214	15.4729	0.12555	0.491624	0.127644	0
Pgl_GLEAN_10005676	783.865	780.528	442.125	698.977	177.646	150.672	228.322	28.2778	9.99468	222.12	18.6271	14.5743	66.7115	20.6603	16.3373	1.14202
Pgl_GLEAN_10005677	65.2233	78.7256	347.76	49.4487	181.595	502.086	75.6785	9.24868	7.38595	87.9283	3.70038	3.86398	0.007876	0.124179	0	0.047496
Pgl_GLEAN_10005678	0	0	0	0	0	0	0	0	0	0	0	0	0	0	0	0
Pgl_GLEAN_10005679	0.839833	0.462002	0.122629	0.900717	0.082237	0	1.01471	0.347394	0	0.644866	0	0	0	0	0	0
Pgl_GLEAN_10005680	13.1702	13.5031	25.9135	3.64771	17.1497	18.9689	5.59685	5.89806	1.71459	15.2349	1.13351	1.47683	1.3405	1.59346	12.9117	17.1794
Pgl_GLEAN_10005681	5.25624	5.66617	2.6011	3.59223	2.67069	2.34282	4.97173	6.06711	3.42746	5.14023	3.87323	3.61173	83.3532	84.753	54.4375	61.3509
Pgl_GLEAN_10005682	0	0	0.038115	0	0	0.080428	0	0	0	0	0	0	0	0	0	0
Pgl_GLEAN_10005683	26.3511	27.0363	33.0861	21.958	22.0613	31.7972	27.7141	32.2191	30.7368	29.605	24.8384	26.202	18.4491	17.9825	22.8148	23.1657
Pgl_GLEAN_10005684	118.261	129.273	107.866	112.772	105.113	122.328	65.883	59.2832	43.3972	83.1611	38.3534	47.4831	55.4397	48.4627	22.463	46.6428
Pgl_GLEAN_10005740	0	0	0	0	0	0	1.12972	0	0	0	0	0	0.057221	1.85543	0	0.431393
Pgl_GLEAN_10005741	0	0	0	0	0	0	0	0	0	0	0	0	0	0	0	0
Pgl_GLEAN_10005742	17.3012	14.8107	17.3712	13.6518	10.0908	16.4634	15.9239	20.5962	18.0733	13.5676	28.5518	16.2135	6.36595	9.14364	13.0653	18.457
Pgl_GLEAN_10005743	71.0477	89.3948	94.3075	86.9611	79.7872	110.778	89.6214	119.539	152.249	96.2871	145.046	101.526	26.4985	28.7973	36.0352	43.1614
Pgl_GLEAN_10005744	1.82595	2.02625	1.9619	1.73464	1.89701	1.66972	2.72482	1.28441	1.02726	2.15457	1.3277	0.486779	2.36968	3.37053	0.037402	0.376085
Pgl_GLEAN_10005745	27.7593	25.1898	19.8419	30.5139	24.6656	18.7207	76.1916	29.0555	32.6978	67.9976	38.7248	37.2082	7.71661	9.47138	7.88271	11.1578
Pgl_GLEAN_10005746	0	0	0	0	0	0	0	0	0	0	0	0	0	0.181672	0.422852	1.90009
Pgl_GLEAN_10005747	0	0	0	0	0	0	0	0	0	0	0	0	0	0	0	0
Pgl_GLEAN_10005748	0	0	0.778296	0	0	0.543279	0	0	0	0	0	0	0	0.211707	0.602264	4.00656
Pgl_GLEAN_10005749	0	0	0	0	0	0	0.05168	0.170747	0	0	0	0	0.164182	0.247638	0.059987	0.096856
Pgl_GLEAN_10005750	1.0707	0.775956	0.709552	0.646034	0.414507	0.628213	1.5052	0.518347	0.154108	1.44027	0.430758	0.393595	0.723239	0.556199	0.261422	0.107363
Pgl_GLEAN_10005751	8.40509	6.80212	8.53048	6.40442	6.9248	10.6633	7.52988	11.2292	3.99716	9.06471	4.27327	3.66829	10.6868	12.8967	2.78105	5.99826
Pgl_GLEAN_10005752	0	0	0	0	0	0	0	0	0	0	0	0	0	0	0	0
Pgl_GLEAN_10005753	41.1412	46.6663	37.1001	33.2266	30.6988	46.7346	35.996	35.3744	33.2655	37.5468	34.864	27.7276	30.5165	28.7663	36.1492	37.1471
Pgl_GLEAN_10005754	6.20352	7.40482	5.63606	5.98284	4.23059	4.85071	5.39443	8.78419	6.12879	12.3481	6.52432	5.63313	46.3243	39.3548	29.5003	15.2875
Pgl_GLEAN_10005755	2.98082	3.52646	3.14475	4.40803	2.96228	3.84302	4.91943	3.96092	2.70377	4.88943	1.38201	1.93171	4.63914	4.23531	0.099759	0.250411
Pgl_GLEAN_10005756	3.59228	5.07454	1.56484	4.32017	0.555304	1.06631	1.34827	10.8447	1.88623	1.17124	2.71039	2.96943	10.6478	6.8101	3.79783	2.33322
Pgl_GLEAN_10005757	0.997596	0.757535	1.3017	0.424983	0.923984	1.2102	0.855959	1.1948	1.04265	0.607428	0.898433	0.329309	0.216897	0.503382	2.41555	2.90231
Pgl_GLEAN_10005758	9.54564	10.7644	13.2896	5.3623	10.2377	13.511	13.1672	30.3187	25.9336	17.6358	19.953	11.3642	8.70227	9.78147	22.0191	26.4488
Pgl_GLEAN_10005759	4.18307	3.91363	4.62964	3.49194	3.4738	4.16394	4.67584	3.27842	1.19605	5.38551	1.65408	2.28418	2.0856	2.36939	1.8016	2.13458
Pgl_GLEAN_10005760	1.1883	1.65007	1.32703	1.88462	1.17457	1.45536	2.04786	0.752247	2.03793	1.59417	2.16743	1.48361	0.882464	1.17964	1.05979	0.940754
Pgl_GLEAN_10005761	15.9655	19.86	21.0042	14.6755	11.8021	20.3761	23.0495	14.5886	15.9214	21.9944	22.4765	16.289	12.3018	16.4182	17.9105	17.3777
Pgl_GLEAN_10005762	6.42172	5.65776	3.82317	5.14185	3.13988	4.52954	8.51055	4.30751	3.85489	9.37387	4.67221	4.86377	8.83023	9.27535	10.5785	19.03
Pgl_GLEAN_10005763	0	0	0	0	0	0	0	0	0	0	0	0	0	0	0	0
Pgl_GLEAN_10005764	24.9695	24.3558	23.2445	21.2406	18.4333	24.3197	29.7051	16.6803	17.2719	31.0984	19.9299	14.4913	13.2342	15.8456	9.43999	10.1907
Pgl_GLEAN_10005765	27.9144	25.3667	20.727	23.0826	13.1175	18.6494	39.1951	8.23944	11.4015	40.3887	13.0307	9.44085	24.3254	24.7263	6.69037	7.5261
Pgl_GLEAN_10005766	2.61731	2.26901	2.1408	2.01158	1.95112	1.41028	2.41316	1.9921	1.36369	3.28534	0.685221	1.00694	1.38526	1.43112	0.82013	0.907002
Pgl_GLEAN_10005767	0	0.920194	0	0	0	0	0	0	0	0	0	0	0.590226	0.49398	0.164526	0
Pgl_GLEAN_10005768	0	0	0	0	0	0.106335	0	0	0	0.160878	0	0	0.059229	0.074665	0	0
Pgl_GLEAN_10005769	0	0	0.716553	0	0	0	0	1.03269	0	0	0	0	0	0.26341	0	0
Pgl_GLEAN_10005770	0	0	0	0	0	0	0	0	0	0	0	0	0	0	0	0
Pgl_GLEAN_10005823	0.356361	0	0	0.472219	0.389139	0.609762	0	0.27607	0	0.62624	0	0	0.375821	0.023191	0	0.066701
Pgl_GLEAN_10005824	0	0	0	0	0	0	0	0	0	0	0	0	0	0	0	0
Pgl_GLEAN_10005825	0.217728	0	0	0	0	0	0.10153	0.166899	0	0	0	0	0	0	0	0
Pgl_GLEAN_10005826	1.49542	0	0	0	0	0	1.44426	0	0	0.447043	0	0	0.030182	0	0.042001	0
Pgl_GLEAN_10005827	0	0	0	0	0	0	0	0	0	0	0	0	0.038113	0	0.106097	0
Pgl_GLEAN_10005828	0	0	0	0	0	0	0	0.305949	0	0	0	0	0	0	0	0
Pgl_GLEAN_10005829	0	0	0	0	0	0	0.30303	0	0	0	0	0	0	0	0	0
Pgl_GLEAN_10005830	0	0	0	0	0	0	0	0	0	0	0	0	0	0	0.43497	0
Pgl_GLEAN_10005831	0	0	0	0	0	0	0	0	0	0	0	0	0	0	0	0
Pgl_GLEAN_10005863	0.102719	0.077115	0.056799	0.089476	0.132389	0	0.04611	0	0.41532	0.088806	0.408732	0.484012	0	0	0	0
Pgl_GLEAN_10005864	0.623758	0.328384	0.646101	0.364811	0.285104	0.354248	0.154517	0.03656	0.638245	0.406477	0.569503	0.166548	0	0.009747	0	0
Pgl_GLEAN_10005865	0	0	0.392997	0.367782	0.170731	0.178986	0.227034	0	0.358133	0	0	0.785111	0	0	0	0
Pgl_GLEAN_10005870	0	0	0	0	0	0	0	0	0	0	0	0	0	0	0	0
Pgl_GLEAN_10005871	4.92016	5.04112	7.13552	4.24154	4.42065	8.83362	4.91971	6.30143	7.58813	5.71991	8.74387	5.00252	3.7775	6.36544	4.15696	6.93502
Pgl_GLEAN_10005872	30.008	30.323	23.5011	31.2642	20.8317	23.2913	46.2223	36.1328	33.4877	46.2899	28.3802	29.407	37.0611	38.1241	77.9899	119.282
Pgl_GLEAN_10005873	17.8243	17.127	51.3165	16.0676	30.1651	53.2066	16.8493	26.4204	36.317	20.2893	37.9449	29.1149	10.6173	14.2777	60.0796	103.505
Pgl_GLEAN_10005874	2.98753	4.58411	7.60029	3.18536	4.5602	9.14228	5.1385	7.36688	8.01574	5.40217	7.37347	6.49754	6.65985	7.54267	6.13949	7.20875
Pgl_GLEAN_10005875	31.7938	37.6042	30.0718	27.1876	28.3447	31.1123	39.0719	22.0294	19.2154	37.7006	33.6905	26.1504	56.7799	57.8168	46.022	28.4973
Pgl_GLEAN_10005876	16.1543	8.56033	16.9771	15.3878	13.33	9.21467	13.1171	51.4595	30.4241	34.0789	48.042	38.2115	0.089046	1.05087	1.64336	15.0936
Pgl_GLEAN_10005877	1.09476	0.759741	1.95531	0.886275	0.835863	1.23733	1.34035	2.83976	0.441199	1.85317	0.213637	1.15603	0.627596	3.5622	0.040718	0.087603
Pgl_GLEAN_10005953	0	0.101058	0	0	0	0.075359	0.06145	0	0	0.113361	0	0	0	0.026647	0	0.280308
Pgl_GLEAN_10005954	0	0	0	0	0	0	0	0	0	0	0	0	0	0	0	0
Pgl_GLEAN_10006136	0	0	0	0	0	0	0	0.587466	0	0	0	0	0.121213	0	0	0
Pgl_GLEAN_10006137	0	0	0	0	0	0	0.307198	0	0	1.14413	0	0	0	0	0	0
Pgl_GLEAN_10006138	0	0	0	0	0	0	0	0	0	0	0	0	0	0	0	0
Pgl_GLEAN_10006139	0	0	0	0	0	0	0	0	0	0	0	0	0	0	0	0
Pgl_GLEAN_10006140	629.934	623.985	491.178	587.569	598.357	533.137	559.443	224.315	148.507	447.738	178.696	170.045	64.1962	23.1363	246.965	334.922
Pgl_GLEAN_10006141	0.126835	0	0	0.026663	0	0	0.667416	0.816778	0.152645	0.588157	0	0.291751	24.1621	27.6865	20.5357	13.685
Pgl_GLEAN_10006142	0.064085	0.048439	0.034288	0	0	0.072363	0.175957	0.145663	0.077135	0.432296	0	0	1.89036	4.31629	0.614019	0.289889
Pgl_GLEAN_10006143	0.190999	0.288729	0	0.080306	0.102802	0.179721	0.990516	0.627058	0.306501	3.00611	0.593346	0.5858	0.626024	0.778124	0.815278	0.845627
Pgl_GLEAN_10006144	1.88468	1.94576	0.702156	1.69874	1.7329	0.360811	2.77519	2.01181	1.74303	4.62822	1.01967	0.743853	2.99557	5.10809	4.76118	13.638
Pgl_GLEAN_10006145	0	0.096496	0	0	0	0	0	0	0	0	0	0	0	0.038579	0	0
Pgl_GLEAN_10006146	0	0	0	0	0	0	0	0	0	0	0	0	0.290545	0.060786	2.34814	0.788555
Pgl_GLEAN_10006147	0	0	0	0	0	0	0	0	0	0	0	0	0	0	0	0
Pgl_GLEAN_10006148	0	0	0	0	0	0	0	0	0	0	0	0	0	0	0.164526	0
Pgl_GLEAN_10006149	0	0	0	0	0	0	0	0	0	0	0	0	0	0	0	0
Pgl_GLEAN_10006150	0	0	0	0	0	0	0	0	0	0	0	0	0	0	0.127133	0
Pgl_GLEAN_10006151	2.50884	0	1.52914	0	7.82096	1.50408	0	0	18.7181	0	5.00999	16.9999	0.100762	0.315608	0	0
Pgl_GLEAN_10006152	0	0	0	0	0	0	0	0	0	0	0	0	0	0	0	0.081277
Pgl_GLEAN_10006153	0	0	0	0	0	0	0	0	0	0	0	0	0	0	0	0
Pgl_GLEAN_10006154	0.651527	1.18653	1.39932	1.44034	0.562889	0.884849	1.80338	1.19066	1.10997	1.44156	1.94657	1.65488	1.99354	2.37356	2.18856	2.2698
Pgl_GLEAN_10006155	3.69557	1.50596	3.32781	2.77704	2.2744	4.75938	3.68946	3.02838	0.611441	4.90164	0.989866	2.00448	5.23204	5.62322	0.712891	0.816997
Pgl_GLEAN_10006156	5.07121	5.3482	2.72778	3.70662	3.09662	4.07784	4.84961	3.99615	2.00174	6.29379	1.68243	1.32462	7.71435	8.06222	1.10064	1.46763
Pgl_GLEAN_10006157	22.2483	19.233	22.1819	20.1537	17.6387	19.5584	29.0248	26.2238	6.25075	23.2204	5.77131	13.5319	15.2173	17.3864	10.1141	13.1787
Pgl_GLEAN_10006158	7.55323	7.77676	7.14232	5.75065	4.31101	8.12472	9.53618	6.56189	4.6248	9.60963	4.856	3.44523	7.29554	9.48728	7.14748	9.65639
Pgl_GLEAN_10006159	2.32594	4.32201	5.59585	3.9781	4.85291	4.26189	8.05333	7.99446	5.39427	5.39772	4.28949	8.21171	1.84271	1.36709	1.38087	3.59429
Pgl_GLEAN_10006160	7.35725	4.00668	2.60717	4.70993	5.12772	2.62429	6.16971	6.44167	0.518496	3.61811	0.671054	3.16958	0.013251	0.12526	0.499766	0.399619
Pgl_GLEAN_10006161	0	0	0	0	0	0	0	0	0	0	0	0	0	0	0	0
Pgl_GLEAN_10006162	0	0	0	0	0	0	0	0	0	0	0	0	0.013604	0.285601	0	0
Pgl_GLEAN_10006163	10.5548	9.79913	18.4363	9.59787	21.2794	19.6497	12.1998	11.4843	18.0874	11.1568	10.3786	14.8977	13.2829	12.4383	2.25409	4.04976
Pgl_GLEAN_10006164	0	0.202676	0	0.056796	0	0	0	0	0	0	0	0	0	0	0	0
Pgl_GLEAN_10006165	34.0155	27.5448	22.5048	26.0126	17.1128	24.9261	18.7879	21.9929	36.8135	26.5169	24.0309	16.8847	11.5618	11.8413	16.9034	17.7351
Pgl_GLEAN_10006166	90.565	53.3805	7.73995	59.0021	5.95721	1.87824	34.7476	125.486	0	28.9741	0	12.9469	0.11674	0.121816	1.79476	0.876168
Pgl_GLEAN_10006167	0	0	0	0	0	0	0	0	0	0	0	0	0	0	0	0
Pgl_GLEAN_10006168	0	0	0	0	0	0	0	0	0	0	0	0	0	0	0	0
Pgl_GLEAN_10006169	0	0	0	0	0	0	0	0	0	0	0	0	0	0	0	0
Pgl_GLEAN_10006180	0	0.190198	0	0	0	0	0	0	0	0	0	0	0	0.044987	0	0.462355
Pgl_GLEAN_10006181	61.7208	66.5273	41.5563	43.2821	36.5022	52.5088	51.0725	43.4589	24.3192	66.2443	19.263	16.9122	37.7038	39.9424	41.0046	49.9087
Pgl_GLEAN_10006182	49.6499	39.138	45.8134	38.6164	39.6038	36.0052	56.8974	31.7904	39.2701	45.246	67.2785	56.9546	15.4963	24.5881	50.0874	103.423
Pgl_GLEAN_10006183	4.10363	5.06672	0.447414	2.01251	0.224684	0.234517	2.93989	2.23459	2.61857	7.63114	1.02099	2.40713	1.11092	1.1122	1.0897	3.08609
Pgl_GLEAN_10006184	0	0	0	0	0	0	0	0	0	0	0	0	0.025846	0	0	0.077941
Pgl_GLEAN_10006185	12.0727	22.3569	16.4669	11.8457	15.1715	23.9281	25.8933	16.3427	28.9302	23.3115	26.2031	20.4092	12.9001	13.5362	14.65	18.8448
Pgl_GLEAN_10006186	5.14774	6.55492	6.22436	6.37495	5.59047	6.82427	9.74928	5.08418	3.95352	10.3882	4.52939	2.27914	3.03447	5.7089	2.38618	2.53184
Pgl_GLEAN_10006272	0	0	0	0	0	0	0	0	0	0	0	0	0	0	0	0
Pgl_GLEAN_10006273	0	0	0	0	0	0	0	0	0	0	0	0	0	0	0	0
Pgl_GLEAN_10006274	0	0	0	0	0	0	0	0	0	0	0	0	0	0	0	0
Pgl_GLEAN_10006276	0	0	0	0	0	0	0	0	0	0	0	0	0	0	0	0
Pgl_GLEAN_10006277	7.20701	4.27587	2.13331	6.04774	2.1433	3.91988	6.65871	11.9021	1.64865	2.57999	3.20818	2.67755	1.67271	2.20465	4.00778	2.70795
Pgl_GLEAN_10006278	0	0	0	0	0	0	0	0	0	0	0	0	0	0	0	0
Pgl_GLEAN_10006279	0	0	0	0	0	0	0	0	0	0	0	0	0	0	0	0
Pgl_GLEAN_10006280	0	0.225254	0	0	0	0	0.276771	0	0	1.02407	0	0	0.036758	0	0	0
Pgl_GLEAN_10006281	0	0	0	0	0	0	0	0	0	0	0	0	0	0	0	0
Pgl_GLEAN_10006282	9.06984	8.61504	12.0514	9.88118	10.3823	12.2558	8.02882	13.7461	6.69057	11.8723	9.05877	7.4072	4.49779	4.60917	1.46181	3.83259
Pgl_GLEAN_10006283	0	0	0	0	0	0	0	0	0	0	0	0	0	0	0	0
Pgl_GLEAN_10006284	1.91885	1.7861	1.73833	1.5852	0.675612	1.00035	2.7388	2.51806	0.800749	2.80411	1.2059	0.339726	0.993405	0.811994	0.561098	0.390345
Pgl_GLEAN_10006285	2.22216	0	0.231684	0.901846	0.29537	0	1.43874	0	0	0.773557	1.96759	1.16981	0	0	0	0
Pgl_GLEAN_10006286	6.7021	8.18051	0.809214	6.75352	0.546565	1.57489	8.59766	10.8544	0.563387	10.7351	1.67661	1.82743	1.42321	1.37982	3.38725	2.42359
Pgl_GLEAN_10006299	3.17543	4.72416	1.57316	3.7852	1.25251	1.79641	3.48971	1.11528	0.296837	2.59538	0.575276	0	0.038793	0.114176	0.141225	0.4094
Pgl_GLEAN_10006300	0	0	0	0	0	0	0	0	0	0	0	0	0	0	0	0
Pgl_GLEAN_10006301	0	0	0	0	0	0	0	0	0	0	0	0	0.225847	0.048254	0.073257	0.030972
Pgl_GLEAN_10006302	0	0	0	0.509912	0	0.601374	0	0	0	0	0	0	0.164102	0.405645	1.60528	2.06295
Pgl_GLEAN_10006303	0	0	0	0	0	0	0	0	0	0	0	0	0	0	0	0
Pgl_GLEAN_10006344	10.0213	9.88371	5.1343	7.91206	6.7366	5.09759	12.4917	4.66602	0	9.37607	0.63784	1.84093	8.48541	6.06015	8.72262	4.5152
Pgl_GLEAN_10006345	6.28553	11.4588	7.48994	7.19833	4.53861	5.61656	9.82576	7.43072	9.59911	10.7886	6.96657	8.82693	13.327	15.2256	22.1557	29.2538
Pgl_GLEAN_10006346	2.44741	2.95121	1.31277	1.88579	1.20028	1.38403	2.86724	4.06016	0.94462	5.57071	0.697262	1.41128	56.3775	58.018	39.9176	33.4433
Pgl_GLEAN_10006347	1.79946	2.48753	1.40789	0.349681	1.32713	1.76089	7.88061	10.2401	8.40732	1.67834	7.2474	4.92003	0.176032	0.02176	41.1002	131.962
Pgl_GLEAN_10006348	0	0	0	0	0	0	0	0	0	0	0	0	0	0	0	0
Pgl_GLEAN_10006470	0.483642	0	0	0	0	0.554235	0.696336	0	0	0	0	0	0	0	0	0.132996
Pgl_GLEAN_10006471	0	0	0.427298	0	0.107451	0.627748	0.184428	0	0.243977	0.170306	0	0.22976	0.087566	0.026275	0.279625	0.121176
Pgl_GLEAN_10006472	0	0	0	0	0	0	0	0	0	0	0	0	0	0	0.462412	0.24934
Pgl_GLEAN_10006473	0	0	0	0	0	0	0.153778	0	0	0	0.265449	0	0	0	0	0
Pgl_GLEAN_10006474	0	0	0	0	0	0	0	0	0	0	0	0	0	0	0	0
Pgl_GLEAN_10006481	0.385466	0.880743	0.519166	0.082802	1.14826	0.874417	0.089597	0	0.236996	0.165458	0.306622	0	0	0	0	0
Pgl_GLEAN_10006482	4.58925	9.75682	0.927082	4.76359	2.07118	0.975941	4.8882	1.17025	0.470148	3.77482	1.82476	0.443099	0.036223	0.164893	0	0
Pgl_GLEAN_10006483	4.57981	2.27218	0.123606	2.37557	0.124245	0	1.28318	0.175685	0	0.592782	0	0	0	0	0	0
Pgl_GLEAN_10006484	3.14859	3.2822	0.474031	2.51115	0.946245	1.36781	1.29045	0.489587	0.252474	0.193226	0.163364	0	0	0.027147	0	0
Pgl_GLEAN_10006485	59.469	46.891	119.8	36.384	108.842	105.727	73.6797	51.0521	43.4887	78.6148	55.9593	28.1368	0.544479	0.62836	0.472491	0.291301
Pgl_GLEAN_10006486	54.8041	36.8248	21.5852	53.595	24.2282	24.4942	28.0605	6.0752	0.423758	19.0924	0.13701	2.20102	2.5696	1.40157	2.79786	1.43442
Pgl_GLEAN_10006487	13.5805	11.9198	21.7429	10.6314	17.618	15.2938	13.1246	31.2019	27.8937	20.8827	26.7452	23.1445	0.45296	0.537829	0.616355	0.215228
Pgl_GLEAN_10006488	0.555188	3.4574	0.915209	2.03062	0.306241	0.31894	0.539931	0.873333	0.726492	2.50984	0.473631	0.656677	2.79074	2.92318	0	0
Pgl_GLEAN_10006489	3148.05	3204.62	2556.59	2924.22	2397.3	2770.61	3018.55	1097.98	528.441	2784.64	552.935	550.571	278.836	280.815	677.65	832.81
Pgl_GLEAN_10006490	70.773	69.421	48.7503	49.555	47.7432	53.6279	57.499	73.1732	117.34	129.723	75.3378	66.1336	240.104	233.957	56.6571	31.1466
Pgl_GLEAN_10006491	5.12279	5.77965	0.665592	3.40587	0.669195	1.00123	6.96631	4.31949	1.5164	5.90091	2.38156	2.86291	8.198	6.16043	35.2588	29.489
Pgl_GLEAN_10006492	2.76565	15.6926	3.97951	10.0875	5.61683	4.89304	7.27977	3.43732	2.00946	13.7471	8.00468	8.64987	3.70624	3.0293	2.5362	2.43666
Pgl_GLEAN_10006493	3.67309	3.75442	4.17445	3.61024	3.51089	5.19832	6.0039	3.55286	2.06672	7.94686	4.34072	3.26418	1.76505	3.79473	0.752313	2.16138
Pgl_GLEAN_10006494	0	0	0	0	0	0	0	0	0	0	0	0	0	0.026366	0	0
Pgl_GLEAN_10006495	27.4185	24.4205	6.05952	18.3946	5.5167	8.97145	30.2277	19.6349	14.3253	24.7053	11.1837	7.57186	19.832	7.24146	54.2228	44.9074
Pgl_GLEAN_10006526	0	0	0	0	0	0	0	0	0	0	0	0	0	0	0	0
Pgl_GLEAN_10006527	0	0	0	0	0	0	0	0	0	0	0	0	0	0	0	0
Pgl_GLEAN_10006528	0	0	0	2.32456	0	0	3.28429	0	0	0	0	0	0	0	0	0
Pgl_GLEAN_10006568	101.524	101.682	389.283	90.5355	423.651	286.889	19.344	52.4586	16.0667	21.2204	46.8184	21.8438	3.05302	4.91257	0.435729	0.24562
Pgl_GLEAN_10006569	11.2151	13.9931	35.4072	9.87515	26.0142	32.4912	13.1083	17.7559	5.82278	14.9718	11.8924	15.7423	0.14515	0.710294	4.28778	33.891
Pgl_GLEAN_10006570	20.5492	19.2422	13.7613	17.2392	12.7919	17.117	10.8951	9.95039	2.14083	14.6882	3.04063	4.59081	0.022573	0.18988	0.023727	0
Pgl_GLEAN_10006571	0	0	0	0	0	0	0	0	0	0	0	0	0	0	0	0
Pgl_GLEAN_10006572	1.10932	0	0.247678	0	0.049825	0.156729	1.06123	9.12465	0	1.09557	0.14435	1.27797	2.19023	3.71437	2.68975	8.3433
Pgl_GLEAN_10006579	0	0	0	0	0	0	0	1.21024	0	0	0	0	0	0	0	0
Pgl_GLEAN_10006580	4.76992	5.09553	3.36488	4.76777	4.26974	4.55788	7.65043	5.45588	1.81956	6.74066	1.9993	1.89511	0.349544	3.94134	0.224704	3.90284
Pgl_GLEAN_10006581	0	0	0	0	0	0	0	0	0	0	0	0	0	0.190888	0.505363	0.289651
Pgl_GLEAN_10006582	0	0	0	0	0	0	0	0	0	0	0	0	0	0	0.079724	0
Pgl_GLEAN_10006665	0	0	0	0	0	0	0	0	0	0	0	0	0	0	0	0
Pgl_GLEAN_10006666	0	0	0	0	0	0	0	0	0	0	0	0	0	0	0	0
Pgl_GLEAN_10006667	12.5034	15.2393	10.0317	14.9199	12.4852	13.0207	30.4614	25.3333	5.10771	32.8538	7.60668	9.30187	1.76013	2.81051	3.14091	4.99371
Pgl_GLEAN_10006668	0	0	0	0	0	0	0	0	1.35182	0	0	0	0	0	0.130808	0
Pgl_GLEAN_10006669	0	0	0	0	0	0	0	0	0	0	0	0	0	0	0	0
Pgl_GLEAN_10006715	2.88744	0.221177	0	0.756489	0.314251	0	1.49419	10.4597	0.360887	1.50765	0.233899	3.02764	412.45	227.946	125.095	77.0138
Pgl_GLEAN_10006716	267.558	294.678	113.76	279.507	99.0656	94.2029	768.539	217.864	221.699	1400.63	234.337	259.275	588.048	534.485	292.078	123.054
Pgl_GLEAN_10006717	13.6946	12.7038	8.95436	7.96343	6.15713	12.0786	11.606	9.41767	3.31719	10.962	4.28166	5.03574	3.94595	4.0693	3.08867	4.5223
Pgl_GLEAN_10006718	420.728	475.507	212.907	363.939	266.575	197.197	663.506	3096.58	5830.84	614.661	4824.29	5164.51	641.392	330.18	1753.48	1187.44
Pgl_GLEAN_10006719	40.1723	47.1376	116.127	60.3505	116.95	48.2989	30.3737	1354.91	4511.74	41.0814	3696.27	5226.09	1.03903	0.406693	17.8053	0.389674
Pgl_GLEAN_10006720	1.14521	0.866842	0.094388	0.780976	0.427235	0.248886	3.80044	0.468054	1.27742	4.69526	1.37448	0.608768	0	0	0.007866	0
Pgl_GLEAN_10006721	886.629	861.457	2232.61	767.389	2114.07	1700.16	710.095	4304.67	9094.23	682.116	7846.81	7484.07	148.504	45.4637	180.999	88.2741
Pgl_GLEAN_10006722	0.090049	0	0	0	0	0	0.16535	0.341797	0	0.152406	0	0	0.206511	0.060317	0.779812	0.198897
Pgl_GLEAN_10006723	1797.43	1808.47	2731.23	2315.43	2372.62	2457.82	485.238	3445.55	2009.3	565.008	1729.12	1689.73	83.2299	84.1979	528.387	505.487
Pgl_GLEAN_10006724	300.099	270.445	173.537	316.074	178.681	180.179	248.715	85.2819	23.3451	222.12	50.3602	46.8459	4.53606	5.09118	0.179101	0.836848
Pgl_GLEAN_10006725	78.2654	66.9723	35.4159	90.8397	64.2293	36.8149	37.2982	21.4796	5.40729	38.9063	5.40778	21.2134	1.21833	0.679142	5.55152	1.83297
Pgl_GLEAN_10006726	3.13431	3.86403	2.68682	2.57137	2.12344	3.08684	3.78184	2.03939	2.27305	3.78886	3.84343	1.75355	1.04401	1.64364	1.18332	1.17825
Pgl_GLEAN_10006727	12.6959	20.0125	12.3889	10.9768	10.5929	15.6249	18.4982	20.4499	10.5367	24.3659	8.79278	9.96814	33.425	33.8088	59.2407	66.5484
Pgl_GLEAN_10006728	8.75955	7.13662	4.63937	7.42222	3.18946	3.96262	9.06906	6.49301	2.65565	9.29095	1.88667	2.77784	17.3945	15.4974	4.0087	4.1152
Pgl_GLEAN_10006729	1.91878	2.51745	2.22485	1.79095	1.0434	1.71485	2.44567	1.47724	0	2.14243	0.664292	0.638195	0.206091	0.306476	0.311403	0.414433
Pgl_GLEAN_10006730	0	0	2.18803	6.22928	0	0	1.95019	0	0	3.60061	0	0	0.126349	1.71493	0.353506	5.87811
Pgl_GLEAN_10006731	3.27316	5.76606	2.68851	4.35164	2.88955	3.12409	6.07111	3.68469	3.79994	8.84798	3.27623	2.19315	5.72059	4.44192	2.49867	2.54665
Pgl_GLEAN_10006732	215.466	204.057	217.936	214.989	205.217	215.037	192.575	160.475	166.37	174.72	174.525	175.988	158.146	102.937	242.87	172.011
Pgl_GLEAN_10006733	0.14906	0.339702	0	0.06357	0	0	0.895996	0.909313	0	0.127182	0	0	3.27815	0.08935	0.912035	0.113951
Pgl_GLEAN_10006734	0.179912	0.273842	0.193718	0.077127	0.097382	0.101985	0.417523	0.275025	0	0.154172	0	0.208312	0.216071	0	0.20667	0
Pgl_GLEAN_10006735	0	0	0.083465	0.066275	0	0.087924	0.14367	0	0	0.39771	0	0	0.216338	0.123999	0.013756	0.252056
Pgl_GLEAN_10006772	1.69997	0	0	0	0.37665	0	11.3333	0.269247	0	0.624108	1.18903	0	3765.45	3142.66	2379.22	933.451
Pgl_GLEAN_10006773	0	0	0	0	0	0	0	0	0	0	0	0	0	0	0	0
Pgl_GLEAN_10006774	0	0	0	0	0	0	0	0	0	0	0	0	0	0	0	0
Pgl_GLEAN_10006775	0	0	0	0	0	0	0	0	0	0	0	0	0	0	0	0
Pgl_GLEAN_10006784	0	0	0	0	0	0	0	0	0	0	0	0	0.01303	0	0	0.039296
Pgl_GLEAN_10006785	0	0	0	0	0	0	0	0	0	0	0	0	0	0	0	0
Pgl_GLEAN_10006786	0.092619	0.140249	0	0.078259	0	0	0.085061	0.070324	0	0.313624	0.14463	0	0	0	0	0
Pgl_GLEAN_10006787	0	0	0	0	0	0	0	0	0	0	0	0	0	0.24952	0	0
Pgl_GLEAN_10006788	57.5782	70.7317	59.235	56.4212	46.485	63.945	64.4225	65.9546	82.786	70.3034	74.9798	45.0956	47.1974	57.3502	70.5232	65.5883
Pgl_GLEAN_10006789	49.0406	49.9876	63.9256	52.3456	42.7391	57.3416	74.7895	44.3774	41.9011	48.8907	59.6229	59.1081	32.8045	41.2906	48.6813	52.566
Pgl_GLEAN_10006797	0	0	0	0	0	0	0	0	0	0	0	0	0	0	0	0
Pgl_GLEAN_10006798	3.9481	2.19208	2.94369	1.74934	1.14912	2.05725	2.10711	2.43214	0	1.9442	1.43843	0.526607	0.875568	1.47619	0.26922	1.16057
Pgl_GLEAN_10006799	3.1867	3.55838	0	2.12498	0	0	2.52334	0.941514	0.304117	1.69604	0	0	0.415892	1.35849	0.021497	0.116139
Pgl_GLEAN_10006800	2.54803	1.92525	2.88057	1.70277	1.40221	2.41889	5.24308	3.37683	2.64598	3.75668	2.56086	2.46354	46.3312	56.1862	245.771	257.378
Pgl_GLEAN_10006801	0	0	0	0	0	0	0	0	0	0	0	0	0	0	0	0
Pgl_GLEAN_10006802	0.057364	0.086684	0.920429	0.048188	0.586447	0.6152	0	0.086879	0.344842	0	0.75649	0.197857	0	0.003855	0	0
Pgl_GLEAN_10006803	0.243044	0.18433	0	0.103176	0.196771	0.206238	0.224002	0.092472	0	0	0	0	0.054042	0.024346	0.01081	0.034918
Pgl_GLEAN_10006804	0	0	0	0	0	0	0	0	0	0	0	0	0	0	0	0
Pgl_GLEAN_10006805	21.6759	25.0886	22.9459	21.5835	24.9079	23.4053	26.5332	36.7586	47.9856	24.8642	69.8133	61.3248	2.2867	7.6819	2.36313	6.95852
Pgl_GLEAN_10006806	1.46512	1.5957	0	0.270517	0.113454	0	5.85	2.72575	0	9.90576	0	0	2.44114	3.76968	2.59894	1.31317
Pgl_GLEAN_10006807	11.0798	10.1616	19.3166	2.51006	175.104	32.3425	46.2367	5.12924	0.653172	54.2392	69.332	66.5246	112.895	1649.51	168.04	1112.04
Pgl_GLEAN_10006808	2.53555	3.85042	4.99474	3.05962	3.57676	4.86424	3.38352	8.58781	6.18179	2.04088	7.43499	2.92919	2.41219	2.47878	1.80041	2.04744
Pgl_GLEAN_10006809	0.641014	1.10926	0.785079	1.16043	0.197417	0.983249	0.504544	0.347624	0.442884	0.775096	0.214454	0.210982	0.029164	0.055196	0	0.070344
Pgl_GLEAN_10006810	0	0	0.17964	0.214248	0	0.094597	0.154733	0	0	0.428423	0	0	11.4312	0.199809	13.4152	0.06372
Pgl_GLEAN_10006811	0	0	0	0	0	0	0	0	0	0	0	0	3.13012	0.76906	0	0
Pgl_GLEAN_10006812	6.86418	5.72231	1.78099	7.80142	1.38043	3.59409	10.9619	4.10822	0.935278	2.84192	1.22315	4.1602	0.913202	0.191666	1.41056	1.41594
Pgl_GLEAN_10006813	7.54122	5.71756	0.560225	6.64288	1.12686	0.590582	6.5717	0.529485	0.140847	4.33555	0.363909	0.133839	0.154857	0.007752	0	0
Pgl_GLEAN_10006814	2.72346	2.94316	0	2.06599	0.04191	0.043953	3.03174	0.472129	0.09387	3.22111	0.060589	0.179137	0.004962	0	0.090437	0.284255
Pgl_GLEAN_10006815	0	0	0	0	0	0	0	0	0	0	0	0	0	0	0	0
Pgl_GLEAN_10006816	0	0	0	0	0	0	0	0	0	0	0	0	0	0	0	0
Pgl_GLEAN_10006817	0	0	0	0	0	0	0	0	0	0	0	0	0	0	0	0
Pgl_GLEAN_10006818	0	0	0	0	0	0	0	0	0	0	0	0	0	0	0	0
Pgl_GLEAN_10006819	0.241548	0.48734	0	0.135791	0	0	1.03372	0	0	1.22483	0	0	0.107801	1.1552	0.064765	0.177985
Pgl_GLEAN_10006820	4.21472	6.25517	0	5.12655	0	0.045787	18.5835	0.860831	0	17.2631	0.063149	0	0.33071	0.662922	0.007244	0.031159
Pgl_GLEAN_10006821	0.122525	0	0.098319	0	0	0.034584	0.028025	0	0	0	0	0	0	0.004115	0.010975	0
Pgl_GLEAN_10006929	2.27302	2.5202	4.01074	3.11446	2.57589	3.16563	6.15851	16.3012	0.764077	9.24273	2.47206	2.6359	1.58971	1.84764	2.60305	7.36791
Pgl_GLEAN_10006930	133.964	139.527	74.507	155.624	95.8638	82.3002	219.503	163.741	124.103	167.69	156.103	143.147	46.0291	44.9824	54.4732	41.3889
Pgl_GLEAN_10006993	0	0	0	0	0	0	0	0	0	0	0	0	0	0	0	0
Pgl_GLEAN_10006994	0	0	0	0	0	0	0	0	0	0	0	0	0	0	0	0
Pgl_GLEAN_10006995	0	0	0	0	0	0	0	0	0	0	0	0	0	0	0	0
Pgl_GLEAN_10007081	0.359374	0.499354	0	0.044546	0	0.100076	0.143194	3.43075	0.537748	0.195874	0	0.489589	0.971341	0.383202	6.51314	5.51271
Pgl_GLEAN_10007082	6.29917	3.50364	3.16546	4.07897	3.44918	2.61484	5.02038	7.92509	0.714836	7.42151	1.61553	2.72227	0.075185	0.111985	0.026336	0.028336
Pgl_GLEAN_10007083	4.42242	3.09621	1.3308	4.74399	0.445549	0.697598	1.74845	3.48208	1.03807	3.79453	2.02405	1.80328	0.150308	0.078827	0.27903	0.45366
Pgl_GLEAN_10007084	6.94204	6.47584	3.49275	6.73949	4.78935	4.93434	6.96587	15.316	13.6997	7.43404	12.5826	12.6257	2.77127	4.89968	4.44077	3.89598
Pgl_GLEAN_10007085	1.03392	0	0.793811	0.188932	0.558758	0.418165	0.136568	0	0	0	0.116506	0.170701	58.1956	64.6994	45.1806	96.2985
Pgl_GLEAN_10007086	0	0	0	0	0	0	0	0	0	0	0	0	0.011846	0.087109	0.132454	1.41105
Pgl_GLEAN_10007087	25.3551	23.3602	49.5245	20.8522	48.4707	48.562	18.0157	18.544	16.9887	11.7776	22.2417	21.9826	22.272	20.5702	44.3502	29.3263
Pgl_GLEAN_10007088	78.5642	93.4771	56.5308	76.4898	51.4232	65.0747	81.6807	43.9845	45.6385	93.0763	62.1589	38.8921	72.5946	65.8254	114.703	98.9299
Pgl_GLEAN_10007089	40.7416	43.1307	46.3701	29.6794	43.8263	47.2824	37.0784	31.6747	32.9652	38.4029	36.426	25.0533	10.8871	13.6977	15.6083	14.1464
Pgl_GLEAN_10007090	2.47241	3.08723	2.54726	3.8834	3.17007	3.70067	9.33625	2.41339	5.27972	5.81489	3.77735	5.21833	1.33012	1.1888	8.87135	8.10808
Pgl_GLEAN_10007091	2.71878	1.65542	6.44075	2.09842	5.10188	7.39795	2.01937	2.77141	2.00202	3.10699	2.44575	3.14819	5.78503	5.29524	5.66884	8.71349
Pgl_GLEAN_10007092	5.28753	7.90655	5.69817	3.9564	8.0623	7.99724	2.64113	17.5338	16.3836	2.35471	19.1719	17.0218	8.17051	4.97304	46.2045	80.9927
Pgl_GLEAN_10007093	0	0.258616	0.731124	0	0.550892	0.191884	0	0.260414	1.27264	0	0.275218	0	0.020939	0	0.262546	0.979205
Pgl_GLEAN_10007094	0	0	0	0	1.56125	0.794552	0	0	0	0	0	0	0.132462	0	1.01573	1.69629
Pgl_GLEAN_10007095	65.9085	79.1312	44.517	47.6829	38.0405	57.4056	94.4775	25.5709	57.8058	96.5886	57.5006	56.4035	17.1975	16.1108	32.7585	47.688
Pgl_GLEAN_10007096	40.325	35.5966	27.2224	35.8754	36.1017	30.0989	41.2575	22.9784	23.0225	43.5051	16.3435	20.771	11.6028	12.2924	18.9035	16.7009
Pgl_GLEAN_10007098	0	0	0	0	0	0	0.865075	0.847303	0	0	0.89837	0	2.28018	2.77096	2.67285	4.05316
Pgl_GLEAN_10007099	0	14.2949	0	0	1.42385	0	7.87825	23.3794	10.9228	0	0	0	66.979	21.6122	64.9027	43.3043
Pgl_GLEAN_10007100	5.47775	4.94536	0.49895	3.28227	1.00208	0.522595	24.559	3.2071	0.587246	17.4977	0.381999	1.07388	0.195038	0.496597	0.542914	1.26165
Pgl_GLEAN_10007101	0	0	1.3312	0.354381	1.56124	1.28421	0.28743	0.472756	0.760736	0	0.820405	0.238603	1.41442	1.17214	3.15429	2.64144
Pgl_GLEAN_10007102	1.47812	1.17089	0.489742	0.977702	0.34107	0.556468	2.86886	2.02745	0.593652	2.37608	0.766253	0.971829	5.87945	4.70002	14.9141	16.9336
Pgl_GLEAN_10007103	0.263719	0	0.14262	0.114668	0.286664	0.149929	0	0	0	0	0.425227	0.306822	0.016541	0	0.369211	0.024946
Pgl_GLEAN_10007104	0	0.298626	0	0	0	0	0.184558	0.902817	0	0	0	0	0	0	0	0
Pgl_GLEAN_10007105	394.766	347.578	364.081	422.422	364.098	323.02	380.245	384.163	135.459	310.592	130.09	140.307	203.303	119.622	280.663	192.743
Pgl_GLEAN_10007106	2.84883	7.45828	3.65962	3.78571	2.31056	4.12382	6.52044	4.22696	4.64385	7.30153	5.87903	3.66046	3.73849	4.87623	2.50953	3.00733
Pgl_GLEAN_10007107	0	0	0	0	0	0	0	0	0	0	0	0	0	0	0.081544	0
Pgl_GLEAN_10007108	9.66427	7.48765	8.30439	10.938	11.124	8.18832	30.4735	8.9258	3.47882	20.2798	7.82874	4.93418	2.6789	3.50179	4.44543	4.41296
Pgl_GLEAN_10007109	2.3186	0.982431	1.8152	1.30185	1.0924	1.68372	2.69283	0.936219	0.38027	3.09282	0.637619	0.911589	1.52116	2.1609	1.51586	1.39468
Pgl_GLEAN_10007110	19.4334	16.5066	13.8969	20.8621	14.547	8.89397	42.1321	31.8366	9.77562	50.5119	9.4665	11.2418	91.0219	115.244	71.6519	37.5147
Pgl_GLEAN_10007111	7.06032	4.29984	5.96143	4.36876	3.99703	4.97523	8.15484	6.8668	2.38859	8.94503	3.35799	2.40334	1.33158	10.9352	2.88477	5.01323
Pgl_GLEAN_10007112	52.4624	52.2159	64.4411	41.9363	56.2144	80.9612	62.0809	54.2352	71.0683	76.9265	77.7445	52.8968	50.6972	50.6763	77.715	56.0044
Pgl_GLEAN_10007113	21.0507	14.2953	22.5345	15.3253	24.662	22.343	38.8761	24.7306	24.8064	28.2794	36.7971	34.9672	0.048498	0.084596	0.067607	0.048608
Pgl_GLEAN_10007114	11.5669	11.2522	9.8182	9.19647	10.0952	12.7391	12.3039	16.352	6.03289	12.171	7.13078	4.5279	6.51731	3.44482	7.86526	1.74494
Pgl_GLEAN_10007115	6740.01	6433.99	16775.9	8978.35	18460.6	13467.2	15472.9	14758.2	11890.6	13682.7	11801.3	12629.2	4890.61	4265.02	1735.25	1725.27
Pgl_GLEAN_10007116	12.6371	16.2254	17.7119	12.3084	12.8994	20.7972	17.0348	16.4506	17.5465	21.459	17.8478	15.1016	21.7053	39.3162	8.67906	14.3515
Pgl_GLEAN_10007117	0.405937	0.245712	0.47826	0.205409	0.481081	0.504505	0.223377	0.307956	0.391981	0.411719	0	0	0.020704	0.304796	0.116089	0.078026
Pgl_GLEAN_10007118	0	0	0	0	0	0	0	0	0	0	0	0	0	0	0	0
Pgl_GLEAN_10007119	4.54329	1.80816	6.51973	2.84106	4.35098	6.93757	4.34014	5.35546	1.51616	3.66446	1.3354	2.35818	3.34323	2.54291	2.39676	1.21925
Pgl_GLEAN_10007120	0	0	0	0	0	0	0	0	0	0	0	0	0	0	0	0
Pgl_GLEAN_10007121	0	0	0	0	0	0	0	0	0	0	0	0	0	0	0	0
Pgl_GLEAN_10007122	20.5673	43.8375	15.969	33.4787	15.0045	13.5082	28.0414	40.173	18.4277	29.5698	12.3104	21.7094	1.85208	5.06643	1.96854	7.02713
Pgl_GLEAN_10007123	44.1678	43.8562	54.2863	45.3034	39.9559	49.3151	62.3958	50.9451	29.0336	49.9773	33.1113	24.5568	28.7889	37.2334	69.5076	90.9999
Pgl_GLEAN_10007153	0	0	0	0.316809	0	0	0	0	0	0	0	0	0.039437	0	0.109775	0.059547
Pgl_GLEAN_10007154	0	0.903232	0.850871	0.347138	0	0	0.744434	0	0	0.689872	0.968144	0	0.322661	0.202312	0.44023	1.94553
Pgl_GLEAN_10007155	88.6184	101.132	61.7337	119.309	88.7414	75.161	85.9648	41.3482	133.01	94.2005	128.975	169.801	23.321	23.284	96.5899	94.9386
Pgl_GLEAN_10007156	5.41897	8.76227	2.68935	2.71153	1.41046	1.5994	4.75009	3.32288	3.7467	5.7882	3.46411	1.76055	7.81133	8.56233	2.04074	1.58558
Pgl_GLEAN_10007157	8.47967	7.46572	8.52859	5.55085	4.52245	6.79566	10.3627	6.50119	5.54022	10.0998	6.61332	5.77963	6.07617	8.63288	10.8424	17.7544
Pgl_GLEAN_10007158	13.7619	13.8255	8.70386	11.6659	9.83683	7.95345	13.7112	15.7342	7.16775	11.6105	7.11794	5.96276	8.48999	9.35234	8.89138	7.49672
Pgl_GLEAN_10007159	0	0	0	0	0	0	0	0	0	0	0	0	0	0	0	0
Pgl_GLEAN_10007160	0.247625	0.378433	0	0.21475	0	0.4221	0.5795	0.570763	0	0.428473	0	0	9.09962	4.76879	6.33721	2.78508
Pgl_GLEAN_10007161	0.497073	0	0	0.279549	0.044631	0.234017	0.075995	0.439998	0	0.140075	0	0	3.9345	2.38793	3.39093	1.29981
Pgl_GLEAN_10007162	1.8918	0.734962	0.982746	0.771464	0.668811	0.94568	0.938767	0.36829	0.454655	1.45642	0.502854	0.931987	0.024179	0.039964	0.029074	0.01562
Pgl_GLEAN_10007163	207.551	200.456	131.721	156.322	150.784	166.702	138.107	66.2516	36.4431	145.566	27.4749	50.0592	87.3243	88.6381	77.0146	58.8377
Pgl_GLEAN_10007164	2.28678	3.10767	1.37338	1.10298	2.48454	3.17689	3.57058	1.95316	0.947115	2.64034	0.613415	0.590905	6.14147	9.34493	2.8046	4.93152
Pgl_GLEAN_10007165	8.53522	6.86401	5.47411	7.43893	4.26124	5.67255	7.52754	8.77142	5.6243	8.28032	7.01285	5.69628	3.13755	2.70724	5.12909	6.12504
Pgl_GLEAN_10007166	7.8301	7.37397	9.65814	7.25723	6.92967	10.4157	8.62619	15.1857	13.0235	9.73875	15.6744	15.1899	7.06122	8.03669	15.1894	20.6626
Pgl_GLEAN_10007167	16.1469	15.5083	19.0843	11.6156	13.4769	20.6489	16.3963	12.8202	27.5586	16.0896	26.4372	21.3653	35.3715	34.3333	27.7675	37.5427
Pgl_GLEAN_10007168	7.31669	6.34528	4.48992	5.44388	4.93858	6.35852	10.0662	7.26283	7.15506	11.3416	7.08857	6.93914	10.1185	7.12212	10.6582	10.4038
Pgl_GLEAN_10007169	3.54695	3.4585	3.24983	3.0566	2.41994	3.7845	3.97474	3.40776	11.6975	3.66288	8.53262	5.26257	1.02532	0.967219	1.5924	2.68213
Pgl_GLEAN_10007170	10.2366	9.90456	6.1971	9.41363	5.72231	7.12477	10.7534	6.11822	2.29325	28.9746	3.40557	3.16704	38.0177	39.9981	1.95365	1.94713
Pgl_GLEAN_10007171	12.5163	10.5334	6.75144	11.0755	4.91451	8.32875	13.6824	12.9008	7.45896	17.2853	7.58587	6.76025	5.79223	3.59857	10.7293	8.93904
Pgl_GLEAN_10007172	0.600355	0.194727	0.183763	0.217155	0.138632	0.096915	0.236103	0.065086	0.207197	0.725347	0.066879	0.197533	0.163967	0.149425	0.306425	0.065914
Pgl_GLEAN_10007173	0.578524	1.20825	1.16576	1.04781	0.781506	0.655078	1.13626	4.40999	0.529257	0.493308	0.228035	0.501363	0.962844	1.07933	75.0267	83.3422
Pgl_GLEAN_10007174	18.7364	17.8309	17.7587	24.0237	12.2538	13.5095	22.4305	18.5775	7.14222	20.2888	9.33461	7.17007	5.10755	3.75563	5.2091	4.53264
Pgl_GLEAN_10007175	0	0	0	0.279215	0	0	0.100606	0	0	0.185863	0	0	0.013597	0.02856	0	0.061507
Pgl_GLEAN_10007223	0	0	0	0	0	0	0	0	0	0	0	0	0	0	0	0
Pgl_GLEAN_10007224	0	0	0	0	0	0	0	0	0	0	0	0	0	0	0	0
Pgl_GLEAN_10007225	2.93256	2.29222	3.54877	3.11836	2.54962	3.15445	4.7361	2.87353	1.2588	3.04395	1.55164	0.87196	0.246979	0.228012	0.219468	10.0166
Pgl_GLEAN_10007226	0	0	0	0	0	0	0	0	2.96503	0	0.976905	2.56568	0	0.116122	1.46912	63.2831
Pgl_GLEAN_10007238	1.38282	2.2418	0	5.04376	1.60481	0.815507	3.63988	0	0	4.12414	0	0	0	0	0	0
Pgl_GLEAN_10007239	4.49441	4.84295	0.698113	5.01819	0.063827	0.936615	3.75926	0.629848	0.430915	3.71784	0.371138	0	0.03758	0.031603	0.010525	0
Pgl_GLEAN_10007240	0	0	0	0	0	0	0	0	0	0	0	0	0.168168	0.254138	0.108818	0.058698
Pgl_GLEAN_10007241	0	0	0	0	0	0	0	0.589759	0	0	0	0	1.73613	1.32958	1.41432	1.53423
Pgl_GLEAN_10007242	1.25397	1.01228	1.43311	0	0	0	0	0	0	0	0	0	0.440748	1.3829	1.22887	1.80315
Pgl_GLEAN_10007243	23.5985	24.6131	18.8849	13.9494	33.1665	32.1614	22.483	20.1556	14.7878	6.92503	19.7736	4.67755	0.610451	2.50036	5.14682	6.98428
Pgl_GLEAN_10007244	0	0	0	0	0	0	0	0	0	0	0	0	0	0	0	0
Pgl_GLEAN_10007245	5.95377	4.51998	1.11565	3.00619	0.897525	0.940489	7.60866	8.12321	0.674872	31.1423	0.654164	1.4394	1.84451	1.21852	1.77017	2.07912
Pgl_GLEAN_10007277	0	0	0	0	0	0	0	0	0	0	0	0	0	0	0	0
Pgl_GLEAN_10007278	0	0	0	0	0	0	0	0	0	0	0	0	0	0	0	0
Pgl_GLEAN_10007279	0	0.170714	0	0	0	0	0	0.514739	0	0	0	0	0	0	0	0
Pgl_GLEAN_10007280	2.19578	1.70863	0.603075	1.0028	0	0.945842	2.66727	0.863102	0.717534	0.991773	2.33869	0.649057	0.06579	0.068914	0.503453	1.34069
Pgl_GLEAN_10007281	14.1113	11.3899	13.7624	10.9934	10.123	11.0684	21.7457	7.15275	6.90704	22.4941	7.44903	5.53519	2.61698	3.17472	5.83097	3.74871
Pgl_GLEAN_10007282	15.7404	16.6218	12.0999	13.3739	15.2956	15.3181	28.3332	2.20462	4.89991	16.921	4.45164	3.48835	0.063974	0.07565	1.10839	0.831893
Pgl_GLEAN_10007374	0	0	0	0	0	0	0	0	0	0	0	0	0	0	0	0
Pgl_GLEAN_10007375	38.7469	35.7844	27.2549	41.9488	24.3232	31.4384	44.6709	96.6564	43.6217	55.504	46.6654	25.0291	24.3471	17.4366	33.3532	30.2388
Pgl_GLEAN_10007407	29.8109	28.7272	41.278	31.3223	33.3689	42.1043	32.9671	47.1428	73.1293	28.1529	87.3923	86.0359	3.56338	11.4385	14.6067	21.736
Pgl_GLEAN_10007408	0	0.56441	0	0	0	0	0	0	0	0	0	0	0	0.043267	0	0
Pgl_GLEAN_10007409	16.152	15.5387	36.3343	8.77219	96.0601	35.6083	24.0643	77.702	194.834	18.091	416.587	407.686	415.898	365.892	775.91	643.637
Pgl_GLEAN_10007410	259.239	255.099	865.927	257.343	917.836	763.788	227.245	175.667	515.53	174.963	687.482	632.595	124.165	362.999	99.3512	302.051
Pgl_GLEAN_10007411	70.0062	64.019	77.9647	50.5978	83.6828	67.6748	73.0272	98.2932	49.7891	41.2776	79.6146	57.191	2.8177	0.672844	16.4027	8.15926
Pgl_GLEAN_10007412	0	0	0	0	0	0	0	0	0	0	0	0	0	0	0	0.014905
Pgl_GLEAN_10007413	38.5085	35.3914	25.8812	33.6549	21.7266	23.1677	71.2931	30.9732	12.3012	66.0125	21.1619	17.2378	12.724	19.0261	17.2765	25.5292
Pgl_GLEAN_10007414	5.96333	4.5631	2.49301	3.30418	1.7685	3.237	8.52499	3.96408	3.71544	12.0001	2.84489	4.41693	7.76356	5.59965	24.739	20.241
Pgl_GLEAN_10007415	19.601	19.0248	13.0669	17.233	12.6537	14.9049	12.2901	10.0399	5.29214	17.8987	6.12336	5.23742	12.6738	7.58939	18.1861	11.3329
Pgl_GLEAN_10007416	18.8725	17.815	5.92521	20.5829	6.24103	5.9423	27.3965	28.3043	14.3533	31.5732	14.8231	18.6088	0.221009	0.313467	10.7997	27.2599
Pgl_GLEAN_10007417	6.14266	5.14174	3.30694	5.54089	2.68079	3.56613	4.9786	1.24597	1.38851	5.46498	1.10236	1.27847	1.52022	2.56645	0.291623	0.536391
Pgl_GLEAN_10007418	7.70876	7.83271	9.10447	5.92851	6.1119	9.49306	7.16969	5.92525	6.08388	8.80186	7.51595	6.17477	6.14497	8.80127	7.09391	6.82506
Pgl_GLEAN_10007419	10.1778	7.59901	17.4961	8.22536	5.74761	14.9212	15.7103	9.09816	8.89396	9.67402	9.14131	9.59258	8.09893	11.8327	9.76295	10.2775
Pgl_GLEAN_10007420	1.80218	0.715688	1.51416	1.3109	1.5202	1.04795	2.73495	0	2.49267	4.26954	2.45607	2.17644	2.37533	1.24175	47.251	10.151
Pgl_GLEAN_10007421	2.63848	1.51955	0.537003	2.46541	0.719353	0.18794	0.935673	0.254994	0	0.577397	0.269273	0	0	0.043087	0	0
Pgl_GLEAN_10007422	16.2383	15.3624	6.80146	14.3625	6.46907	8.49166	9.86856	7.01399	2.08689	11.6159	1.48195	2.48678	6.16454	6.25636	3.39436	2.11583
Pgl_GLEAN_10007423	40.3628	42.0061	38.9354	36.2927	32.8124	39.6774	39.6378	59.3594	27.3534	40.2764	29.058	26.1927	36.6816	49.3571	21.1232	24.2328
Pgl_GLEAN_10007424	17.7411	20.6274	18.0875	17.0117	11.4251	14.7851	22.7735	22.2246	28.584	22.9099	25.8869	19.923	52.4166	52.3187	30.6172	23.2406
Pgl_GLEAN_10007425	0.639894	0.242061	0	0.539548	0.172341	0.225919	4.51085	3.82251	2.8958	61.3075	1.61998	2.39413	189.991	236.746	35.8964	21.9952
Pgl_GLEAN_10007426	1.69021	0.814116	1.28722	0.933186	0.560568	1.05475	2.93568	0.706909	0.904794	3.59448	1.00038	0.825911	3.30758	4.19154	1.09843	0.797954
Pgl_GLEAN_10007427	21.1066	27.4822	19.282	19.5811	11.6264	27.5935	4.50518	4.43171	3.41748	3.09462	3.10003	3.19097	1.1335	1.15379	20.0735	0.828866
Pgl_GLEAN_10007428	0.960484	0.994496	0.60611	1.02322	0.703167	0.644105	1.68464	1.38337	0.314345	2.21863	0.403354	0.407803	1.15853	1.05369	0.696216	0.64115
Pgl_GLEAN_10007429	57.5309	58.0876	34.983	50.5952	37.0674	38.8156	62.1588	22.5153	15.458	63.2609	17.385	14.0182	18.9747	19.0615	20.7127	25.5553
Pgl_GLEAN_10007430	11.5539	12.6256	6.89369	11.2262	3.86972	5.74311	10.8074	3.18013	3.30796	8.86301	1.22732	3.05415	1.98894	1.81485	1.18861	0.873825
Pgl_GLEAN_10007431	0	0	2.80141	0	0	0	0	0	0	0	0	0	0	0	0.420498	0.675447
Pgl_GLEAN_10007432	55.9164	62.6911	29.5549	43.4693	19.1153	34.1938	62.9592	104.676	87.272	84.2872	74.64	55.2852	91.2077	94.1039	185.957	142.272
Pgl_GLEAN_10007433	4.97378	3.57656	1.68545	3.27008	1.35478	2.30132	1.46641	1.68	0	2.17101	0.758639	0.362627	0.329736	0.447818	0.594777	0.52666
Pgl_GLEAN_10007434	30.7813	32.5152	17.0188	34.3196	9.6545	7.33373	58.3853	49.3631	40.175	41.8073	68.2593	63.734	17.2721	27.065	134.026	203.851
Pgl_GLEAN_10007435	98.7557	99.9917	28.4882	92.9215	38.8112	31.8342	130.322	172.494	155.102	115.97	170.135	148.572	33.7699	46.325	236.397	297.888
Pgl_GLEAN_10007436	82.4726	81.7038	54.7602	61.1559	38.7373	58.2984	112.813	61.4163	31.2979	228.339	26.42	26.4149	22.7163	120.505	60.902	156.916
Pgl_GLEAN_10007437	50.7113	47.5897	26.3482	50.8373	31.4645	27.5734	85.7214	85.6772	16.4673	116.061	13.7645	21.0446	185.368	139.565	149.89	54.3161
Pgl_GLEAN_10007476	0	0	0	0	0	0	0	0	0	0	0	0	0	0	0	0
Pgl_GLEAN_10007477	124.727	110.942	149.508	124.81	117.602	146.603	127.639	147.115	69.9816	108.991	75.1565	89.1892	57.8169	61.6316	101.251	133.567
Pgl_GLEAN_10007491	0.799698	3.7892	0.890752	4.95591	1.34091	0.926739	5.20182	1.92101	1.08929	10.4707	4.28456	6.71637	60.0899	45.8424	23.4032	10.0696
Pgl_GLEAN_10007492	0	0	0	0	0	0	0	0	0	0	0	0	0	0	0	0
Pgl_GLEAN_10007493	2.62622	3.4944	0.176584	2.9475	0.443879	0.464963	9.42844	4.00979	1.40607	10.8065	0.129868	0.189876	0.914254	0	18.3805	0
Pgl_GLEAN_10007494	0	0	0	0	0	0	0	0	0	0.10543	0	0	0	0	0	0
Pgl_GLEAN_10007495	4.0128	3.81868	2.18462	2.64958	1.52717	3.75054	4.75199	2.6744	2.41699	5.66279	1.88254	1.51238	2.37108	2.8326	3.91929	5.42457
Pgl_GLEAN_10007496	3.52113	4.88204	2.55244	3.70713	1.89607	3.14862	5.67953	5.56178	3.44874	5.82181	3.08194	1.4351	9.17724	11.4574	8.53676	7.78129
Pgl_GLEAN_10007497	111.474	102.799	54.3731	94.1648	61.7321	63.5477	214.323	88.1918	10.0008	184.798	10.2758	21.7666	133.309	48.9097	64.6693	26.869
Pgl_GLEAN_10007498	46.4526	53.0662	30.9216	56.1741	29.9965	26.6121	223.54	12.7324	4.32942	120.347	12.478	7.33214	0.029107	0.335642	0.364587	1.36206
Pgl_GLEAN_10007499	0.209645	0.158516	0	0.117649	0	0	0.992031	0.105938	0	1.41532	0	0	0.008919	0	0	0
Pgl_GLEAN_10007500	0.803646	0.456558	0.430819	0.254973	0.270823	0.56787	0.230868	1.29743	1.70294	0.766195	1.25675	2.08408	2.64055	4.21469	1.17345	1.00242
Pgl_GLEAN_10007501	0	0	0	0	0	0	0	0	0	0	0	0	0	0	0	0
Pgl_GLEAN_10007511	0	0	0	0	0	0	0	0	0	0	0	0	0	0	0	0
Pgl_GLEAN_10007512	0	0	0	0	0	0	0	0	0	0	0.664822	0	0.04287	0.044863	0.477282	1.42376
Pgl_GLEAN_10007513	0	0	0	0	0	0	0	0	0	0	0	0	0	0	0	0
Pgl_GLEAN_10007514	0	0	0	0.170648	0	0	0	0	0	0	0	0	0	0	0	0
Pgl_GLEAN_10007515	0	0	0	0	0	0	0	0	0	0	0	0	0	0	0	0
Pgl_GLEAN_10007516	0	0	0	0	0	0	0	0	0	0	0	0	0	0	0	0
Pgl_GLEAN_10007517	42.2566	47.4907	46.2075	53.5949	25.4605	33.9253	44.8028	23.4586	21.0797	34.3387	26.0664	48.8026	7.21459	9.36373	14.9996	21.8463
Pgl_GLEAN_10007518	0	0	0	0	0	0	0	0	0	0	0	0	0	0	0	0
Pgl_GLEAN_10007519	0	0	0	0	0	0	0	0	0	0	0	0	0.023931	0	0	0
Pgl_GLEAN_10007520	0	0	0	0	0	0	1.55184	0	0	0	0	0	0	0	0	0
Pgl_GLEAN_10007583	0	0	0	0	0	0	0	0	0	0	0	0	0	0	0	0
Pgl_GLEAN_10007584	0.734635	0.185731	0	0	0	0	0.169288	1.67717	0	0.936729	0	0.565191	3.97449	1.27541	5.14028	0.234525
Pgl_GLEAN_10007585	0	0	0	0	0	0	0	0	0	0	0	0	0	0.02084	0	0
Pgl_GLEAN_10007586	7.86965	9.3156	20.147	8.61035	18.4606	17.3207	13.7628	13.2207	7.48939	10.2862	5.60947	16.9822	3.02654	0.838253	2.29195	0.335916
Pgl_GLEAN_10007587	58.8232	57.6924	33.8239	49.5225	25.4851	44.1869	37.7801	23.6908	18.4885	47.784	19.2791	18.7957	66.7707	74.9474	20.8902	21.3732
Pgl_GLEAN_10007588	23.0961	22.7739	3.61926	21.3428	3.2989	3.21987	29.636	7.29394	1.40587	21.8227	2.22851	4.25553	56.8275	42.8786	95.5371	32.8526
Pgl_GLEAN_10007589	0	0	0	0	0	0	0	0	0	0	0	0	0	0.026071	0	0
Pgl_GLEAN_10007590	1.60818	2.36385	2.68693	1.23935	1.93771	4.0099	1.82492	0.359191	2.28872	1.9225	1.92108	0.762965	0	0.044336	0	0
Pgl_GLEAN_10007591	0.054967	0.207625	0.146977	0.069234	0.029573	0.031024	0.125628	0	0	0.04629	0.042621	0.315941	0	0	0	0
Pgl_GLEAN_10007592	0	0	0	0	0	0	0	0	0	0	0	0	0	0	0	0
Pgl_GLEAN_10007594	0	0	0	0	23.7	24.2695	0	0	0	0	13.4173	0	2.32478	0	0	0
Pgl_GLEAN_10007663	0	0	0	0	0	0	0	0	0	0	0	0	0	0	0	0
Pgl_GLEAN_10007664	0	0	0	0	0	0	0	0	0	0	0	0	0	0	0	0.05334
Pgl_GLEAN_10007665	10.9176	9.46433	5.78675	10.1071	5.40313	6.70561	11.5249	43.9863	42.4544	16.1482	54.8852	47.4655	13.3029	27.4467	14.3551	16.2073
Pgl_GLEAN_10007666	0	0	0	0	0	0	0	0	0	0	0	0	0.218064	0.206332	0	0.17916
Pgl_GLEAN_10007682	13.9189	11.2792	10.9945	9.9835	8.02974	10.2852	11.6721	14.4262	13.8032	13.8158	16.3608	13.7712	14.3698	16.6456	14.7856	11.7739
Pgl_GLEAN_10007683	8.98229	8.0079	5.86364	9.13334	6.05575	6.35131	28.5698	21.2052	2.9929	30.6413	2.84063	5.21023	71.7991	87.6237	124.645	185.831
Pgl_GLEAN_10007684	0	0.349876	0	0	0	0.258836	0.217128	0	0	0	0	0	0	0.057928	0.03845	0
Pgl_GLEAN_10007685	0	0	0	0	0	0	0	0	0.558991	0	0	0	0	0	0	0
Pgl_GLEAN_10007686	0	0	0	0	0	0	0	0	0	0	0	0	0	0	0	0
Pgl_GLEAN_10007735	1.18328	0.996505	1.09467	0.839431	0.611848	1.10415	1.70391	0.275464	0.546113	2.25832	0.352281	0.941209	0.451123	0.829691	0.4084	0.478188
Pgl_GLEAN_10007736	25.9755	23.1956	23.1868	25.4409	25.3269	22.4335	33.3333	32.2563	15.5435	18.6182	20.2928	19.8211	51.0616	45.5316	32.8424	28.6405
Pgl_GLEAN_10007737	12.9399	12.0105	22.4038	9.12816	13.9834	17.7449	6.77654	29.0417	48.0464	8.45828	44.877	51.3328	10.2013	9.55204	13.6118	14.776
Pgl_GLEAN_10007738	1.79134	1.21319	1.17993	0.856014	1.07835	0.790309	1.1112	6.55119	2.69509	2.56532	3.32879	2.3071	1.63273	1.50395	2.50947	8.91954
Pgl_GLEAN_10007739	0	0	0	0	0	0	0	0	0	0	0	0	0	0	0	0
Pgl_GLEAN_10007741	3.49187	4.77463	5.32235	2.88879	2.53775	4.81921	5.96912	5.85578	9.74185	5.55741	12.5322	9.05487	6.64096	7.79182	35.2746	65.8733
Pgl_GLEAN_10007742	4.71544	3.91475	4.75778	4.33049	2.96797	3.93657	17.9328	8.19587	3.54156	26.2085	5.98254	5.17958	66.3794	78.231	0.599868	1.92636
Pgl_GLEAN_10007743	2.38196	2.44881	3.46015	1.23613	1.30329	0.907072	4.16439	7.40438	2.02191	3.50879	1.64189	2.32695	53.9509	122.672	12.1678	4.617
Pgl_GLEAN_10007744	8.22191	2.62414	1.85301	0.873516	1.59479	1.93982	3.49675	9.4583	0.625128	1.7313	0.81377	9.11615	137.801	150.294	103.942	98.55
Pgl_GLEAN_10007745	0	0	0	0	0	0	0	0	0	0	0	0	2.74194	6.56505	0.594618	0.367473
Pgl_GLEAN_10007746	0.470218	0.833854	1.51701	1.07091	1.27115	0.887776	0.507794	1.31549	0.191576	0.267757	0.495368	1.26867	0.228327	0.292085	1.26369	6.64607
Pgl_GLEAN_10007747	0	0	0	0	0	0	0	0.07794	0.248491	0	0	0	0.013054	0.006862	0	0
Pgl_GLEAN_10007855	29.1718	34.0469	25.5195	30.4137	9.7929	25.4446	17.4089	46.3104	9.97205	26.8366	6.51753	6.46513	9.5832	40.7102	23.382	12.9812
Pgl_GLEAN_10007856	5.98169	6.96096	3.27664	6.09267	1.09663	1.14307	6.49915	12.8823	1.93781	11.1761	1.26174	2.3509	58.8552	65.9218	10.7524	4.73871
Pgl_GLEAN_10007857	0	0	0	0	0	0	0	0	0	0	0	0	19.3934	1.78977	6.76765	0.741402
Pgl_GLEAN_10007858	59.4562	50.1112	37.9053	44.1192	40.995	43.1768	33.9205	39.0631	14.8381	35.8646	12.4728	22.159	24.8849	20.3813	5.20855	5.36453
Pgl_GLEAN_10007859	0	0	0	0	0	0	0	0	0	0	0	0	0.031268	0	0	0
Pgl_GLEAN_10007860	0	0	0	0	0	0	0	0	0	0	0	0	0	0	0	0
Pgl_GLEAN_10007861	0	0	0.109993	0.087827	0.221146	0	0.379948	1.24996	0	0.350892	0	0	0.154435	0.419047	0.323634	0.407507
Pgl_GLEAN_10007862	0	0	0	0	0	0	0	0	0	0	0	0	0.004694	0	0	0
Pgl_GLEAN_10007863	0	0	0	0	0	0	0	0	0	0	0	0	0	0	0	0
Pgl_GLEAN_10007864	0.871469	1.05536	0.887006	0.588545	0.422626	0.886335	1.03977	0.925987	0.315875	0.958329	0.203922	0.200732	2.47662	1.90349	0.171222	0.184164
Pgl_GLEAN_10007865	0	0	0	0.18462	0	0	0	0	0	0.733314	0	0	0	0	0	0
Pgl_GLEAN_10007866	0	0	0	0	0	0	0	0	0	0	0	0	0.188892	0.065853	0.087776	0.37961
Pgl_GLEAN_10007900	82.5546	90.52	54.5574	75.2768	48.6034	64.9466	80.3371	44.7252	99.2118	90.9921	80.2131	61.0163	29.844	29.9127	45.7381	44.1546
Pgl_GLEAN_10007901	11.8986	12.3834	4.44467	11.6905	3.60699	3.16233	16.8442	3.58019	4.18993	15.3788	6.50811	4.90893	0.220337	0.2565	0.700798	5.40694
Pgl_GLEAN_10007902	7.69521	6.04579	5.14798	5.80147	4.0103	6.18909	8.59959	4.11344	2.63059	10.2317	2.44347	1.24728	5.71399	6.15858	0.635509	1.31743
Pgl_GLEAN_10007903	11.4118	10.3644	8.04578	9.07836	6.51257	8.84887	12.36	14.7524	7.27631	12.77	7.9588	7.28925	14.0724	15.5682	12.726	12.3101
Pgl_GLEAN_10007904	0	0.096015	0	0	0	0	0.07744	0	0	0	0	0	0.009096	0.003105	0.102343	0.004524
Pgl_GLEAN_10007905	30.3665	37.7482	42.318	33.8049	19.772	50.6284	31.8564	40.2927	33.4175	32.1059	36.1978	29.0647	27.6	26.5987	44.3677	55.2307
Pgl_GLEAN_10007924	0	0	0	0	0	0	0	0	0	0.116946	0	0	0	0	0	0
Pgl_GLEAN_10007925	4.01858	5.49629	0.155427	1.12772	0.156186	0	2.83513	5.08774	0.358655	3.746	0	0.334388	0.3951	0.301596	1.70288	7.12373
Pgl_GLEAN_10007926	4.8859	2.86188	1.34632	1.69145	1.01353	0.703081	10.1649	13.0235	8.87467	6.1218	3.1594	0	0.61343	2.11632	0.652814	7.51929
Pgl_GLEAN_10007927	0	0	1.16293	0	2.75545	0.794598	0	0	0.880619	0	0.285763	0.815291	0.108275	0.201867	0.483742	0
Pgl_GLEAN_10007928	1.09353	1.33465	7.07946	1.03809	10.7931	8.56596	1.93797	0.167661	3.24138	1.13067	1.92309	1.77657	2.56154	1.17193	8.56147	5.33873
Pgl_GLEAN_10007929	8.99344	10.9641	2.47735	9.88593	2.59876	2.15399	12.5536	0.764942	0	9.10239	0.795945	0.231668	0.693556	1.98684	1.26858	2.2056
Pgl_GLEAN_10007930	16.7433	17.6476	30.9121	11.2871	33.6681	31.6068	25.6324	14.2082	10.8439	16.5647	9.64376	12.5721	10.2541	7.13266	13.4718	10.9742
Pgl_GLEAN_10007931	0	0	0	0	0	0	0	0	0	0	0	0	0	0	0	0
Pgl_GLEAN_10007932	0	0	0	0	0	0	0	0	0	0	0	0	0	0	0	0
Pgl_GLEAN_10007933	11.7049	16.0127	2.66296	13.025	6.69487	2.05887	35.1895	20.1509	10.031	21.7126	5.52331	5.76315	4.13749	1.44285	6.77065	18.8081
Pgl_GLEAN_10007934	4.29497	4.5921	0	5.62735	0	0	5.73051	1.26502	0	4.84137	0	0	0	0	0.044878	0
Pgl_GLEAN_10007935	4.7881	3.96782	2.45897	3.17636	1.92226	4.02214	2.27708	5.67785	6.27971	3.74701	4.06715	2.64507	0	1.42978	0	0.998692
Pgl_GLEAN_10007961	0	0	0	0	0	0	0	0	0	0	0	0	0	0	0	0
Pgl_GLEAN_10007962	0	0	0	0	0	0	0	0	0	0	0	0	0.00701	0	0	0
Pgl_GLEAN_10007963	0	0	0	0	0	0	0	0	0	0	0	0	0	0	0	0
Pgl_GLEAN_10007964	0	0	0	0	0	0	0	0	0	0	0	0	0	0	0	0
Pgl_GLEAN_10007965	0.413849	0.638851	1.57955	0.369241	1.81305	2.12884	0	0	0	0	0	0	0	0.213526	0	0
Pgl_GLEAN_10007966	0	0	1.32613	0	2.09351	0.994175	0	0	0	0	0	0	0.259859	0.136308	0	0
Pgl_GLEAN_10007967	0	0	0	0	0	0	0	0	0	0	0	0	0	0	0	0
Pgl_GLEAN_10007968	0	0	0	0	0	0	0	0	0	0	0	0	0	1.62911	0	0.578903
Pgl_GLEAN_10007969	0	0	0	0	0	0	0	0	0	0	0	0	0	0	0	0
Pgl_GLEAN_10007970	167.187	160.515	65.7692	115.626	54.6548	72.7487	230.722	380.735	78.0783	210.251	62.7378	63.3473	10.0183	5.10879	9.74519	4.41648
Pgl_GLEAN_10007971	9.52352	12.2286	6.39532	10.9785	5.75019	5.70819	12.3552	20.8109	80.7435	10.9798	80.9711	71.349	0.471207	0.466803	0.484856	0.200901
Pgl_GLEAN_10008006	35.6477	40.8508	36.1162	41.1814	26.3626	33.8791	36.0813	43.4318	32.538	50.8848	24.7064	22.7804	27.1537	18.9107	27.6553	24.7237
Pgl_GLEAN_10008007	8.21587	5.92044	7.55534	7.29267	6.16842	6.54245	7.78155	7.00301	3.73353	10.6786	4.60603	3.69969	10.582	7.82584	2.80619	2.79671
Pgl_GLEAN_10008008	7.53186	9.09673	9.91261	7.85794	6.01306	8.29838	10.3794	6.95089	6.69012	13.0799	7.89454	5.27297	11.8378	21.0251	9.82501	16.4366
Pgl_GLEAN_10008009	4.95526	5.39328	3.90338	3.84668	3.23902	5.26241	3.72564	1.6538	2.88083	6.37024	3.22159	1.71488	4.69571	18.9042	7.55737	10.743
Pgl_GLEAN_10008010	1.57111	1.32994	1.10953	1.05678	0.744115	0.81602	1.00638	0.142829	0.226877	1.37752	0.243999	0.144552	0.096309	0.139278	0.354575	0.211716
Pgl_GLEAN_10008011	6.20721	7.16542	5.09946	5.39888	3.71881	7.20497	5.23353	0.95489	3.09088	4.62948	2.385	1.39195	0.148392	0.363077	3.57101	2.59661
Pgl_GLEAN_10008012	0	0	0	0	0	0	0	0	0	0	0	0	0	0	0	0
Pgl_GLEAN_10008013	0.528178	0	0.141843	0.112332	0.071322	0.672681	0.182805	0.201163	0.803824	0.337265	0.207723	0.1525	0.690801	0.539248	1.23386	1.25123
Pgl_GLEAN_10008014	0	0	0	0	0	0	0	0	0	0	0	0	0	0	0	0
Pgl_GLEAN_10008015	0	0	0	0	0	0	0	0	0	0	0	0	0	0	0	0
Pgl_GLEAN_10008016	0	0	0	0	0	0	0	0	0	0	0	0	0	0	0	0
Pgl_GLEAN_10008017	111.755	108.639	80.5702	109.032	72.625	88.1561	152.919	66.8507	49.8097	141.778	61.6733	48.0283	11.7042	10.3899	17.0668	19.2341
Pgl_GLEAN_10008018	7.201	8.13911	5.10564	4.97039	3.673	5.50902	10.7992	4.96685	3.26855	11.0479	4.05211	4.59847	13.4582	11.3269	4.5671	5.30797
Pgl_GLEAN_10008019	2.70045	2.23443	2.43761	2.81442	1.32512	2.49993	4.01674	3.73654	1.93937	5.42609	1.73473	1.55822	2.53411	6.4503	2.32543	3.47964
Pgl_GLEAN_10008020	3.36128	2.9774	1.88098	2.7434	1.05925	2.69554	5.369	2.45464	1.53635	6.20606	1.43409	1.77968	3.01142	2.95952	4.42581	3.88409
Pgl_GLEAN_10008021	38.0865	47.3403	32.0019	33.6245	25.8986	34.3189	44.2587	40.3737	40.6646	57.8977	42.6664	31.1107	41.3768	65.3298	59.5426	59.359
Pgl_GLEAN_10008057	10.9208	31.2538	16.0981	10.9806	19.5954	11.9107	6.87072	227.07	197.366	1.85268	108.156	91.9247	0	0	6.79778	1.83297
Pgl_GLEAN_10008058	0	0	0	0	0	0	1.28567	3.04053	0	0.792988	0.492438	0.353445	0.586853	0.476821	0.07917	0.057111
Pgl_GLEAN_10008059	0	0.39314	0	0.147513	0.093211	0.097628	0.079883	0.789576	0	0	0	0.598132	0.207031	0.629654	0.213301	0.361461
Pgl_GLEAN_10008060	0	0	0	0	0	0	0	0	0	0	0	0	0	0.161505	0.433468	0
Pgl_GLEAN_10008061	0	0	0	0	0	0	0	0	0	0	0	0	0.124622	0.51365	0	0.369348
Pgl_GLEAN_10008162	8.57074	6.6863	5.83375	7.53785	6.43454	5.76984	8.4644	16.8649	2.25924	5.41221	3.50154	3.98449	8.3492	0.246759	16.0891	0.996751
Pgl_GLEAN_10008163	0	0	0	0	0	0	0	0	0	0	0	0	0	0	0	0
Pgl_GLEAN_10008164	0	0	0	0	0	0	0	0	0	0	0	0	0	0	0	0
Pgl_GLEAN_10008165	1.34178	1.19131	0.104793	1.51236	0.163377	0	2.05909	0.887234	0	1.49089	0.078443	0	0.00874	0.041448	0.006292	0.02391
Pgl_GLEAN_10008328	0.723294	0	0	0.479661	0	0	0	0	0	0	0	0	0	0.399781	0.218574	0.03382
Pgl_GLEAN_10008329	18.6232	9.62908	10.0707	7.0694	6.69984	4.3243	16.4809	32.0791	7.50641	12.28	9.09066	6.71319	139.613	101.844	217.135	57.1737
Pgl_GLEAN_10008330	0	0	0	0	0	0	0	0	0	0	0	0	0	0	0	0
Pgl_GLEAN_10008331	0	0	0	0.184449	0	0	0.59819	0.163918	0	0.368361	0.51249	0	0	0.35393	0	0
Pgl_GLEAN_10008332	0	0	0	0	0	0	0	0	0	0	0	0	0.790917	0	17.696	0
Pgl_GLEAN_10008333	0	0	0	0	0	0	0	0	0	0	0	0	0	0	0	0
Pgl_GLEAN_10008334	3.32143	2.90036	1.14045	1.76084	1.05538	0.914233	2.30526	0.90479	0.102863	2.95287	0	0.49036	0.005428	0.051365	0	0
Pgl_GLEAN_10008335	0	0	0	0	0	0	0	0.740868	0	0.871328	0	0	0	0	0	0.227024
Pgl_GLEAN_10008336	0	0.054569	0	0.030383	0	0	0.066108	0.109412	0.08697	0.060914	0	0	0.082873	0.198516	0	0.173508
Pgl_GLEAN_10008337	58.9242	57.0614	57.122	64.8053	72.8676	61.7974	57.1875	69.442	39.8435	59.6631	31.0505	39.202	28.3608	32.9467	2.45871	5.05868
Pgl_GLEAN_10008338	10.0339	13.1506	9.9507	11.741	10.2208	8.08254	14.661	8.29595	8.40127	13.9702	13.2692	7.67691	10.0403	9.74826	3.82107	4.08542
Pgl_GLEAN_10008339	0	0	0	0	0	0	0	0	0	0	0	0	0	0	0	0
Pgl_GLEAN_10008340	0	0	0	0	0	0	0	0	1.38528	0	0	0	0	0	0	0
Pgl_GLEAN_10008341	0	0	0	0	0	0	0	0	0	0	0	0	0	0	0	0
Pgl_GLEAN_10008342	0	0	0	0	0	0	0	0.305949	0	0.347882	0	0	0	0	0.067653	0.073311
Pgl_GLEAN_10008343	35.239	41.7068	30.1187	33.1073	28.2002	34.7617	32.4482	30.7339	12.0004	37.2303	11.1847	14.9526	21.7424	23.18	12.6759	14.8946
Pgl_GLEAN_10008344	2.21781	2.45858	1.10987	2.01819	1.31963	1.5709	3.46942	2.92789	1.64252	3.7314	1.79032	1.13864	1.35776	1.94875	0.969501	1.59635
Pgl_GLEAN_10008345	0.108344	0.368301	0.086906	0.159188	0.174862	0.091721	0.074279	0.041013	0.130193	0.182461	0.167995	0	0.048464	0.003641	0.043707	0.041745
Pgl_GLEAN_10008346	0	0	0	0	0	0	0	0	0	0.037744	0	0	0	0.009058	0	0.01298
Pgl_GLEAN_10008347	0	0	0	0	0	0	0	0	0	0	0	0	0	0	0	0
Pgl_GLEAN_10008348	0.088862	0.234812	0.09499	0.055866	0.071676	0.050135	0.507088	0.067226	0.106612	0.485714	0	0	0.022733	0.032882	0.007975	0.0257
Pgl_GLEAN_10008349	0	0	0	0	0	0	0	0	0	0	0	0	0	0	0	0
Pgl_GLEAN_10008373	0	0	0	0	0	0	0	0	0	0	0	0	0	0	0	0
Pgl_GLEAN_10008404	4.52396	10.807	2.80141	10.3982	2.8664	8.10401	2.45743	7.61767	6.28323	0	4.21336	0	0.901042	1.56706	0.420498	0
Pgl_GLEAN_10008405	0	0	0	0	0	0	0	0	0	0	0	0	0	0.228432	0	0
Pgl_GLEAN_10008406	25.3622	34.1914	29.7969	30.0407	22.4404	25.5529	27.3442	8.07424	1.81684	18.8766	5.12269	6.08144	0.600537	0.50965	0.318392	1.76981
Pgl_GLEAN_10008407	10.0438	11.8926	4.84225	11.2729	4.86917	7.69423	13.1105	7.32016	7.3906	12.8521	6.52432	5.97454	3.43594	4.02403	6.92969	8.34248
Pgl_GLEAN_10008408	722.674	568.357	258.41	719.364	390.514	338.628	474.349	189.725	65.1026	431.979	63.1	149.327	56.6755	58.5548	15.0565	14.0351
Pgl_GLEAN_10008409	0	0	0.251892	0.621707	0.252945	0	0.221468	0	0	0	0	0	0	0.029464	0	0
Pgl_GLEAN_10008488	0	0	0	0	0	0	0	0	0	0	0	0	0	0	0	0
Pgl_GLEAN_10008489	0	0	0	0	0	0	0	0	0	0	0	0	0	0	0	0
Pgl_GLEAN_10008490	0	0	0	0	0	0	0	0	0	0	0	0	0	0	0	0
Pgl_GLEAN_10008491	0	0	0	0	0	0	0	0	0	0	0	0	0	0	0	0
Pgl_GLEAN_10008492	0	0	0	0	0	0	0	0	0	0	0	0	0	0	0	0
Pgl_GLEAN_10008493	0	0	0	0	0	0	0	0	0	0	0	0	0	0	0	0
Pgl_GLEAN_10008494	0	0	0	0	0	0	0	0	0	0	0	0	0	0.158162	0	0
Pgl_GLEAN_10008607	0	0	0	0	0	0	0	0	0	0	0	0	0	0	0.056837	0
Pgl_GLEAN_10008608	35.0156	38.964	35.7089	32.9966	28.9965	37.9293	38.6976	61.8833	64.3955	42.142	71.6048	52.3452	73.7327	81.3348	77.4987	88.2191
Pgl_GLEAN_10008609	237.558	248.183	87.3	262.635	88.8982	98.2616	377.625	283.298	161.594	321.364	211.988	170.618	39.9652	40.5846	845.365	416.614
Pgl_GLEAN_10008610	0	0	0	0	0	0	0	0	0	0	0	0	0	0	0	0
Pgl_GLEAN_10008611	10.3775	9.76906	25.393	9.27212	17.4498	20.2197	5.091	8.90295	13.5896	7.49085	25.6186	27.6041	7.27086	8.53601	32.4482	20.2523
Pgl_GLEAN_10008612	0	0	0	0	0	0	0	0	0	0	0	0	0.023067	0.024197	0	0.069602
Pgl_GLEAN_10008613	4.9902	1.90995	1.05026	4.8328	1.50778	1.2615	7.16294	6.19118	5.18734	2.89039	5.37802	4.519	0.8161	2.35128	0.50856	2.40935
Pgl_GLEAN_10008614	0	0.30124	1.06402	0.173663	0.265256	0.548305	1.11706	0.606977	0.99365	0.689873	0	0	0	0	0.167914	0.03638
Pgl_GLEAN_10008622	0.182612	0	0.098327	0	0	0	0	0	0	0	0	0.211471	0	0	0.048394	0.052204
Pgl_GLEAN_10008623	39.6732	31.834	25.0535	31.9339	31.556	28.2904	23.7632	30.553	9.46958	27.4691	10.6485	21.3962	29.1447	18.2168	7.11003	2.2935
Pgl_GLEAN_10008624	5.6884	4.30263	1.95282	3.97234	2.72243	2.99839	3.49326	19.5809	1.27381	2.03988	1.01121	5.11049	4.50112	1.02406	1.66719	0.237706
Pgl_GLEAN_10008625	3.36631	4.1065	2.30504	2.5287	1.61286	0.581317	15.8463	15.2659	0.33929	4.75013	1.16834	0.323196	0.005955	0.050091	0.392208	0.969554
Pgl_GLEAN_10008626	4.59904	5.98497	5.76753	3.59246	2.89698	7.66685	5.70414	7.12427	4.4709	12.1185	5.22296	7.86005	9.28686	6.26448	11.9874	12.0558
Pgl_GLEAN_10008627	20.1643	23.4176	18.8228	15.6361	14.8474	24.1299	21.6939	19.2883	14.3817	22.1255	15.2918	10.0288	6.50048	6.82057	28.2699	49.7751
Pgl_GLEAN_10008628	0.375825	0	0	0	0	0	0.462052	3.62349	0	0.106534	0	0	0.44554	0.827915	0.144808	0.311871
Pgl_GLEAN_10008629	0	0	0	0	0	0	0	0	0	0	0	0	0	0	0	0
Pgl_GLEAN_10008630	0	0	0	0	0	0	0	0	0	0	0	0	0	0	0	0
Pgl_GLEAN_10008631	0	0	0.332292	0	0	0	0	0	0	1.64719	0	0	0	0	0	0
Pgl_GLEAN_10008632	0.34477	0.697009	0.061656	0.487329	0.062009	0	0.264584	0.087407	0	0.195179	0	0	0.01461	0.023038	0.051154	0.176215
Pgl_GLEAN_10008633	2.30293	2.54775	0.996507	2.28111	0.715962	0.750746	4.9597	4.84073	1.49858	3.52217	2.6951	0.918162	35.8343	48.1049	6.90454	6.79721
Pgl_GLEAN_10008634	393.773	355.982	152.345	334.725	183.765	156.192	689.175	315.841	369.268	1169.18	368.559	462.328	257.067	270.219	863.444	1366.68
Pgl_GLEAN_10008635	0	0	0	0.084884	0	0	0	0	0	0	0	0	0	0	0	0
Pgl_GLEAN_10008636	0	0	0	0	0	0	0	0	0	0	0	0	0	0	0	0
Pgl_GLEAN_10008637	0	0	0	0	0	0	0	0	0	0	0	0	0	0	0	0
Pgl_GLEAN_10008638	60.0663	59.1787	23.12	63.8527	28.2249	29.2263	29.764	2.01755	3.26366	21.6036	2.95975	5.18746	0.016454	0.103641	0	0
Pgl_GLEAN_10008639	4.07023	6.29777	5.93053	6.49896	4.46659	4.40022	3.9083	8.82321	8.1392	3.62611	3.40327	4.25461	12.763	0	11.3812	0
Pgl_GLEAN_10008640	0	0	0	0	0	0	0	0	0	0	0	0	0	0	0	0
Pgl_GLEAN_10008641	0	0	0	0	0	0	0	0	0	0	0	0	0	0	0	0
Pgl_GLEAN_10008642	1.73043	1.20464	0.232456	0.184346	0.467505	0.408205	2.26566	3.9571	2.46237	1.22954	1.25038	1.83284	334.181	211.181	104.133	68.2376
Pgl_GLEAN_10008793	0	0	0	0	0	2.62297	1.20223	0	13.1138	0	2.19144	2.9196	0.38585	0.101629	18.5845	53.9249
Pgl_GLEAN_10008795	0	0	0	0	0	0	0	0.089758	0	0	0	0	0	0	0	0.033912
Pgl_GLEAN_10008796	0	0	0	0	0	0	0	0	0	0	0	0	0	0	0	0
Pgl_GLEAN_10008797	0.07369	0	0.039447	0	0	0	0	0.335231	0	0.062218	0.114671	0.084802	0	0	0	0.035432
Pgl_GLEAN_10008798	0	0	0	0	0	0	0	0	0	0	0	0	0	0	0	0
Pgl_GLEAN_10008799	4.41981	5.02328	3.49854	4.14334	2.61068	2.5584	6.29172	3.99893	1.5303	7.22853	3.37658	1.45587	2.20931	1.11208	4.7268	2.31131
Pgl_GLEAN_10008800	17.3701	20.0071	18.0308	16.3997	18.0125	17.2229	24.1439	22.1294	35.3091	15.8949	34.7392	30.0516	2.7537	2.14849	22.6683	27.7847
Pgl_GLEAN_10008801	42.0158	43.5297	28.5281	33.2329	23.3269	36.8428	37.871	36.6403	31.0885	41.0756	27.068	21.0701	27.543	34.9711	40.0305	43.1563
Pgl_GLEAN_10008802	0	0	0	0	0	0.121937	0	0	0	0	0	0	0.094766	0.099528	0.018908	0
Pgl_GLEAN_10008803	7.21824	7.50483	9.11895	5.32979	5.95658	9.73663	10.8403	4.9016	8.01419	11.6906	8.38704	7.10206	7.68988	8.91337	11.2683	13.7876
Pgl_GLEAN_10008814	0	0	0	0	0	0	0	0	0	0	0	0	0	0	0	0
Pgl_GLEAN_10008815	0	0	0	0	0	0	0	0	0	0	0	0	0	0	0	0
Pgl_GLEAN_10008816	0	0	0	0	0	0	0	0	0	0	0	0	0	0	0	0
Pgl_GLEAN_10008817	6.028	7.49587	4.7784	5.20954	2.24718	4.08833	5.89607	0.200143	0.317637	7.03372	0.409853	0	0.006759	0.014274	0.095481	0.010188
Pgl_GLEAN_10008818	0	0	0.291064	0	0	0.21662	0	0	1.35549	0	0	0	0	0	0	0
Pgl_GLEAN_10008819	3.47196	3.69909	1.3977	1.85685	0.238594	1.75383	1.31692	0	1.20587	1.20488	0	0	0.378042	0.802893	0.582903	0.367666
Pgl_GLEAN_10008820	0.674939	0.431364	0.360886	0.326805	0.307211	0.468796	0.35585	0.392999	0.124731	0.655563	0.321881	0.358039	0.106188	0.488666	0.172255	0.160064
Pgl_GLEAN_10008821	2.65619	2.74505	1.22637	1.71087	1.02744	1.29104	2.11601	3.48299	0.466366	1.95371	0.452507	0.879215	3.04342	3.70059	0.016746	0.379402
Pgl_GLEAN_10008822	0	0	0	0	0	0	0	0.039554	0	0	0	0.060059	0.043416	0.899286	0.014056	0.332248
Pgl_GLEAN_10008823	4.55957	5.09969	3.23807	2.11943	2.52775	1.87743	6.08787	8.7718	16.462	4.17898	20.942	24.7908	0.686038	11.2951	0.053049	26.2992
Pgl_GLEAN_10008824	9.09007	5.22866	2.76545	7.12301	1.85038	1.91704	22.3945	1.32597	7.91324	27.9229	5.93064	9.9318	26.9219	13.1646	9.91725	26.6007
Pgl_GLEAN_10008825	0	1.36116	0	1.79979	0	0	0.893234	2.7976	0	1.68648	11.4879	2.13564	1.68407	0.480302	45.7116	112.057
Pgl_GLEAN_10008826	0	0	0	0	0	0	0	0	0	0	0	0	0.016811	0	0	0
Pgl_GLEAN_10008827	0.441472	0.556461	0.433263	0.464809	0.396213	0.789541	1.34837	1.2831	0.0887	0.93185	0.400735	0.508042	17.0296	19.2714	0.085558	0.318413
Pgl_GLEAN_10008828	18.3503	16.621	6.10751	24.0218	4.37957	8.10929	35.796	14.2673	6.39031	26.7417	6.60299	5.4714	0.013419	0.028214	0.432337	2.58937
Pgl_GLEAN_10008829	312.062	306.015	268.911	292.107	279.931	312.027	309.861	290.235	266.428	361.52	229.613	253.018	376.397	341.768	182.675	335.556
Pgl_GLEAN_10008830	209.834	196.256	184.429	198.82	189.432	214.252	140.233	92.8941	38.7795	152.283	43.9979	46.0004	191.35	209.6	89.1752	130.055
Pgl_GLEAN_10008831	7.5346	4.77892	0.711102	4.6078	2.50052	1.67995	5.88444	0.253237	0	1.71999	0.267348	0.765015	0.203989	0.042809	0.028424	0
Pgl_GLEAN_10008832	3.84465	3.67066	0.908491	2.49759	1.04358	1.77448	2.80915	0	0.595734	1.24606	0.771462	0	0.015106	0.047584	0.063255	0.501141
Pgl_GLEAN_10008833	0	0	0	0	0	0	0	0	0	0	0	0	0	0	0	0
Pgl_GLEAN_10008834	4.12275	6.68416	0.964987	4.76374	3.39569	2.43857	4.82504	3.15098	0.439832	5.83643	0.853348	1.45276	0.351258	0.11904	0.205925	0.615081
Pgl_GLEAN_10008835	7.33199	11.0226	7.20513	10.9288	6.25158	6.65072	10.6391	5.46538	3.6006	7.2289	3.92981	4.24552	0.382235	0.389385	1.02002	1.06541
Pgl_GLEAN_10008836	84.7842	83.36	101.295	75.4502	110.852	99.2164	58.06	102.218	42.9332	63.7268	46.6323	48.1366	187.715	216.707	128.49	140.685
Pgl_GLEAN_10008837	71.3453	56.776	96.3546	86.9962	56.5099	42.1423	3.36384	365.542	229.467	3.48891	156.898	197.652	0	0	0.05966	1.22961
Pgl_GLEAN_10008838	12.3697	15.8823	3.11647	3.85548	0	0	18.0619	10.4079	5.23996	19.7413	13.9702	2.27908	0.47761	0.166428	0.444212	1.67712
Pgl_GLEAN_10008839	24.7712	23.9052	20.7841	27.2386	16.923	24.12	32.9469	18.5785	20.9077	30.0731	14.2961	16.0462	1.51127	1.88131	4.09229	8.88021
Pgl_GLEAN_10008840	0	0	0	0	0	0	0.111798	0	0	0	0	0	0	0	0.331459	0.546004
Pgl_GLEAN_10008841	11.1586	9.27168	9.04108	7.70132	5.03591	8.04879	8.57973	16.8738	11.5157	10.9025	14.8696	11.8088	3.24193	4.92176	68.1335	153.456
Pgl_GLEAN_10008842	89.0796	96.3819	77.1677	69.3095	59.6075	101.125	82.1588	37.4335	25.3443	86.2307	28.763	25.4166	125.933	124.218	29.0239	37.8484
Pgl_GLEAN_10008843	0	0	0	0	0	0	0	0	0	0	0	0	0	0	0	0
Pgl_GLEAN_10008844	16.636	15.1449	14.0092	13.0588	11.5986	15.8319	17.6864	12.7265	8.22759	17.5611	9.73206	7.97579	9.01963	12.5699	10.6142	16.0944
Pgl_GLEAN_10008845	1.65317	1.95614	1.20754	1.07116	0.697379	1.18172	1.58161	2.346	2.03184	1.63047	1.18267	1.26272	2.14016	2.35085	4.56181	5.57068
Pgl_GLEAN_10008846	0	0	0	0.317845	0	0.676819	0.564916	0.626838	0.457777	0.307522	0.956564	0.868517	0.082504	0.177269	0.107444	0.112744
Pgl_GLEAN_10008847	0.285864	0	1.15196	0	0.695037	0.809182	0	0.326822	0.522893	0.365548	0.901141	0.495426	0.245312	0.959541	2.84692	7.73906
Pgl_GLEAN_10008848	3.08195	3.07014	15.3726	3.64154	11.1323	9.2553	5.54559	5.98498	15.409	4.76103	16.2637	12.8038	1.58227	3.47917	7.43499	11.8681
Pgl_GLEAN_10008849	59.9221	56.8435	29.7231	65.7317	37.4609	30.3015	66.5105	32.3943	103.169	50.1098	112.784	94.5832	0.784111	1.13177	0.555152	2.12235
Pgl_GLEAN_10008850	0	0	0	0	0	1.01035	0	0	0	0	0	0	0	0	0	0
Pgl_GLEAN_10008851	12.303	14.3635	11.2452	11.1475	8.9489	11.783	17.9277	24.599	36.8518	19.5558	37.3825	38.7451	11.0448	12.9284	40.4351	41.824
Pgl_GLEAN_10008852	0	0	0	0	0	0	0	0	0	0	0	0	0	0	0	0.033351
Pgl_GLEAN_10008853	0	0	0.139553	0	0	0	0	0	0	0	0	0	0	0.051111	0.452807	0.390877
Pgl_GLEAN_10008854	0	0	0	0	0	0	0	0	0	0	0	0	0	0	0	0
Pgl_GLEAN_10008855	1.17101	3.05828	1.76582	1.46795	0.97859	1.02455	2.30704	2.61446	2.22456	3.84603	1.75857	1.86107	0.756697	6.05869	3.61123	3.70688
Pgl_GLEAN_10008873	0.821927	1.1574	1.89008	0.697362	1.33062	2.59018	1.18981	1.60778	1.42579	1.89512	1.93407	1.08372	17.2011	17.2644	13.256	12.9502
Pgl_GLEAN_10008874	0	0	0	0	0	0.189236	0	0	0	0	0.542453	0	0	0	0	0
Pgl_GLEAN_10008875	17.4705	14.1889	0	1.53123	0.848769	0	22.3282	1.21024	0	14.5483	0	0	102.738	121.783	35.6152	31.4474
Pgl_GLEAN_10008876	0	5.76689	0	0	0	0	0	0	0	0	0	0	4.81226	0	0.671638	0
Pgl_GLEAN_10008877	35.3045	30.3668	25.9525	25.7992	26.0692	27.4393	19.2889	20.9805	22.3929	28.4596	13.3029	16.2704	24.1173	27.6628	25.7242	27.9391
Pgl_GLEAN_10008878	3.23354	2.8423	5.26433	2.3891	3.74233	4.39893	9.12785	1.78347	1.91489	10.0679	2.38192	2.00969	25.3275	26.6829	9.80249	13.2281
Pgl_GLEAN_10008879	3.99849	0	0	0.762448	0	0	5.20182	4.48235	0	0.747908	0	0	0	0	0	0
Pgl_GLEAN_10008880	0	0	1.18776	0.522138	0.596632	2.45654	2.15786	0	0	1.01377	0	0	9.38072	12.2842	5.33524	9.15474
Pgl_GLEAN_10008881	0	0	0	0	0	0	0	0	0	0	0	0	0	0.037066	0	0
Pgl_GLEAN_10008882	0	0	0	0	0	0	0	0	0	0	0	0	0	0	0	0
Pgl_GLEAN_10008883	14.6817	8.75344	11.8326	8.92355	6.19842	7.47425	18.1332	5.92694	6.36008	5.22797	7.52321	8.87569	6.27252	8.49904	9.84769	8.92961
Pgl_GLEAN_10008884	3.13059	2.2228	0.839007	1.53058	0.843885	1.21656	3.55126	9.95766	0.592047	4.39254	0.611662	3.3822	28.1939	21.3859	27.6622	54.0332
Pgl_GLEAN_10008885	0	0.069067	0	0.077067	0.098337	0.051555	0.125658	0	0.220599	0.154431	0.213637	0	0.290554	0.183303	0	0.035041
Pgl_GLEAN_10008886	0	0	0	0	0	0	0	0.138004	0.109882	0	0	0	0	0	0	0
Pgl_GLEAN_10008887	0	0	0	0	0	0	0	0	0	0	0	0	0	0	0	0
Pgl_GLEAN_10008888	16.7711	17.1536	6.99511	10.776	6.18626	10.2094	13.7104	4.7836	4.02309	17.5381	2.72452	3.2623	6.55198	10.5359	6.76283	20.1322
Pgl_GLEAN_10008889	1.39411	0.213452	1.20728	0.243089	1.21322	1.90319	3.53719	7.51583	0.347897	0.242301	0.450872	2.92196	419.852	306.867	604.171	421.636
Pgl_GLEAN_10008890	0.128584	0	0	0	0	0	0	0	0	0	0	0	0	0	0	0
Pgl_GLEAN_10008891	0.963333	0.492901	0.522595	0.563965	0.700078	0.548778	1.51668	0.99242	1.2107	0.842208	1.04693	1.12441	28.896	28.4324	14.6965	8.694
Pgl_GLEAN_10008892	24.367	29.3074	30.7591	26.281	30.3031	32.4176	32.345	6.90817	4.41571	27.5721	3.97381	5.08765	17.0903	20.1686	22.4043	47.2161
Pgl_GLEAN_10008893	0	0	0	0	0	0	0	0	0	0	0	0	0	0	0	0
Pgl_GLEAN_10008894	330.872	297.15	239.759	306.284	239.047	246.931	305.544	202.83	160.452	282.966	154.553	155.765	171.409	138.85	207.603	190.421
Pgl_GLEAN_10008895	10.8148	9.79349	3.32558	8.74519	2.04335	4.08582	10.6658	10.7523	1.05171	14.3995	2.99228	2.98001	6.88429	5.67005	6.68057	2.34133
Pgl_GLEAN_10008896	13.7485	13.996	14.4357	10.0745	9.06232	13.2116	14.4762	13.0516	9.47102	16.484	13.8662	9.32422	12.4523	13.1885	12.2276	14.6352
Pgl_GLEAN_10008905	260.554	296.35	499.136	262.094	491.838	547.735	211.498	336.791	413.731	248.284	416.136	326.273	57.0093	42.6921	105.295	72.688
Pgl_GLEAN_10008906	6.92601	5.82079	0	6.08431	0	0	23.9032	2.80683	0.1797	27.7966	0	0	0.090713	1.18093	4.00673	1.61865
Pgl_GLEAN_10008907	0	0.308275	0	0.691244	0.073119	0.306488	1.68729	1.34062	0.16488	2.76693	0.106541	0.469042	0.146034	0.153484	1.4308	1.98158
Pgl_GLEAN_10008908	9.04068	8.37264	12.453	7.25648	8.11248	9.77517	17.9726	5.31222	9.28806	20.0495	7.46552	6.93457	23.882	33.4786	9.70154	15.317
Pgl_GLEAN_10008909	228.809	222.67	184.834	188.906	190.694	209.606	141.713	224.751	146.376	164.481	117.27	149.058	76.4861	94.6612	22.0004	63.5365
Pgl_GLEAN_10008968	0	0	0	0	0	0	0	0	0	0	0	0	1.57733	0	0.97195	0
Pgl_GLEAN_10008969	6.39808	4.98829	0	8.01416	0	0	13.9027	9.6265	0	8.9734	0	0	0.069197	0.507385	0.240715	0.522352
Pgl_GLEAN_10008970	0.786502	0.898738	0	0.422649	0.106515	0	0.914503	0.601917	0	0	0.156522	0	0.086869	0.052143	0.416182	0.692341
Pgl_GLEAN_10008971	0	0	0	1.77347	0	0	1.67341	0	0	0	0	0	0.227621	0.237561	0.159021	2.90422
Pgl_GLEAN_10008972	0.45555	0.346118	0	0.194371	0.08208	0	0.421421	0	0	0.259227	0	0	0	0	0	0
Pgl_GLEAN_10008973	1.15498	0.663532	0	0.63049	0	0	1.51046	0	0	0.745925	0	0	0	0.037915	0.025185	0.054485
Pgl_GLEAN_10008974	0	0	0	0	0	0	0	0	0	0	0	0	0	0	0	0.047631
Pgl_GLEAN_10008975	0	0	0	3.98644	0	0	7.4944	5.75875	0	3.46252	0	0	0	1.02743	0	0
Pgl_GLEAN_10008976	0	0	35.0272	0	76.5435	57.5979	0	0	66.9265	0	41.3738	70.3314	0	0	0.369407	0
Pgl_GLEAN_10008977	0	0	0	0	0	0	0	0	0	0	0	0	0	0	0	0
Pgl_GLEAN_10008978	12.5914	16.7681	6.13169	19.0925	2.19769	3.64646	33.424	16.998	4.27965	24.2461	2.80473	4.71729	5.38546	8.47567	4.15028	7.72607
Pgl_GLEAN_10008979	0	0	0	0.130837	0	0	0.070913	0	0	0	0.121034	0	0.029134	0	0	0
Pgl_GLEAN_10008980	0	0	0	0	0	0	0	0	0	0	0	0	0	0	0	0
Pgl_GLEAN_10009065	0	0	0.310869	0	0.547054	0.245654	0	0	0	0	0	0	0.01834	0.115643	0.397781	0.539208
Pgl_GLEAN_10009066	24.5607	27.2985	17.93	20.4402	13.2111	20.086	19.6166	16.5361	12.6502	27.7795	12.561	18.0026	29.8095	26.4196	43.5455	29.7126
Pgl_GLEAN_10009067	34.34	34.0009	17.5533	29.125	14.4494	17.6438	49.8884	25.9481	10.2864	48.3198	10.4147	12.9697	13.886	16.0872	18.251	15.496
Pgl_GLEAN_10009068	0	0	0	0	0	0	0	0	0	0	0	0	0.741658	0.257404	4.14355	6.4829
Pgl_GLEAN_10009069	87.8567	88.7853	52.3826	65.7072	33.6678	60.933	91.7827	82.1853	40.4067	104.423	42.4142	34.7842	24.8624	28.2509	93.4155	133.756
Pgl_GLEAN_10009070	4.45369	5.02477	3.21616	3.68999	3.61593	3.67276	4.33839	2.14351	1.19254	6.02601	0.71466	0.97608	0.275172	0.645195	1.01839	3.63802
Pgl_GLEAN_10009071	28.3004	26.0667	16.7905	19.6293	14.6018	22.3382	24.6187	16.6761	23.0373	29.0497	23.7219	25.6998	14.1392	16.4893	21.279	25.7073
Pgl_GLEAN_10009072	14.8431	20.2962	17.0491	15.7219	12.3212	21.0092	21.8182	18.5718	16.3616	25.3885	19.7587	15.4164	10.4676	17.7619	15.8374	9.30815
Pgl_GLEAN_10009073	1538.77	1303.87	908.375	1683.57	1368.18	1021.4	929.468	447.213	259.697	848.534	263.121	653.456	5.44232	8.16854	1.30378	2.14293
Pgl_GLEAN_10009074	0	0	0.179841	0.047365	0.120582	0.0632	0.154317	0	0	0.094859	0.175132	0	0.909552	0.455675	0.27867	0.299959
Pgl_GLEAN_10009075	13.5116	14.0045	2.04933	10.7359	1.48783	3.35459	14.3617	6.47005	3.12495	17.6262	4.04448	3.67326	13.667	2.7814	11.6176	2.40793
Pgl_GLEAN_10009076	0	0	0	0	0	0	0	0	0	0	0	0	0.013085	0	0.036558	0.03946
Pgl_GLEAN_10009077	0	0	0	0	0	0	0	0	0	0	0	0	0	0	0	0
Pgl_GLEAN_10009078	6.14162	3.96989	1.05225	4.68528	1.4096	1.65739	4.27602	1.24896	1.21918	3.9576	1.31789	1.50935	0.100694	0.126792	0.056127	0
Pgl_GLEAN_10009079	1428.8	1375.17	1272.83	2027.42	1554.57	1459.6	1832.52	29.1508	67.5911	1836.01	30.6441	32.9986	61.5663	107.474	31.4964	22.2401
Pgl_GLEAN_10009080	0	0	0	0	10.1061	5.01261	29.5969	61.6331	75.7842	7.98744	116.012	86.0272	0.683194	0.711658	5.09797	12.2477
Pgl_GLEAN_10009081	0	0	0	0	0	0	0	0	0.284457	0	0	0	0	0.016974	0.056155	0
Pgl_GLEAN_10009082	1.64153	0.716204	7.34394	0.710219	5.0908	4.66146	0.219162	3.41986	4.35611	0	3.7603	5.99231	0.840765	0.371726	2.71803	4.73762
Pgl_GLEAN_10009083	0.173363	0	7.61517	0	7.65988	4.45691	0	0.197359	6.49272	0	5.20558	4.89153	0.823003	0.482064	3.0657	3.2141
Pgl_GLEAN_10009084	0	0	0	0	0	0	0	0	0	0	0	0	0	0.679339	0	1.04672
Pgl_GLEAN_10009085	0	0	0	0	0	0	0	0	0	0	0	0	0	0	0	0
Pgl_GLEAN_10009188	0	0	0	0	0	0	0	0	0	0	0	0	0	0	0	0
Pgl_GLEAN_10009189	0	0	0	0	0	0	0	0	0	0	0	0	0	0.146992	0.195812	0.267205
Pgl_GLEAN_10009190	39.9038	35.2795	47.9334	30.8416	31.7235	50.1023	37.1354	66.8003	96.7927	41.3051	90.2925	73.2713	29.1093	35.1608	50.6381	117.278
Pgl_GLEAN_10009191	0	0	0	0	0	0	0	0	0	0	0	0	0	0	0	0.008477
Pgl_GLEAN_10009192	0	0	0	0	0	0	0	0	0	0	0	0	0	0	0	0
Pgl_GLEAN_10009193	8.44822	8.88454	5.93584	5.63253	3.84538	5.09295	9.26896	4.20553	5.67699	9.37842	6.23117	5.62378	15.7395	16.9576	9.29812	5.389
Pgl_GLEAN_10009194	0	0	0	0	0	0	0	0	0	0	0	0	0	0	0	0
Pgl_GLEAN_10009195	0	0.667912	0	0.736812	0	0.247187	0	0	0	0	0	0.507671	0.106076	0.209378	0.848655	0.639745
Pgl_GLEAN_10009196	7.56706	3.9983	6.82757	5.54221	5.13455	6.16021	7.60182	6.62714	6.81866	5.45194	6.02217	9.91895	35.537	40.4373	5.37906	13.416
Pgl_GLEAN_10009197	1.67697	1.38956	2.43743	1.51496	1.67756	2.25548	2.45306	1.87781	0.481832	1.822	0.746439	1.37895	12.011	13.1659	1.55601	1.58881
Pgl_GLEAN_10009198	0.077196	0.116789	0.165328	0.09759	0.041577	0.087206	0.424584	0.117091	0.186232	0.652101	0.120204	0.088855	0.123079	0.051772	0.186355	0.333966
Pgl_GLEAN_10009199	0.102357	0.542793	0.109754	0.303194	0.331169	0.405059	0.517641	0.233326	0.12398	0.520601	0.240185	0	0.996566	1.00665	0.127753	0.049098
Pgl_GLEAN_10009200	8.02505	7.40732	4.98502	6.73305	3.93375	6.30133	8.27903	6.69636	0.968493	8.07047	1.25031	2.30967	0.399094	0.34973	0.078899	0.239107
Pgl_GLEAN_10009243	0.849343	0	0	0.759204	0	1.4569	0.609557	0.661421	0	1.50731	0.353175	0	0.286739	0.164018	0.181441	0.157346
Pgl_GLEAN_10009244	5.33989	6.76658	4.82819	3.88902	2.60329	5.05324	6.51161	3.88412	5.47912	7.61426	5.72525	3.23837	3.54511	4.40609	4.02183	5.26076
Pgl_GLEAN_10009245	2.46174	2.40889	1.97976	1.86647	1.05092	2.08757	3.7727	3.35144	0.86972	3.21723	1.28374	0.472945	60.3301	76.9258	10.1135	11.5128
Pgl_GLEAN_10009246	55.3659	53.2908	45.4575	41.8552	38.8024	47.3901	57.5093	44.7746	61.1111	73.3952	52.5006	42.8002	13.1055	11.2817	79.6659	97.2403
Pgl_GLEAN_10009247	3.18057	5.33547	4.45978	3.65571	3.10371	4.4523	12.5485	1.94961	3.66222	10.0391	3.0471	2.45964	10.6649	11.2011	7.22421	8.42348
Pgl_GLEAN_10009248	23.7071	24.0535	32.2219	26.1828	22.0371	31.6708	42.5965	25.046	39.8778	48.3687	18.711	34.3397	25.9547	30.7069	38.4394	39.4574
Pgl_GLEAN_10009249	13.1536	8.7924	8.69289	14.2551	8.73522	11.5441	16.381	10.7386	9.3225	28.6808	11.2754	5.36731	6.69484	7.48157	2.55118	2.76091
Pgl_GLEAN_10009250	0.672085	0.169812	0.120171	0.284858	0.060431	0.063346	0.876502	3.8329	0.271789	1.04589	0.087772	0.387569	81.3839	95.7673	3.48131	7.78451
Pgl_GLEAN_10009251	3.5285	3.81868	2.62895	2.53311	2.04865	3.5552	4.62527	2.93659	3.0004	4.7871	3.65751	2.46757	5.03357	5.66985	3.393	4.12001
Pgl_GLEAN_10009252	0	0	0.095434	0	0.095951	0	0.164523	0	0	0	0	0.205246	0	0	0.015671	0
Pgl_GLEAN_10009253	0	0	0	0	0	0	0	0	0	0	0	0	0	0	0	0
Pgl_GLEAN_10009254	0	0	0	0	0	0	0	0	0	0	0	0	0	0	0	0
Pgl_GLEAN_10009255	14.7445	13.9336	6.439	14.3833	8.43171	9.68531	26.2683	2.09237	2.73453	15.5133	5.59431	3.02863	0.031743	0.233564	0.199996	0.610192
Pgl_GLEAN_10009256	0	0	0	0	0	0	0	0	0	0	0	0	0	0	0.010525	0
Pgl_GLEAN_10009289	0	0	0	0	0	0	0	0	0	0	0	0	0	0	0	0
Pgl_GLEAN_10009290	14.7985	13.8408	6.50644	12.5771	7.16318	9.67273	14.1198	9.1294	7.13788	14.9762	6.01514	4.41799	106.958	158.562	31.345	19.3083
Pgl_GLEAN_10009291	35.4057	35.821	31.2057	34.6766	23.8692	26.235	49.1717	25.6704	26.8734	38.5089	20.0515	26.6953	41.0961	54.7673	32.8158	37.6993
Pgl_GLEAN_10009292	0	0.556167	0	0	0	0	1.7028	0.931951	0	1.46873	0	0	0	0.016016	0	0.069003
Pgl_GLEAN_10009293	15.234	14.6368	4.32572	11.7553	5.85721	6.51436	71.1928	17.9569	6.55494	110.879	5.38772	9.3079	5.89326	4.15188	2.15717	0.324466
Pgl_GLEAN_10009294	0	0	0	0	0	0	0	0	0	0	0	0	0	0	0	0.806199
Pgl_GLEAN_10009295	0	0	0	0.111712	0	0	0.121214	0	0	0.335411	0	0.151671	0.008338	0.035166	0	0
Pgl_GLEAN_10009296	30.1551	29.3027	31.6362	27.7358	24.4684	37.7798	31.5988	34.0285	28.5134	39.4104	31.9646	20.5465	27.5618	30.8971	17.4482	19.5325
Pgl_GLEAN_10009297	6.07314	5.86561	3.00193	6.17572	2.39695	2.97576	5.01836	3.38326	0.803471	7.85929	1.68828	1.51901	1.50644	1.62653	1.40941	2.47508
Pgl_GLEAN_10009298	0	0	0	0	0	0	0	0	0	0	0	0	0	0	0	0
Pgl_GLEAN_10009299	0.923454	0.702987	1.98914	0.475437	2.39979	1.15182	1.45814	5.78987	4.98956	1.10861	3.96066	4.70588	0.245057	0.355511	9.36256	14.9392
Pgl_GLEAN_10009300	6.75019	10.452	4.49542	4.30802	2.77075	4.89015	9.84591	3.70209	2.13736	12.301	2.5497	2.33866	5.79965	5.42027	2.00245	1.88573
Pgl_GLEAN_10009301	0	0	0	0	0	0	0	0	0	0	0	0	1.53789	0	0	0
Pgl_GLEAN_10009302	42.8011	34.0854	28.2353	32.4928	29.3469	33.331	18.2531	5.68536	9.6138	22.694	10.8263	5.43139	0.141305	0.427153	0	0
Pgl_GLEAN_10009303	0	0	0	0	0	0	0	0	0	0	0	0	0	0	0	0
Pgl_GLEAN_10009304	33.4497	34.3987	20.865	32.643	23.9822	19.4427	23.7716	10.9164	4.35567	18.0867	4.3563	8.27817	0.360482	1.45391	0.051514	0.255098
Pgl_GLEAN_10009305	77.3933	73.416	69.3127	61.0683	62.3923	78.5433	32.9892	41.1032	9.90266	45.7417	12.2999	20.7211	0.255327	0.441486	0.015904	0.14541
Pgl_GLEAN_10009306	0	0	0	0	0	0.402864	0	0	0	0	0.611575	0	0	0	0.898778	0
Pgl_GLEAN_10009307	0	0	0	0	0	0	0	0	0	0	0	0	0	0	0	0
Pgl_GLEAN_10009308	2.25773	1.24875	7.76837	0.219906	2.24593	2.89481	5.65829	13.1809	0.944197	2.86461	0.948185	4.9003	0.580996	0.814559	0.682469	1.81843
Pgl_GLEAN_10009309	0.606769	0	0.139302	0.182924	0.14012	0.048977	0.437529	0.592076	0.209443	0.073319	0.067605	0	0.071806	0.360096	3.37536	1.07414
Pgl_GLEAN_10009310	0	0	0	0	0	0	0	0	0	0	0	0	0	0	0	0
Pgl_GLEAN_10009311	0	0	0	0	0	0	0	0	0	0	0	0	0	0	0.054261	0
Pgl_GLEAN_10009312	3.26479	4.49348	2.14147	3.64418	1.89261	2.39411	4.79176	3.49632	0.881484	3.18576	0.569432	0.558123	0	0.008075	0	0
Pgl_GLEAN_10009313	0	0	0	0	0	0	0	0	0	0	0	0	0.145196	0.176012	0.202996	0.084206
Pgl_GLEAN_10009314	0	0	0	0	0	0	0	0	0	0	0	0	0	0	0	0
Pgl_GLEAN_10009315	3.64221	4.9344	2.94486	3.30876	3.28934	4.82125	6.12156	1.08448	1.2461	4.87049	2.58	1.17295	9.8287	12.1204	10.0047	12.6258
Pgl_GLEAN_10009316	0	0	0	0	0	0	0	0	0	0	0	0	0	0	0	0
Pgl_GLEAN_10009317	12.3812	21.995	27.2872	12.1096	31.1609	29.9568	15.9799	33.1378	21.2274	11.8078	28.7898	11.5434	33.8567	20.558	10.6326	9.02886
Pgl_GLEAN_10009318	28.109	32.9286	2.51187	27.2041	3.19689	3.3419	26.2215	0.238442	0.387399	10.5136	0.753541	0.720574	0.154223	0.080925	0.134356	0
Pgl_GLEAN_10009319	0	0	0	0	0	0	0	0	0	0	0	0	0	0.040362	0	0
Pgl_GLEAN_10009320	23.4165	27.6051	15.7521	16.9678	14.7467	21.801	22.6121	30.5993	51.4735	38.6856	45.2379	25.8048	18.9917	18.2902	37.0179	38.8701
Pgl_GLEAN_10009321	119.285	154.833	78.78	124.101	72.043	70.5483	190.628	146.078	168.309	154.899	164.317	145.496	100.391	84.2852	212.666	185.876
Pgl_GLEAN_10009322	38.9844	45.3188	24.4822	35.0843	19.7876	27.0528	36.7474	38.8164	20.9396	43.9745	22.4579	17.4274	21.9216	19.8814	33.9168	36.5675
Pgl_GLEAN_10009323	60.6818	60.1653	39.8681	87.7016	49.5653	54.7783	69.3232	40.3113	73.8168	86.5629	39.5471	46.7755	31.1281	34.162	45.4219	43.583
Pgl_GLEAN_10009324	0	0	0	0	0	0	0	0.72674	0	0	0	0	0	0	0	0
Pgl_GLEAN_10009325	3.46598	3.61258	4.12357	2.48583	2.5083	4.11546	2.24119	2.35357	3.66565	3.02149	3.15365	3.77931	4.81688	4.87359	2.85887	2.26688
Pgl_GLEAN_10009338	7.22875	6.05069	10.035	7.09346	7.26623	7.82704	5.17106	12.4269	3.33347	6.57069	6.36276	4.4593	0.023747	0.066564	0	0.131277
Pgl_GLEAN_10009339	0	0	0	0	0	0	0	0	0	0	0	0	0.01475	0	0	0
Pgl_GLEAN_10009340	12.5427	9.00942	8.0927	8.91542	7.27804	9.28623	9.41304	3.90842	1.7629	10.7606	2.54631	3.84821	0.115617	0.308657	0.187067	0.187692
Pgl_GLEAN_10009341	1.637	1.14633	0.473179	1.1769	0.475863	0.854961	3.19329	2.20462	0.459367	3.10575	0.494626	0.290696	10.4918	13.163	0.067175	0.518426
Pgl_GLEAN_10009342	0	0	0	0	0	0	0	0	0	0	0	0	0	0	0	0
Pgl_GLEAN_10009343	2.14636	0	0.607121	0	0	0.627456	4.96723	50.7481	0	5.18742	0	2.62351	0.11271	0.058945	0.078511	0
Pgl_GLEAN_10009344	35.7087	35.1487	7.24628	24.7939	9.13757	6.04446	179.766	86.6781	44.8296	339.483	38.9661	41.9716	39.3665	52.8493	37.8663	49.8238
Pgl_GLEAN_10009383	0.427224	0.230616	0.391791	0.33345	0.164226	0.27563	0.72588	0.184921	0.073423	0.360084	0.189507	0	0.183196	0.176281	0.021868	0.041128
Pgl_GLEAN_10009384	7.9615	7.73408	2.89618	6.3345	3.55854	3.49994	4.44479	0.761766	0.490016	3.42043	0	0.922839	0	0.013193	0.017549	0
Pgl_GLEAN_10009385	0	0	0	0	0	0	0	0	0	0	0	0	0	0	0	0
Pgl_GLEAN_10009386	0.241483	0.184456	0	0	0.131102	0	0.22588	0.185448	0	0.626226	0.193866	0.280595	1.32062	0.111567	0.805083	0.091558
Pgl_GLEAN_10009387	0	0	0	0	0	0	0	0	0	0	0	0	0	0	0.149043	0
Pgl_GLEAN_10009388	0	0	0	0	0	0	0	0	0	0	0	0	0	0	0	0
Pgl_GLEAN_10009389	0	0	0	0	0	0	0	0	0	0	0	0	0	0	0	0
Pgl_GLEAN_10009390	0.566957	0.428353	0.212258	0.238105	0.122021	0.096003	0.622109	1.28795	0.068158	0.6686	0.043976	0.195545	1.24604	0.678159	5.84329	3.09038
Pgl_GLEAN_10009391	0	0	0	0	0	0	0	0	0	0	0	0	0	0	0	0
Pgl_GLEAN_10009397	0	0	0	0.379602	0	0	0	0.661421	0	0	0	0	0.104269	0.574063	0.145153	0.078673
Pgl_GLEAN_10009398	2.08701	2.74505	1.02198	1.46646	1.13019	1.39863	1.14617	3.33786	2.33183	1.30247	1.35752	0.219804	15.5286	17.5086	2.19372	2.87262
Pgl_GLEAN_10009399	0	0	0	0	0	0	0	0	0	0	0	0	0	0	0	0
Pgl_GLEAN_10009441	0	0	0	0	0	0	0	0	0	0	0	0	0	0	0	0
Pgl_GLEAN_10009442	0	0	0	0	0	0	0	0	0	0	0	0	0	0	0	0
Pgl_GLEAN_10009443	287.74	223.465	93.6591	290.986	183.561	193.181	1274.67	76.1018	67.3077	884.582	31.8444	107.073	2.53567	0.163326	0.36906	0.258045
Pgl_GLEAN_10009444	39.9152	44.7938	35.2354	44.2287	23.5243	40.2735	60.9041	49.0531	76.8473	67.3818	69.75	58.5707	58.6547	57.7565	56.6169	34.6639
Pgl_GLEAN_10009445	10.5318	9.40865	7.40714	6.47731	7.1699	10.4445	9.2861	5.81665	7.41653	11.0302	7.31341	5.61974	13.593	11.8888	12.2004	8.0346
Pgl_GLEAN_10009446	0	0	0	0	0	0	0	0	0	0	0	0	0	0	0.660943	0
Pgl_GLEAN_10009447	0	0	0	0	0	0	0	0	0	0	0.137515	0	0.043953	0.023063	0.033437	0
Pgl_GLEAN_10009448	10.7287	12.3676	13.2483	7.10479	13.0832	13.0193	11.4709	29.9124	8.40577	8.8219	15.9371	6.96012	0.078165	0.874	3.95114	8.431
Pgl_GLEAN_10009449	0	0	0	0	0	0	0	0	0	0	0	0	0	0	0	0
Pgl_GLEAN_10009450	0	0	0	0	0	0	0	0	0	0	0	0	0	0	0	0
Pgl_GLEAN_10009451	0	0	0	0	0	0	0	0	0	0	0	0	0	0	0	0
Pgl_GLEAN_10009452	1.70966	2.03134	0	0.822646	0	0	1.72118	1.37428	0	1.61059	0	0	0	0	0	0
Pgl_GLEAN_10009453	30.6331	37.7852	34.7365	28.0419	28.2644	40.0164	27.5318	19.7158	22.7658	23.6086	20.5971	13.412	1.06705	36.6323	0.579267	24.3366
Pgl_GLEAN_10009455	0	0	0	0	0	0	0	0	0	0	0	0	0	0	0	0
Pgl_GLEAN_10009456	10.3898	10.239	11.4643	9.81515	8.3761	8.83859	11.7309	8.04704	8.79491	8.89101	7.88787	6.39456	1.73978	1.75489	1.64597	2.24536
Pgl_GLEAN_10009457	4.22239	3.76706	1.32917	6.3956	3.00189	2.77686	4.4251	1.90453	0	2.19625	0	0.715394	0.428446	0.149566	0.099362	0
Pgl_GLEAN_10009458	2.75276	3.74474	1.48333	1.77513	1.49122	2.56506	3.47511	3.00959	2.41941	6.41788	1.25218	2.50673	8.06644	6.27018	1.85548	2.37642
Pgl_GLEAN_10009459	0	0	0	0.181322	0	0	0.194272	3.16481	0.519032	0.720355	0.337262	0	1.52813	0.210193	0	0.037803
Pgl_GLEAN_10009460	0.278822	0.426904	0.15091	0.121544	0	0.158599	0.786042	1.28843	0	0.726902	0	0	0	0.054984	0	0
Pgl_GLEAN_10009461	0	0	0	0	0	0	0	0	0	0	0	0	0	0	0.099046	0
Pgl_GLEAN_10009462	34.6301	27.8583	35.4422	35.6759	42.262	36.4604	23.5478	35.6992	4.5662	23.6733	4.57764	19.6425	1.06764	1.09871	1.1729	3.0043
Pgl_GLEAN_10009463	0	0	0	0	0	0	0	0	0	0	0	0	0	0	0	0
Pgl_GLEAN_10009464	0.82637	0	0	0	0	0	2.90299	0.662988	0	6.98072	0	0	61.1525	69.3563	41.9873	44.1949
Pgl_GLEAN_10009474	6.73898	7.81789	7.74622	4.98806	4.27508	6.97395	10.7266	7.85205	7.31744	11.4884	10.001	7.08222	9.10128	11.9193	11.8066	12.5604
Pgl_GLEAN_10009475	8.84792	12.0766	2.77333	8.15077	3.34552	5.72058	11.593	6.46101	2.28221	11.5032	1.96897	1.67022	3.15325	6.2287	3.13616	3.13059
Pgl_GLEAN_10009476	10.1425	11.3739	7.47134	11.1334	10.2083	10.6911	10.3211	8.43102	4.14694	11.7378	7.62211	5.35611	2.0296	2.19381	1.77671	2.74793
Pgl_GLEAN_10009477	15.5724	17.3349	9.61011	10.5852	9.88284	11.2764	17.7438	6.90416	3.28217	18.854	4.73757	5.70209	5.66018	6.50165	5.95768	6.23529
Pgl_GLEAN_10009478	65.0076	69.5837	73.6442	69.4256	85.8347	78.6573	72.6015	19.1086	52.3613	44.9857	66.5922	53.9664	30.8894	22.9275	44.02	25.1612
Pgl_GLEAN_10009479	0	0	0	0	0	0	0	0	0	0	0	0	0	0	0	0
Pgl_GLEAN_10009480	0	0.531983	0	0	0	0	0	0	0	0	0	0	0	0	0	0
Pgl_GLEAN_10009481	0	0	0	0	0	0	0	0.436666	0	0	0	0	0	0	0	0
Pgl_GLEAN_10009482	1.30202	2.65397	2.04121	1.56409	1.16684	2.22819	4.04141	2.33103	4.47727	4.56141	4.93654	2.34337	1.9932	1.96532	5.03702	8.51523
Pgl_GLEAN_10009483	1.89428	2.1698	2.04586	1.74227	1.02818	1.61389	6.41935	2.72663	2.64011	3.47727	6.0776	2.75064	2.44208	2.65806	7.94024	13.0457
Pgl_GLEAN_10009484	7.11942	0	0	0	0	0	17.7932	0.269247	0.90655	0	0.588483	4.04071	6804.31	29096.9	3878.65	8248.85
Pgl_GLEAN_10009485	0	0	0	0	0	0	0	0	0	0	0	0	0	0	0.092451	0
Pgl_GLEAN_10009486	0	0	0	0	0	0	0	0	0	0	0	0	0.009833	0	0	0
Pgl_GLEAN_10009487	0	0	0	0	0.203885	0	0	0	0	0.161517	0	0	0.035673	0.049966	0.415483	0.251011
Pgl_GLEAN_10009488	0	0	0	0	0	0	0	0	0	0	0	0	0	0	0	0
Pgl_GLEAN_10009489	0	0	0	0	0	0	0	0	0	0	0	0	0	0	0	0
Pgl_GLEAN_10009490	0	0	0	0	0	0	0	0	0	0	0	0	0	0	0	0
Pgl_GLEAN_10009656	1.04669	0.50438	0.203982	0.482605	0.205171	0.05378	4.98273	7.73209	0.115118	0.8058	1.18926	0.109638	0.024236	0.012741	0.02547	0.009134
Pgl_GLEAN_10009657	1.95662	0.592748	25.0653	0.537772	6.43462	1.82484	34.6136	4.60728	1.06568	4.14391	0.764578	0.45096	0	0.078576	0.148346	0
Pgl_GLEAN_10009658	9.27516	2.69567	5.5227	0.910529	5.25193	1.48257	29.5599	20.1332	1.58645	6.02856	3.36556	2.59057	2.8042	1.39267	6.21203	2.39254
Pgl_GLEAN_10009659	0	0	0	0.096622	0	0	0	0	0	0	0	0	0	0.029586	0	0
Pgl_GLEAN_10009660	0	0	0	0	0	0	0	0	0	0	0	0	0	0.020481	0.054403	0.05888
Pgl_GLEAN_10009661	0	0	0	0	0	0	0	0	0	0	0	0	0	0	0	0.054821
Pgl_GLEAN_10009662	0	0	0	0	0	0	0	0	0	0	0	0	0	0	0	0
Pgl_GLEAN_10009663	0	0	0	0	0	0	0	0	0	0	0	0	0	0	0	0
Pgl_GLEAN_10009664	4.69987	5.362	3.58198	3.8174	2.63552	3.21644	5.4361	5.1464	1.74118	5.72247	2.78882	2.64317	5.26417	3.1603	5.20189	4.64437
Pgl_GLEAN_10009665	10.3581	9.60615	7.28781	8.1898	7.57518	7.50497	15.4309	19.5187	25.6739	15.7334	31.5068	20.6025	8.84063	9.22931	222.412	292.058
Pgl_GLEAN_10009666	0	0	0	0	0	0	0	0	0	0	0	0	0	0	0	0
Pgl_GLEAN_10009667	0	0	0	0	0	0	0	0	0	0	0	0	0	0	0	0
Pgl_GLEAN_10009668	0	0	0	0	0	0	0	0	0	0	0	0	0	0	0	0
Pgl_GLEAN_10009769	0	0	0	0	0	0	0	0	0	0	0	0	0	0	0	0
Pgl_GLEAN_10009770	0	0	0	0	0	0	0	0	0	0	0	0	0	0.375129	0.167518	0.359699
Pgl_GLEAN_10009771	0	0	0	0	0	0	0	0	0	0	0	0	0.057221	0	0.637795	0
Pgl_GLEAN_10009772	0	0	0	0	0	0	0	0	0	0	0	0	0	0	0	0
Pgl_GLEAN_10009773	0	0	0	0	0	0	0	0	0	0	0	0	0	0	0	0
Pgl_GLEAN_10009774	3.22851	2.17908	1.97928	1.61745	1.54621	3.91983	4.23681	0.941345	1.02887	6.06943	1.67124	1.8931	1.19316	3.10249	3.08026	3.86346
Pgl_GLEAN_10009775	0.848536	0.551602	0.455389	0.360198	0.32713	0.548593	0.726166	0.737917	0.294575	0.824213	1.14176	0.559522	1.47093	0.679996	2.76057	1.20751
Pgl_GLEAN_10009776	1063.25	1349.63	704.745	1079.55	670.74	1011.4	1166.44	1363.8	1962.39	1377.74	1507.83	1187.52	886.352	638.328	1888.67	2678.61
Pgl_GLEAN_10009777	7.08736	5.87538	5.52403	5.44345	4.24151	5.57345	8.10336	7.57787	1.61184	10.1501	2.08207	2.55422	10.098	7.80258	2.01207	2.84516
Pgl_GLEAN_10009844	0.417395	0	0	0	0	0	0	0	0	0	0	0	0.256577	0.134514	0.035707	0.077376
Pgl_GLEAN_10009845	0.321965	0.487961	1.15108	0.363615	1.6787	1.21366	1.67861	6.03681	2.73211	0.182077	4.53719	4.08357	0.334499	0.078944	1.45348	1.19382
Pgl_GLEAN_10009846	12.9785	12.9355	29.6459	9.29949	33.18	21.5985	16.9575	116.819	465.045	19.2657	533.815	474.565	13.8563	9.06981	84.8115	28.3212
Pgl_GLEAN_10009847	0	0	0	0	0	0	0	0	0	0	0	0	0	0	0	0.036936
Pgl_GLEAN_10009848	0	0	0	0	0	0	0	0	0	0	0	0	0	0	0	0
Pgl_GLEAN_10009849	0	0	0	0	0	0	0	0	0	0	0	0	0.360347	19.003	0	11.1025
Pgl_GLEAN_10009850	7.99698	6.31533	2.67225	9.5306	6.25759	6.48717	13.6048	7.04369	8.71432	20.9414	8.56912	5.75689	4.91357	4.95211	15.5603	6.05535
Pgl_GLEAN_10009851	50.6692	45.9212	18.2117	40.8233	22.7974	26.6523	37.2771	16.7482	19.3791	39.8784	20.246	23.6253	0.501528	0.262904	0.232677	0.08411
Pgl_GLEAN_10009852	0	0	0	0	0	0	0	0	0	0	0	0	0	0	0.171398	0
Pgl_GLEAN_10009853	0	0	0.113852	0	0.228897	0	0	0	0	0	0	0	0.306077	0.335445	0.278926	0.180594
Pgl_GLEAN_10009854	0	0	0	0	0.160999	0.505001	0	0	0.370097	0.772914	0.239902	0.689423	0.517632	0.388036	0.927902	0.596478
Pgl_GLEAN_10009855	0	0	0	0	0	0	0	0	0	0	0	0	0	0	0	0
Pgl_GLEAN_10009856	4.88755	5.1773	3.05371	3.50379	2.19408	3.40533	5.6033	4.51129	2.94983	6.6098	4.06215	2.15705	6.59005	9.44728	3.65438	3.83596
Pgl_GLEAN_10009857	0	0	0	0	0.072712	0	0	0	0	0	0.635619	0.155476	0.02563	0	0.05979	0.012881
Pgl_GLEAN_10009981	0	0	0	0	0	0	0	0	0	0	0	0	0	0	0	0
Pgl_GLEAN_10009982	0	0	0	0	0	0	0	0	0	0	0	0	0	0	0	0
Pgl_GLEAN_10009983	0	0	0	0	0	0	0	0	0	0	0	0	0	0	0	0
Pgl_GLEAN_10009984	0	0	0.500455	0	0.24826	0	0	0	0	0	0.756765	0	0.082877	0	0	0
Pgl_GLEAN_10010069	18.4499	17.7519	10.829	12.1663	9.27156	15.0867	15.6742	9.54291	7.07683	20.4108	7.93349	7.81924	13.1744	22.3137	18.4975	33.2333
Pgl_GLEAN_10010070	29.1151	30.0909	38.4387	24.6289	24.2335	30.7175	10.0853	10.693	4.56912	12.5074	3.38257	3.35659	25.9316	23.181	1.65279	5.16152
Pgl_GLEAN_10010071	3.2169	2.66622	4.20527	3.14948	4.08046	4.87773	4.02531	4.12582	4.67435	3.72169	4.5424	2.18377	49.6459	7.46293	0.468887	6.10859
Pgl_GLEAN_10010072	28.2292	28.5717	19.1332	21.475	15.7338	22.7934	22.3687	19.9767	34.1149	27.208	25.6745	21.2995	31.1125	37.712	27.7229	36.619
Pgl_GLEAN_10010073	5.95862	5.38761	2.73868	4.57247	2.27415	2.75612	4.52972	5.07621	4.36249	7.03765	3.35307	2.56124	8.99253	8.52436	11.9172	7.94301
Pgl_GLEAN_10010074	28.3101	26.4797	18.8926	26.5941	20.4005	23.3603	27.3723	25.6534	27.8297	25.9042	27.6067	15.9561	20.2274	19.7788	33.8631	47.146
Pgl_GLEAN_10010075	18.8976	19.3853	18.6239	12.0117	10.136	17.4147	29.8202	25.3008	22.5161	25.8496	29.1354	22.6306	33.5165	40.5463	29.3088	79.3111
Pgl_GLEAN_10010076	82.9304	75.3703	52.8434	83.5669	52.6536	60.8466	118.678	53.0183	79.0216	138.024	80.1439	66.3034	28.2267	21.5408	48.1403	55.7088
Pgl_GLEAN_10010077	0	0	0	0	0	0	0	0	0	0	0	0	0.07512	2.05036	0	0.45255
Pgl_GLEAN_10010078	9.20609	12.5687	6.52224	12.9255	8.54701	8.33309	20.31	19.9905	10.5919	18.3652	10.0229	7.64946	0.787525	1.96705	3.55911	16.5283
Pgl_GLEAN_10010079	0	0	0	0	0	0	0	0	0	0	0	0	0	0	0	0
Pgl_GLEAN_10010080	0	0	0	0	0	0	0	0	0	0	0	0	0	0	0	0
Pgl_GLEAN_10010081	43.2572	64.0822	40.1816	32.3624	33.7346	37.4663	66.6048	369.357	1151.33	39.902	964.454	787.109	50.0112	60.511	865.467	1295.86
Pgl_GLEAN_10010082	5.89658	5.12439	1.19163	4.94482	1.8239	1.74839	4.75195	2.7165	0.58488	3.93011	0.981897	1.44806	0.264638	0.097061	0.767486	0.964907
Pgl_GLEAN_10010083	5.26832	2.70041	0.954195	2.015	0.958574	3.80544	5.32822	1.08793	1.33102	4.93406	0.575862	2.46386	0.501488	0.777695	0.334078	0.59207
Pgl_GLEAN_10010084	0	0	0	0	0	0	0	0	0	0	0	0	0	0	0	0
Pgl_GLEAN_10010085	0	0	0	0	0	0	0	0	0	0	0	0	0	0	0	0
Pgl_GLEAN_10010086	317.287	305.739	210.663	296.737	304.072	266.784	160.341	89.8658	74.5399	136.202	81.5341	78.1566	88.8041	63.8724	35.656	88.7825
Pgl_GLEAN_10010212	0	0	2.21706	0.073489	3.90095	3.11301	0	0.262252	7.5723	0	3.80835	3.57601	0.021769	0.045635	0	0.360678
Pgl_GLEAN_10010213	11.2232	14.496	14.3674	9.93777	10.3579	15.8054	11.9893	7.67475	21.2256	16.5243	16.1319	11.3585	14.2217	10.8803	19.6629	12.6795
Pgl_GLEAN_10010214	0	0	0	0	0	0	0	0	0	0	0	0	0	0	0	0
Pgl_GLEAN_10010215	0	0	0	0	0	0	0	0	0	0	0	0	0	0	0	0
Pgl_GLEAN_10010216	0	0	0	0	0	0	0	0	0	0	0	0	0	0	0	0.062348
Pgl_GLEAN_10010217	0	0	0	0	0.193132	0	0	0	0	0	0	0	0	0	0	0
Pgl_GLEAN_10010218	0	0	0	0	0	0	0	0	0	0	0	0	0.04287	0	0	0
Pgl_GLEAN_10010219	18.4872	25.7166	12.4926	20.4068	12.4159	14.3022	25.9879	3.15866	18.8316	28.4715	8.47607	16.4239	0.419015	2.19949	0.404754	0
Pgl_GLEAN_10010220	0	0	0	0	0	0	0	0	0	0	0	0	0	0	0	0
Pgl_GLEAN_10010221	0	0	0	0	0	0	0	0	0	0	0	0	0	0	0.287369	0
Pgl_GLEAN_10010266	0	0	0	0	0	0	0	0	0	0	0	0	0	0	0	0
Pgl_GLEAN_10010267	0	0	0	0	0	0	0	0	0	0	0	0	0	0	0	0
Pgl_GLEAN_10010268	4.06215	3.32461	1.09207	3.73583	1.43598	0.884911	5.13364	3.45684	0.381889	3.06911	0.370299	0.361304	2.3552	0.863085	1.82727	0.910165
Pgl_GLEAN_10010269	0.143228	0.072104	0.255221	0.060063	0.051354	0.080818	0.261651	0.830938	0.05731	0.361495	0	0.054861	0.073263	0.301838	0.055681	1.27917
Pgl_GLEAN_10010270	0.204041	0.311016	1.75989	0.175655	1.76917	1.27337	0.379948	0.31249	0	0.175446	0.325307	0.946317	0.450436	0.310906	3.14644	13.4671
Pgl_GLEAN_10010271	1.01082	0.612559	0.975413	0.684235	1.03557	1.25712	1.67273	4.07034	15.1788	1.11372	16.2043	11.8838	2.67637	3.92692	2.1542	3.68334
Pgl_GLEAN_10010272	6.23404	4.95055	7.23692	4.78598	4.41423	6.07432	4.26135	6.97821	9.85883	4.5758	9.00392	6.85951	15.5854	55.1867	3.89811	14.8133
Pgl_GLEAN_10010273	0	0	0	0	0	0	0	0	0	0	0	0	0	0	0	0
Pgl_GLEAN_10010274	0.19505	0.297151	0	0.251491	0	0.110625	0.453499	0.597022	0	1.84251	0.310443	0	0	0.051733	0	0.037129
Pgl_GLEAN_10010275	0	0.054327	0	0	0	0	0	0	0	0	0	0	0.004584	0	0	0
Pgl_GLEAN_10010276	0	0	0	0	0	0	0	0	0	0	0	0	0	0	0	0
Pgl_GLEAN_10010277	0	0	0	0	0	0	0	0	0	0	0.377929	0	0	0	0	0
Pgl_GLEAN_10010278	0	0	0	0	0	0	0	0	0	0	0	0	0	0	0	0
Pgl_GLEAN_10010279	0	0	0	0	0	0	0	0	0	0	0	0	0	0	0.281264	0
Pgl_GLEAN_10010280	2.28909	0.991318	0.818463	1.98562	0.881973	0.678014	1.75543	3.23184	0.396531	3.23705	0.170732	0.754178	0.367422	1.00574	0.223339	0.30309
Pgl_GLEAN_10010281	0	0	0	0	0	0	0	0	0	0	0	0	0	0	0	0
Pgl_GLEAN_10010282	0	0	0	0	0	0	0	0	0	0	0	0	0	0	0.130808	0
Pgl_GLEAN_10010283	12.7862	9.3548	3.95384	11.7451	6.13622	3.80253	9.02791	5.12293	0.390901	9.97	0.758127	0.554527	1.2549	1.23354	3.12832	2.38042
Pgl_GLEAN_10010284	1.9841	1.95431	0.479478	1.53928	0.914313	2.27933	1.97097	2.52521	2.68285	2.07728	1.65792	3.307	1.85037	2.94818	1.31226	2.5434
Pgl_GLEAN_10010285	0.38706	0.341332	0.241614	0.081382	0.451396	0.291373	0.826614	0.439898	0.155303	0.815973	0.050109	0.148398	4.49757	10.3528	2.87079	14.2795
Pgl_GLEAN_10010286	0.800509	0.308677	0.436149	0.712555	0.876144	0.457315	2.10015	1.55564	1.52975	0.353927	0.99386	0.469299	88.1085	98.5435	69.411	97.7428
Pgl_GLEAN_10010287	23.4116	24.98	15.9306	17.7655	8.45374	18.078	30.9337	13.8741	26.3389	31.2839	31.7779	17.8549	17.075	24.0009	29.6489	38.6956
Pgl_GLEAN_10010288	5.09927	5.46902	6.69095	3.77434	4.86367	5.18061	5.75649	2.74494	1.83105	3.71149	1.06516	1.56018	3.89688	4.62449	0.890963	0.401257
Pgl_GLEAN_10010289	10.7713	9.59496	2.7868	7.42781	6.39254	6.63912	6.76503	4.00156	3.86334	7.97132	2.52748	3.42971	12.5659	13.1531	7.88015	2.80822
Pgl_GLEAN_10010290	0	0	0	0	0	0	0	0	0	0	0	0	0	0	0	0
Pgl_GLEAN_10010493	0	0	0	0	0	0	0	0	0	0	0	0	0	0	0	0.070556
Pgl_GLEAN_10010494	0	0	0	0	0	0	0	0	0	0	0	0	0	0	0	0
Pgl_GLEAN_10010495	1.56434	2.63467	1.90296	1.04768	0.803997	1.36528	4.49422	1.23976	1.7137	2.82073	4.47924	1.71816	3.31216	3.84592	4.88606	8.22797
Pgl_GLEAN_10010496	8.1903	7.4793	8.55202	5.08834	5.22694	6.85587	9.05816	5.31629	7.39486	10.5567	9.59678	6.1417	9.0757	9.8322	14.1724	17.4028
Pgl_GLEAN_10010532	0	0	0	0	0	0	0	0	0	0	0	0	0	0	0	0
Pgl_GLEAN_10010533	2.24329	2.04097	0.907041	1.07382	0.482127	1.08023	1.28173	2.05683	0.960772	1.72355	2.18294	1.32968	0.967043	0.754585	2.49575	3.68353
Pgl_GLEAN_10010534	3.23842	3.01226	3.00262	2.77658	3.11621	3.97742	5.17729	1.78766	1.10377	5.39603	0.71384	2.08312	1.02349	0.489838	0.174875	0.205773
Pgl_GLEAN_10010535	11.7835	12.3938	10.0706	11.1753	10.1259	11.8875	16.744	9.73302	12.0443	14.7622	11.1055	10.0817	13.1013	13.9703	11.978	15.3318
Pgl_GLEAN_10010536	6.20519	6.34055	8.77995	8.81251	3.45422	6.33087	7.97937	5.96122	4.56627	5.92294	6.6091	6.77312	33.1338	21.6328	22.7226	20.1468
Pgl_GLEAN_10010537	0.402654	0.838765	0.485679	0.809112	0.217109	0.227619	0.694053	0.229436	0.243789	0.853113	0	0	0.525348	0.619691	0.798862	0.811309
Pgl_GLEAN_10010538	12.4642	11.1772	9.40374	12.9766	10.9587	13.2261	13.7793	16.3488	4.36996	17.0115	3.68634	5.66568	2.64552	3.45238	1.85756	5.32124
Pgl_GLEAN_10010539	25.4624	23.0068	30.5558	22.5566	32.0231	35.0317	26.7133	35.3169	37.9789	26.9616	32.5009	35.698	39.5653	38.2053	38.1599	47.0879
Pgl_GLEAN_10010610	0	0	0	0	0	0.655717	0	0	0	1.08807	0	0	0	0.729431	0	1.48949
Pgl_GLEAN_10010611	0	0	0.175375	0	0	0.368309	0	0	0.812788	0	1.31789	2.26402	0.061581	0.565146	0.172373	0.934357
Pgl_GLEAN_10010612	29.9171	16.352	36.0721	4.17804	25.0946	33.8292	124.154	811.022	19.6604	70.7374	15.9589	52.5192	0.201739	1.05215	0.07699	0.071535
Pgl_GLEAN_10010613	3.65203	2.9461	0	0	0	0	6.07474	43.6064	0	3.73467	3.5371	15.2069	29.6123	1.62677	32.8853	1.16902
Pgl_GLEAN_10010614	4.74153	0	0	0	0	0	0	27.8511	0	0	0	45.2902	15.6351	2.58409	31.2097	0.695942
Pgl_GLEAN_10010615	0	0	0	0	0	0	0	0	0	0	0	0	0	0	0	0
Pgl_GLEAN_10010616	0	0	0	0	0	0	0	0	0	0	0	0	0	0	0.08097	0
Pgl_GLEAN_10010617	4.78013	3.95665	14.711	0.99633	9.73146	8.07172	23.5551	103.959	25.6014	11.3639	42.5163	55.6086	0	0.815029	0	0.218167
Pgl_GLEAN_10010618	0	0	0	0	0	0	0	0	0	0	0	0	0	0	0	0
Pgl_GLEAN_10010619	0	0	0	0	0	0	0.374905	0.619222	0	0.197549	0	0	0.332566	0	0.217378	0
Pgl_GLEAN_10010620	0	0	0	0	0	0	0	0	0	0	0	0	0	0	0	0
Pgl_GLEAN_10010721	0	0	0	0	0	0	0	0	0	0	0	0	0	0	0	0
Pgl_GLEAN_10010722	0	0	2.21984	0	1.48531	1.92993	0	0	0.892778	0	0	0	2.55835	2.17096	3.66488	3.32271
Pgl_GLEAN_10010723	0	0	0	0	0	0	0	0	0	0	0	0	0	0.292713	0	0
Pgl_GLEAN_10010724	1.45587	2.36482	0.841165	0	1.69754	3.44005	1.53988	0	2.12605	2.90965	2.82587	1.83205	0.558357	0.583744	3.2112	1.89315
Pgl_GLEAN_10010725	0.603199	2.35441	0.996877	0	0.667086	1.04132	2.65506	1.4284	0	1.09813	4.15448	0.715394	1.49956	1.83218	2.68277	3.18056
Pgl_GLEAN_10010726	4.62456	3.20535	2.38046	2.08324	1.59529	1.67	3.52555	5.15334	4.66646	5.42716	2.01316	2.43814	5.115	5.21916	19.0837	29.5319
Pgl_GLEAN_10010727	0	0	0	0	0	0	0	0	0	0	0	0	0	0	0	0
Pgl_GLEAN_10010728	0	0	0	0	0	0	0	0	0	0	0	0	0	0.071014	0.424501	0.307058
Pgl_GLEAN_10010729	2.81341	1.62568	2.32277	1.31618	0.795924	1.18206	3.0314	2.17981	2.32996	2.71912	1.31104	1.86782	1.17237	0.903609	1.06536	1.57892
Pgl_GLEAN_10010730	4.12756	2.69869	0.380742	2.2524	0.38212	0.39708	7.13721	8.74284	0	1.2674	1.80569	1.63982	0.47875	0.292363	3.16492	16.0232
Pgl_GLEAN_10010731	0	0	0	0	0	0	0	0	0	0	0	0	0	0	0	0
Pgl_GLEAN_10010732	54.5747	66.6003	66.8831	72.59	70.7174	66.8062	66.2261	85.176	40.565	49.1564	57.5002	59.1625	10.0031	12.2877	28.1845	30.8904
Pgl_GLEAN_10010733	0	1.40183	5.03285	0.931454	11.2135	5.09902	10.1364	4.32613	10.1653	10.4381	8.46468	8.82236	31.7625	34.1069	8.27493	3.52502
Pgl_GLEAN_10010734	31.4519	33.778	20.8054	30.8769	15.2927	18.3026	38.4031	0.070867	0.451506	24.7317	0.874548	0.215049	0.035662	0.099991	0.033316	0.044801
Pgl_GLEAN_10010913	5.48909	5.47302	6.14799	5.186	5.83688	8.26668	6.49226	0.970507	2.0833	5.08798	1.6852	3.42837	1.25092	3.99738	0.61341	0.842774
Pgl_GLEAN_10010914	4.21423	2.29371	3.46111	2.2446	3.6969	5.12274	2.6147	2.30443	2.96516	4.8292	1.5987	3.25687	1.9878	5.62553	0.477634	0.859084
Pgl_GLEAN_10010915	0.361647	1.66941	0.393233	2.39831	0.197511	0.206309	5.15019	5.04504	0	7.63224	0.297077	0.423089	0.694946	1.31692	0.093675	0.03382
Pgl_GLEAN_10010916	0	0	0	1.2159	0	0	0	0	0	1.17192	0	0	0	0	0	0
Pgl_GLEAN_10010917	0.314881	0	0	0.13811	0	0	0.445832	0.97271	0	0	0	0	0	0	0	0
Pgl_GLEAN_10010918	0	0	0	0	0	0	0	0	0	0	0	0	0	0	0	0
Pgl_GLEAN_10010919	0	0	0	0	0	0	0	0	0	0	0	0	0	0	0	0
Pgl_GLEAN_10010920	10.9199	15.3133	2.89812	8.41816	2.02761	4.64905	16.1705	3.21557	7.55666	12.3681	6.44689	5.28311	0.014924	0.023533	0.0209	0.0225
Pgl_GLEAN_10010921	0	0	0.037347	0.02937	0	0	0	0	0	0	0.054256	0.160573	0.004453	0.018733	0.031222	0.033564
Pgl_GLEAN_10010922	0.208407	0.635513	0	0	0.225927	0	0.194144	0.319282	0	0	0.166271	0	0.137055	0.170642	0	0.040286
Pgl_GLEAN_10010962	0	0	0.379859	0	0	0	0	0	0	0	0	0	0	0	0	0
Pgl_GLEAN_10010963	0	0	0	0	0	0	0	0	0	0	0	0	0	0	0	0
Pgl_GLEAN_10010964	0	0	0	0	0	0	0	0	0	0	0	0	0	0	0	0
Pgl_GLEAN_10010965	0	0	0	0.335649	0	0	0	0	0	0	0	0	0	0	0	0
Pgl_GLEAN_10010966	19.824	11.451	16.151	14.4199	10.1347	18.3391	16.4097	18.8952	34.8974	28.179	11.4617	11.9704	20.6852	23.3863	38.2968	39.1112
Pgl_GLEAN_10010967	29.0116	26.547	25.7637	38.6315	18.4903	9.92877	45.5246	10.5346	0	62.8289	11.7793	11.4373	6.50989	9.50915	2.96922	6.99937
Pgl_GLEAN_10010968	394.506	361.693	998.391	390.427	685.451	899.32	115.188	473.109	522.963	116.004	483.553	475.175	116.008	121.665	166.822	161.697
Pgl_GLEAN_10010969	0	0	0	0	0	0	0	0	0	0	0	0	0	0	0	0
Pgl_GLEAN_10011002	0	4.43088	0	0	2.66479	0.906716	1.8614	0	0	2.56544	0	4.01335	0.682619	0.858615	0.562082	0.58401
Pgl_GLEAN_10011003	0	0	0	0	0	0	0	0	0	0	0	0	0	0.196583	0.788153	0.282813
Pgl_GLEAN_10011004	23.9042	20.1851	3.52824	22.0814	6.33519	6.19438	45.4797	10.8473	23.2952	41.3663	24.81	20.4137	2.62239	0.291161	6.86609	3.53621
Pgl_GLEAN_10011005	0	0	0	0	0	0	0	0	0	0	0	0	0	0.06385	0	0
Pgl_GLEAN_10011006	0	0	0	0.03361	0	0	0.073105	0	0.096206	0	0.0621	0	0	0	0.064135	0.038315
Pgl_GLEAN_10011007	1018.61	890.486	664.086	946.987	707.488	695.464	513.442	511.767	453.886	592.485	245.336	440.464	332.041	285.524	377.017	324.805
Pgl_GLEAN_10011008	8.16988	11.1955	11.2912	8.63749	9.00086	12.8308	10.5624	23.0646	14.2976	14.3297	21.7938	15.3555	14.064	20.4137	6.51524	5.83146
Pgl_GLEAN_10011009	16.8843	17.9051	11.7756	13.2912	9.92706	14.7835	11.9443	6.29974	4.64651	13.1631	4.70037	3.54091	1.10627	2.15292	7.96876	4.60416
Pgl_GLEAN_10011010	2.75321	3.36958	1.19258	1.90236	1.482	1.77655	7.59071	2.33455	4.26168	8.07165	4.37981	2.33748	16.9946	25.8003	17.5773	13.3798
Pgl_GLEAN_10011011	3.01523	1.6783	1.33491	2.02975	1.0434	0.623581	4.37646	5.90895	4.78448	2.61853	4.20718	1.91458	96.8285	119.363	70.3292	60.041
Pgl_GLEAN_10011012	0	0	0	0	0	0	0	0	0	0	0	0	0.095803	0.020109	0.026709	0.028903
Pgl_GLEAN_10011013	0	0	0	0	0	0	0	0	0	0	0	0	0	0	0	0
Pgl_GLEAN_10011014	0	0	0	0	0	0	0	0	0	0	0	0	0	0	0	0
Pgl_GLEAN_10011015	5.72008	4.08176	1.20125	7.68994	0.482546	0.251719	3.3748	2.05833	1.12885	26.6083	1.10108	0	15.1926	14.1222	7.04859	2.43916
Pgl_GLEAN_10011068	0	0	0	0	0	0	0	0	0	0	0	0	0	0	0	0
Pgl_GLEAN_10011069	7.81723	6.39367	39.6641	7.62599	31.2148	36.7875	5.06043	10.3728	65.1476	5.84857	74.1892	69.3323	8.09353	8.95746	33.1862	56.4455
Pgl_GLEAN_10011070	47.6415	28.6774	24.7179	62.763	15.2108	16.656	63.4963	64.0828	5.65212	68.4763	18.9289	54.9006	13.8804	6.17005	15.3876	3.71184
Pgl_GLEAN_10011071	0	0	0	0	0	0	0	0	0	0	0	0	0	0	0	0
Pgl_GLEAN_10011072	0	0	0	0	0	0	0	0	0	0	0	0	0	0	0	0
Pgl_GLEAN_10011073	59.4682	52.2485	77.6347	95.8969	57.0452	64.7256	8.12974	45.1676	73.0131	4.36915	91.2192	109.783	0.090087	0.470372	99.2883	24.6421
Pgl_GLEAN_10011074	0.345404	0.434961	0.585013	0.507781	0.371705	0.617387	0.605418	0.305161	0.622939	1.06694	0.535907	0.529498	1.39014	1.68264	0.861507	1.21959
Pgl_GLEAN_10011075	0.687951	0.728193	1.6936	1.04219	1.44444	2.29196	0.566988	0	0.165736	0.580461	0.427832	0.316589	0.026344	0.027705	0	0
Pgl_GLEAN_10011222	1.87581	4.60527	0	5.29557	0	0	12.1757	3.16871	0	3.82826	0	0	0	0	0	0
Pgl_GLEAN_10011223	14.2137	14.8272	12.9446	11.216	10.4828	12.2071	9.89006	8.88812	12.3476	10.5788	9.47314	8.93607	6.9949	7.77588	6.47596	6.6459
Pgl_GLEAN_10011224	18.5082	19.7526	12.4469	20.0536	8.23707	11.9641	19.241	6.048	1.74999	22.4251	3.62887	2.28593	1.79091	2.45119	1.00394	0.635561
Pgl_GLEAN_10011225	4.84973	1.98749	0	0	1.50589	5.8123	0	0	3.6241	2.50585	6.48503	0	0.417911	1.53102	1.78076	6.57258
Pgl_GLEAN_10011226	0	0	0	0	0	0	0	0	0	0	0	0	0	0	0	0
Pgl_GLEAN_10011227	0	0	0	0	0	0	0	0	0	0	0	0	0	0	0	0
Pgl_GLEAN_10011228	0	0	0	0	0	0	0	0	0	0	0	0	0	0	0.181222	0
Pgl_GLEAN_10011229	5.66198	8.89496	1.17646	9.63315	1.18067	0	83.7693	8.44477	9.50349	107.217	12.4314	9.2899	0.449297	0.256543	1.07991	1.29503
Pgl_GLEAN_10011230	0	0	0	0	0	0	0	0	0	0	0	0	0.004908	0	0.006863	0
Pgl_GLEAN_10011231	1.28424	2.0755	3.67582	1.98107	1.48018	3.778	10.0702	2.11847	0	2.53364	1.2274	4.7826	0.512157	0.267797	1.29213	2.41196
Pgl_GLEAN_10011232	87.0607	88.2147	59.4214	78.5664	62.66	67.2245	55.9226	41.3684	16.2247	46.7472	21.5257	20.722	29.2804	18.0903	43.5998	52.0293
Pgl_GLEAN_10011233	24.3992	26.0348	20.1358	20.5531	9.80071	19.5042	32.392	18.1362	23.9677	21.2382	29.4214	22.6758	4.05116	4.55689	8.58687	8.57616
Pgl_GLEAN_10011234	0	0	0	0	0	0	0	0	0	0	0	0	0	0.007697	0	0
Pgl_GLEAN_10011235	20.2118	21.4519	45.9894	15.4547	30.2631	37.4126	18.9572	20.8854	33.9224	14.0098	38.9938	35.4386	10.3918	4.65026	26.2032	22.1379
Pgl_GLEAN_10011236	0	0	0	0	0	0	0	0	0	0	0	0	0	0	0	0
Pgl_GLEAN_10011237	6.29693	3.83379	3.09948	3.16221	1.5581	2.54963	8.51748	6.46309	11.0377	10.6379	7.28117	7.08261	4.87865	4.51607	2.67082	2.52073
Pgl_GLEAN_10011238	17.3673	14.9191	20.8961	14.6631	16.7964	24.459	14.5409	18.2536	14.9192	17.4251	16.2083	12.5935	7.83418	10.3889	16.8609	20.4416
Pgl_GLEAN_10011239	0	0	0	0	0	0	0	0	0	0	0	0	0	0	0	0
Pgl_GLEAN_10011240	110.141	112.381	90.2347	92.9132	77.8837	91.4631	89.9389	72.4466	55.6923	94.0466	57.5812	51.3481	49.9076	43.8665	85.1949	74.2613
Pgl_GLEAN_10011241	1.99736	1.41482	0.143016	1.18938	0.143822	0.52751	1.16754	0.20283	0	2.04051	0	0	0.033803	0.071058	0	0
Pgl_GLEAN_10011242	41.8137	30.5704	42.6424	37.9859	36.4739	25.0913	46.263	58.2702	54.4556	42.5928	47.4444	10.5413	11.4893	13.9475	27.2941	23.6534
Pgl_GLEAN_10011243	2.11888	1.72001	2.34991	1.12183	1.37557	1.9395	3.50232	1.26987	2.44441	4.50216	3.80252	2.34186	3.74225	4.69828	5.88021	6.36942
Pgl_GLEAN_10011244	1.31037	3.26979	9.06656	0.431981	6.07269	4.2932	6.19415	27.6029	16.0744	2.29332	15.7735	19.5079	0.040798	0.021404	2.38761	30.1875
Pgl_GLEAN_10011245	0	0.844509	1.19232	0.495296	0.897716	0.311704	0.263564	0.85311	0	0.489943	0.461982	0.641608	0	0	0	0.344167
Pgl_GLEAN_10011304	119.104	127.455	61.7948	106.93	40.562	40.4503	481.696	384.497	938.251	1228.54	798.799	719.198	819.084	642.977	597.643	247.456
Pgl_GLEAN_10011305	6.27217	6.03734	5.50214	5.47804	3.1248	4.02574	7.16956	13.4914	8.20639	7.58555	10.4131	10.9954	62.9858	100.968	31.1406	58.1266
Pgl_GLEAN_10011306	9.07954	9.15673	3.39276	8.63727	2.83052	4.16317	16.7593	12.3395	14.8718	18.4119	15.2312	12.7479	5.59565	4.58174	9.15509	9.85615
Pgl_GLEAN_10011307	0.151978	0	0	0.129376	0	0	0	0	0	0	0	0	0.133374	0.096705	0.133311	0.085614
Pgl_GLEAN_10011308	17.6906	16.4029	15.7627	11.522	9.0392	16.2771	21.0547	12.0494	9.3223	19.2691	12.4466	9.88249	5.01399	7.89139	8.19863	20.7177
Pgl_GLEAN_10011309	3.84787	3.89589	1.14856	3.46058	1.92497	1.6136	4.74069	2.06375	1.73775	4.98091	0.898433	1.8112	3.08174	1.50065	2.08674	0.967436
Pgl_GLEAN_10011310	0	0.860834	0.811023	0	0.203669	0.425416	0.354341	1.44551	0	0	0	0	0.046133	0.096787	0.578234	0.139204
Pgl_GLEAN_10011311	0	0	0	0	0	0	0	0	0	0	0	0	0.077978	0.040822	0.325569	0
Pgl_GLEAN_10011312	0	0	0	0	0	0	0	0	0	0	0	0	0	0	0	0
Pgl_GLEAN_10011313	0	0	0.084553	0	0	0.089066	0	0	0	0	0	0	0.039836	0.219761	0.013931	0.135143
Pgl_GLEAN_10011314	1.59503	1.22403	0	0.420053	0	0.181715	11.4482	0	0	10.5949	0	0	0	0	2.46641	1.79984
Pgl_GLEAN_10011641	0	0	0	0	0	0	0	0	0	0	0	0	0	0	0	0
Pgl_GLEAN_10011642	0	0	0	0	0	0	0	0	0	0	0	0	0.233479	0.121816	0	0.350467
Pgl_GLEAN_10011643	0	0	0	0	0	0	0	0	0	0	0	0	0	0	0	0
Pgl_GLEAN_10011644	0	0	0	0	0	0	0	0	0	0	0	0	0	0	0	0
Pgl_GLEAN_10011645	0	0	0	0	0	0	0	0	0	0	0	0	0	0	0	0
Pgl_GLEAN_10011646	1.46159	0.221385	0	0	0	0	1.38789	11.6938	0	2.06355	0	0	0.918078	0.013044	4.36324	0
Pgl_GLEAN_10011647	0	0	0	0	0	0	0	0	0	0	0	0	0	0	0	0
Pgl_GLEAN_10011648	0	0	0	0	0	0	0	0	0	0	0	0	0	0	0	0
Pgl_GLEAN_10011649	0	0	0	0	0	0	0	0	0	0	0	0	0	0	0	0
Pgl_GLEAN_10011707	0	0	0	0	0	0	0	0	0	0	0	0	0	0	0	0
Pgl_GLEAN_10011708	0	0	0	0	0	0	0	0	0	0	0	0	0.05018	0	0	0
Pgl_GLEAN_10011709	0	0	0	0	0	0	0	0	0	0	0	0	0	0	0	0
Pgl_GLEAN_10011710	2.01359	2.04857	73.527	0.966223	53.0341	54.11	0.626437	1.02948	7.46703	0.578734	6.26542	11.1672	0.084519	0.118346	0.295044	1.33818
Pgl_GLEAN_10011711	4.89611	1.98223	2.81677	1.55063	2.48136	2.94322	2.73739	6.04792	0	2.80051	1.16066	2.44665	0.197593	0.184249	0.06116	0.053651
Pgl_GLEAN_10011712	0	0	1.25475	0.124407	0.394292	0.660999	0.06745	0	0	0.124459	0.115071	0	0.166525	0.068057	0	0
Pgl_GLEAN_10011713	9.70009	9.38126	3.81005	6.06184	2.36909	4.71967	13.1121	7.97792	7.36873	14.4512	9.9291	6.71118	17.8125	20.0413	10.0767	13.0385
Pgl_GLEAN_10011715	0	0	0	0	0	0	0	0	0	0	0	0	0	0	0	0
Pgl_GLEAN_10011716	0	0	0	0.077214	0.098522	0.103305	0.083931	0	0	0.077362	0.356742	0	1.7815	0.514205	4.32416	0.403725
Pgl_GLEAN_10011717	3.86252	3.08729	4.34098	2.58572	3.34312	5.08687	3.96662	1.99215	3.2298	4.71483	3.25603	1.80193	1.9278	2.05778	3.1107	2.57704
Pgl_GLEAN_10011718	6.97972	8.16265	20.8035	12.2884	16.706	20.0675	22.6982	16.961	37.462	31.143	20.4478	20.6704	338.511	249.343	245.24	161.825
Pgl_GLEAN_10011719	1.05521	0.266236	0.612406	0.111363	0.758151	0.993739	4.27778	12.1473	1.06257	3.19884	1.50915	4.65875	25.9406	16.6604	86.6435	56.3104
Pgl_GLEAN_10011720	38.909	51.4221	43.3922	38.0756	34.6188	44.8607	59.5426	41.7488	65.3926	64.9231	43.7258	44.6771	50.7869	61.7798	51.351	56.8109
Pgl_GLEAN_10011721	5.19007	4.16712	2.52553	4.05913	2.53819	3.68776	4.62226	2.99343	1.93639	7.19656	2.50855	3.62213	20.1586	14.6842	11.9044	8.59485
Pgl_GLEAN_10011722	0.585244	0.786464	0.139176	0.738371	0.17501	0.036714	2.61892	0.739069	0.469683	2.41288	0.353605	0.37398	0.020757	0.096057	0.157199	1.19528
Pgl_GLEAN_10011723	0	0	0	0	0	0	0	0	0	0	0	0.43974	0	0	0	0.175277
Pgl_GLEAN_10011724	0	0	0	0.08147	0	0.107587	0.388307	0	0	0	0	0	0	0.108892	0.622897	0.14568
Pgl_GLEAN_10011725	1.11237	2.5405	1.19807	1.51146	1.2045	0.630676	2.49711	3.40228	1.36613	0.317985	0.589077	0.858909	0.245975	0.369145	18.7786	39.9518
Pgl_GLEAN_10011726	2.85719	2.27535	2.14017	0.931506	2.14903	2.21902	1.45272	4.62388	0	0	0.872418	1.15434	0.206443	0.431665	13.9374	35.1814
Pgl_GLEAN_10011727	0.967283	0	0	0	0	0	0.233117	0	0	0	0	0	0.176217	0.184712	0	0.576316
Pgl_GLEAN_10011728	0	0	0	0	0	0	0	0	0	0	0	0	0	0	0.033077	0.035839
Pgl_GLEAN_10011729	0	0	0.761484	0	0	0	0.679734	0	0	0.6337	0	0	0.119687	0.167065	0.2221	0
Pgl_GLEAN_10011730	0	0	0.120175	0	0	0	0	0	0	0	0	0	0.056094	0	0	0
Pgl_GLEAN_10011731	8.43705	10.0972	8.65207	7.95509	6.5709	8.8411	5.7327	2.42131	1.7694	12.0722	1.73749	1.83786	69.5853	94.5173	21.3889	4.98906
Pgl_GLEAN_10011732	41.732	40.7019	26.6426	37.9594	22.6054	25.0357	37.6303	21.1585	9.53115	47.1141	9.46239	11.0025	45.255	54.5369	22.4908	10.3994
Pgl_GLEAN_10011733	0.633861	0	0	0	0	0	0.149615	0	0	0	0	0	0.019761	0	0.247862	0.119238
Pgl_GLEAN_10011734	0	0	0	0	0	0	0	0	0	0	0	0	0	0	0	0.005657
Pgl_GLEAN_10011735	0.707748	0	0.392153	1.32871	0	0.408814	0	0	0	0.653763	0	0	0	0	0	0
Pgl_GLEAN_10011736	0.728729	0.504815	0.292372	0.204166	0.163404	0.308534	0.416672	0.275991	0	0.255909	0.047138	0	0.019392	0.012238	0.01088	0
Pgl_GLEAN_10011737	0	0	0	0	0.072309	0	0.247173	0.101979	0.163025	0.113997	0.526696	0	0	0	0.03568	0.064053
Pgl_GLEAN_10011738	0	0	0	0	0	0	0	0	0	0	0	0	0	0	0	0
Pgl_GLEAN_10011782	13.4249	15.8094	13.8299	12.0217	11.4596	16.0392	15.2267	12.2041	7.66384	17.5287	8.43608	10.1972	11.1046	11.8638	6.62132	7.54912
Pgl_GLEAN_10011783	222.62	237.611	151.066	179.23	118.593	166.975	201.126	145.057	228.583	194.746	248.425	199.781	27.4003	37.0068	149.078	174.062
Pgl_GLEAN_10011784	0	0.298242	0.211035	0.334215	0.495196	0.370681	0.725297	0.399045	0.478316	0.668984	0.206032	0.15126	0.066528	0.166071	0.500566	0.539125
Pgl_GLEAN_10011785	1.27888	0.323702	0.992493	0.786895	0.307089	0.48266	1.05036	0.866383	0.519767	0.726743	0.111968	0.82085	27.6377	36.196	1.36194	2.14668
Pgl_GLEAN_10011786	6.88559	4.6313	7.30018	5.89591	5.74592	7.34672	7.68853	4.02006	2.12863	9.9594	2.79619	3.26937	6.8894	7.72102	0.939091	1.36806
Pgl_GLEAN_10011787	0	5.76689	0	1.34533	0	0	2.58305	0	0	0	0	3.14959	22.2326	6.03017	0.537311	3.32568
Pgl_GLEAN_10011788	24.96	16.08	15.2036	20.8853	16.1518	16.9036	15.9328	16.163	13.8823	15.8075	22.1919	16.2192	8.92028	10.4268	17.4238	15.9933
Pgl_GLEAN_10011789	8.79965	11.4062	6.61659	9.04378	6.58068	6.81936	11.4985	5.25937	11.5416	10.7219	14.9157	8.28641	2.12179	2.54603	1.35866	1.25629
Pgl_GLEAN_10011790	47.4712	57.1146	30.1955	37.3153	24.2763	35.2458	63.2458	29.6279	43.1008	43.6988	54.0424	39.7069	37.8624	45.0594	36.1582	52.8563
Pgl_GLEAN_10011791	46.4256	41.9899	80.1612	45.6002	58.8869	61.7922	37.2335	52.1938	50.1917	32.9829	56.943	62.2488	31.8088	41.2288	60.1012	38.517
Pgl_GLEAN_10011792	31.8888	30.7018	15.5346	18.627	15.7688	15.6367	88.2739	39.6088	64.1895	59.338	55.8613	63.4359	26.3176	17.236	65.2001	101.606
Pgl_GLEAN_10011793	3.86698	3.16642	9.17582	8.58128	5.82716	0	12.585	3.27163	8.64293	11.8632	11.5377	5.05217	1.18418	2.20948	2.12366	1.65372
Pgl_GLEAN_10011794	0	0	0	0	0	0	0	0	0	0	0	0	0	0	0	0
Pgl_GLEAN_10011795	0	0	2.19695	0	1.08461	1.7423	0	0	1.70863	0	3.29108	0	23.4107	1.5263	31.9568	2.18494
Pgl_GLEAN_10011796	0.303124	0.232392	0	0	0	0	0	0	0	0	0	0	0.113585	0	0	0
Pgl_GLEAN_10011797	0	0.922281	0	0.209207	0.393296	0	0.90352	0.370897	0	1.04371	0.193866	0.56119	4.99407	2.18352	0.169491	0.160227
Pgl_GLEAN_10011798	1.12316	0.437314	1.85209	1.79923	0.929619	0.322685	0	0	0.735666	0.508204	0.959325	0	0	0	0	0
Pgl_GLEAN_10011799	0.707545	0.544088	0.192251	0	0.193132	0	0	0	0	0.310731	0.290164	0	0.790371	0.414561	1.34552	0.496805
Pgl_GLEAN_10011801	1.81779	2.51312	1.33345	2.26139	0.80445	1.6853	3.90469	5.8037	1.61816	4.52222	2.87708	1.52942	78.2213	88.5624	72.3881	75.7904
Pgl_GLEAN_10011802	11.2224	6.20518	0	3.07317	0	0	3.90078	1.56985	0	6.05772	0	0	15.3804	0	21.6742	0.407392
Pgl_GLEAN_10011803	0	0	0	0	0	0	0	0	0	0	0	0	0.019009	0.009988	0.013298	0
Pgl_GLEAN_10011858	181.991	185.304	112.933	260.907	183.386	112.802	202.953	184.66	82.954	205.037	128.492	79.3213	3.74799	9.01833	6.14852	9.18283
Pgl_GLEAN_10011859	0.290124	0	0.077951	0.061824	0	0.16426	0.067041	0	0	0	0	0	0	0	0	0
Pgl_GLEAN_10011860	0	0	0	0.056796	0	0	0	0	0	0	0	0	0	0	0.023722	0
Pgl_GLEAN_10011861	0	0.094299	0.066728	0	0	0	0	0	0	0	0	0	0	0	0	0
Pgl_GLEAN_10011862	0	0	0	0	0	0	0	0	0	0	0	0	0	0	0.095301	0
Pgl_GLEAN_10011863	0	0	0	0	0	0	0	0	0	0	0	0	0	0	0	0
Pgl_GLEAN_10011864	0	0	0	0	0	0	0	0	0	0	0	0	0	0	0	0
Pgl_GLEAN_10011865	0	0	0	0	0	0	0	0	0	0	0	0	0	0	0	0
Pgl_GLEAN_10011866	47.0141	41.1788	158.276	46.2074	142.01	132.244	148.497	21.8618	60.8705	106.215	71.2985	63.8864	0.493187	0.493847	22.8254	20.3934
Pgl_GLEAN_10011867	0	0	0	0	1.56419	0	1.38743	0	0	0	0	3.39998	0	0	0.421896	1.05933
Pgl_GLEAN_10011868	0	0	0	0	0	0	0	0	0	0	0	0	0	0	0	0
Pgl_GLEAN_10011869	0	0	0	0	0	0	0	0	0	0	0	0	0	0	0.675647	2.19459
Pgl_GLEAN_10011870	3.86343	1.62025	1.52671	2.17	2.87572	2.60372	3.66315	4.07972	0.443674	6.16757	0.863793	2.8745	2.07136	0.13724	2.00447	1.18414
Pgl_GLEAN_10011871	0	0	0	0	0	0	0	0	0	0	0	0	0	0	0	0
Pgl_GLEAN_10011872	0	0	0	0	0	0	0	0	0	0	0	0	0	0	0	0
Pgl_GLEAN_10011873	7.06081	5.40178	5.22528	5.85258	3.6323	6.04998	8.22003	6.67969	3.15909	10.7929	4.07826	3.92711	9.27245	8.64426	5.79378	9.03647
Pgl_GLEAN_10011874	0	0	0	0	0	0	0	0	0	0	0	0	0	0	0	0
Pgl_GLEAN_10011875	0	0	0	0	0	0	0	0	0	0	0	0	0	0	0	0
Pgl_GLEAN_10011876	0	0	0	0	0	0	0	0	0	0	0	0	0	0	0	0
Pgl_GLEAN_10011877	0	0	0	0	0	0	0	0	0	0	0	0	0	0	0	0
Pgl_GLEAN_10011878	2.89131	2.27211	1.95251	2.53961	1.21292	1.51372	4.48273	1.38376	1.55771	3.90591	1.84434	1.85206	3.29683	4.11045	1.89878	1.88951
Pgl_GLEAN_10011879	6.56857	8.97876	7.77234	7.66821	5.11352	9.74396	8.20965	8.72706	10.1476	10.1152	7.54851	7.882	3.26001	4.55814	3.37962	5.73799
Pgl_GLEAN_10011880	2.21554	1.68291	0.952573	1.88932	1.35698	2.50899	1.2974	1.68927	0.540776	2.01601	0.815541	1.19491	9.21243	7.46758	7.46678	3.75482
Pgl_GLEAN_10011881	3.67696	3.93295	5.03247	4.14372	2.1297	4.45667	10.0934	2.44794	1.52059	4.02809	4.92325	6.26763	5.06772	6.27494	4.21344	5.505
Pgl_GLEAN_10011882	0	0	0	0	0	0	0	0	0	0	0	0	0	0	0	0
Pgl_GLEAN_10011883	0	0	0	0	0	0	0	0	0	0	0	0	0	0	0.037117	0
Pgl_GLEAN_10011884	0	0	0	0	0	0	0	0	0	0	0	0	0	0	0	0
Pgl_GLEAN_10011953	0	0	0	0	0	0	0	0	0	0	0.085366	0	0.05546	0.043728	0	0
Pgl_GLEAN_10011954	0	0	0	0	0	0	0	0	0	0	0	0	0.318407	0	0	0
Pgl_GLEAN_10011955	0	0	0	0	0	0	0	0	0	0	0	0	0	0	0	0
Pgl_GLEAN_10011956	0	0	0	0	0	0	0	0	0	0	0	0	0	0	0	0
Pgl_GLEAN_10011957	62.6071	57.6396	53.0558	58.3352	52.5531	58.4678	67.2094	57.2498	20.148	60.9103	23.8597	32.2492	23.1801	44.581	6.89968	14.3322
Pgl_GLEAN_10011958	37.5901	51.065	19.2002	48.1869	24.7959	27.4391	56.4747	36.7146	18.2266	45.4912	19.5172	10.8969	8.0408	6.02414	25.2593	37.4443
Pgl_GLEAN_10011959	1.65647	0.442771	0.052227	0.823976	0.052531	0.275381	8.32733	0.148022	0	6.52081	0.228439	0	53.2485	45.6936	0.799638	1.17831
Pgl_GLEAN_10011960	36.8334	37.5068	29.8854	31.0362	22.5352	31.7708	31.789	46.9145	39.2868	37.3476	41.0747	30.6946	21.0813	24.4997	23.9678	22.0343
Pgl_GLEAN_10011961	0	0.1542	0	0	0	0.114792	0	0	0	0	0	0	0	0	0.035667	0
Pgl_GLEAN_10011962	0	0	0	0	0	0	0	0	0	0	0	0	0	0	0	0
Pgl_GLEAN_10011963	0	0	0	0	0	0	0	0	0	0	0	0	0	0	0	0
Pgl_GLEAN_10011964	3.62755	5.13541	7.26801	2.46367	3.00208	6.15628	11.7008	4.60042	3.96668	13.9762	3.70131	2.93014	0.299609	0.710628	10.4881	13.3078
Pgl_GLEAN_10011965	0	0	0	0	0	0	0	0	0	0	0	0	0	0	0	0
Pgl_GLEAN_10011966	2.44264	1.85261	2.81858	1.4	2.83462	1.31276	4.10885	8.08581	2.22628	11.0044	2.01347	2.81882	5.2991	10.602	4.92116	4.74904
Pgl_GLEAN_10011967	3.78609	3.51997	0.393291	3.05927	0.46145	0.483647	4.39028	2.13763	0.593674	4.15261	0.287638	0	0.706029	0.08971	3.09609	0.222246
Pgl_GLEAN_10011968	4.21238	4.74681	3.66452	3.37878	3.74696	4.70029	6.97117	3.54987	1.10529	4.63979	2.4987	2.36374	1.05668	0.920607	4.9465	6.8196
Pgl_GLEAN_10011969	0.637496	0.337293	0.272864	0.294846	0.102937	0.215948	0.641768	0.386389	0.076727	1.12878	0.099022	0	2.25499	2.16189	0.331102	0.374278
Pgl_GLEAN_10011970	0	0	0	0	0	0	0	0	0	0	0	0	0	0	0	0.069342
Pgl_GLEAN_10011971	0	0	0	0	0	0	0	0	0	0	0	0	0	0	0	0
Pgl_GLEAN_10011972	0	0	0	0	0	0	0	0	0	0	0	0	0.04287	0	0	0
Pgl_GLEAN_10011973	0	0	0	0	0	0	0	0	0	0	0	0	0	0	0	0
Pgl_GLEAN_10011974	0	0	0	0	0	0	0	0	0	0	0	0	0	0	0	0
Pgl_GLEAN_10011975	6.022	4.74641	3.864	5.16439	2.5634	4.16688	6.84363	3.2108	2.95663	7.71454	2.06982	2.22697	5.97406	8.41365	3.59196	4.21749
Pgl_GLEAN_10011981	0	0	0	0	0	0	0	0	0	0	0	0	0	0	0	0
Pgl_GLEAN_10011982	0	0	0	0	0	0	0	0	0	0	0	0	0	0	0	0
Pgl_GLEAN_10011983	0	0	0	0	0.742654	0.385986	0	0	0.892778	0	0.583413	0.796675	0.272922	0	1.73637	0
Pgl_GLEAN_10011984	0	0	0	0	0	0	0	0	0	0	0	0	0	0	0	0
Pgl_GLEAN_10011985	2.36514	2.23328	2.18456	1.96304	1.41697	1.8809	1.44946	0.651108	1.29178	2.08196	1.66683	1.0504	0.254197	0.917745	0.342152	0.7042
Pgl_GLEAN_10011986	0	0	0	0	0	0	0	0	0	0	0	0	0	0	0	0.080106
Pgl_GLEAN_10011987	0	0	0.11189	0	0.112477	0	0.096647	0	0	0	0	0	0	0	0	0.11838
Pgl_GLEAN_10011988	17.6078	13.8264	16.5727	25.9092	15.462	15.5038	16.8047	60.5883	10.0992	12.9678	15.8727	13.023	2.7093	3.48528	1.22402	1.08054
Pgl_GLEAN_10011989	0.305022	0.233874	0.165325	0.534239	0.498352	0.694649	0.575122	1.88308	1.14688	1.33028	1.23925	0.711394	30.5482	22.6857	40.2211	40.0182
Pgl_GLEAN_10011990	24.4559	26.5266	10.6989	22.9995	10.8457	13.2084	27.941	25.3891	13.565	24.2526	14.5737	7.92086	23.7994	27.5988	26.5017	19.8099
Pgl_GLEAN_10011991	0	0	0	0	0	0	0	0	0	0	0	0	0	0	0	0
Pgl_GLEAN_10012206	0	0	0	0	0	0	0	0	0	0	0	0	0	0	0	0
Pgl_GLEAN_10012207	0	0	0	0	0	0	0	0	0	0	0	0	0	0	0	0.087875
Pgl_GLEAN_10012208	0	0	0	0	0	0	0	0	0	0	0	0	0	0	0	0
Pgl_GLEAN_10012209	1.93349	11.0825	19.4986	18.2352	16.316	17.2828	13.6338	1.63582	5.76196	9.886	11.5377	12.6304	8.79679	11.2242	13.8038	18.8269
Pgl_GLEAN_10012210	1.7671	1.44385	0	0	0	1.0505	0	0	0	0	3.49255	2.27908	0	0.332855	0.111053	0.479177
Pgl_GLEAN_10012211	0	0	0	0	0	0	0	0	0	0	0	0	0	0	0	0
Pgl_GLEAN_10012212	0	0	0	0	0	0	0	0	0	0	0	0	0	0	0	0
Pgl_GLEAN_10012351	135.691	142.432	43.5847	117.713	39.0423	47.4947	158.247	157.928	12.4851	157.835	13.5194	17.5927	12.5778	27.1582	14.4564	44.456
Pgl_GLEAN_10012352	66.7321	77.7125	16.4017	75.4174	20.1616	23.0883	99.4992	3.40002	15.0779	95.4943	24.0757	10.6205	0.422713	1.25377	4.9711	12.003
Pgl_GLEAN_10012353	6.23114	5.91124	0.943493	5.54713	0.547557	0.897425	10.3249	4.23978	1.37743	14.3582	0.938571	1.31632	3.21964	2.75839	6.72136	5.16422
Pgl_GLEAN_10012354	0.174745	0	0.094051	0	0.094561	0	0.405274	3.1279	0.214228	0	0	20.2098	0	0	0	0
Pgl_GLEAN_10012355	0	0	0	0	0	0	0.696971	0	0	0	0	0	0.025732	0	1.406	0.009698
Pgl_GLEAN_10012356	0.677989	0.260453	0	0.447885	0	0	0.641877	0.262273	0	0	0	0	0.021078	0	0	0
Pgl_GLEAN_10012357	0	1.00605	0	1.7902	0	0.370446	3.7907	0	0	2.94231	0	0.764154	0.037691	1.57884	0	0.170739
Pgl_GLEAN_10012358	1.29175	1.81621	0.642737	1.1502	0.397841	0.36496	2.67447	0.700408	0.111573	3.2156	0.719853	0.531475	0.754308	2.43319	1.55319	4.30365
Pgl_GLEAN_10012359	2.0181	2.4872	0.348316	2.09517	0.257128	0.359697	4.10169	0.924232	0.127614	6.57285	0.411659	0.610445	0.36856	1.15384	0.832978	2.47289
Pgl_GLEAN_10012360	0	0	0	0	0	0	0	0	0	0	5.12897	0	0	0	0	0
Pgl_GLEAN_10012361	0	0	0	0	0	0	0	0	0	0	0.565999	0	0	0	0	0
Pgl_GLEAN_10012362	0	0	0.75446	0	0	0	0	0	0	0	1.26127	0	0	0	0	0
Pgl_GLEAN_10012363	0	0	0	0	0	0	0	0	0	0	0	0	0	0	0	0
Pgl_GLEAN_10012364	57.5673	56.6331	36.4534	46.8967	33.4345	45.94	61.0743	47.449	72.4251	100.32	45.5174	41.3529	227.183	273.472	103.455	76.0564
Pgl_GLEAN_10012365	14.5356	14.3472	75.3295	12.0902	73.7284	78.4709	6.0238	16.768	36.329	9.19127	31.2967	48.43	27.4951	28.0705	39.672	70.1615
Pgl_GLEAN_10012366	0	0	1.2716	0.788254	0	1.64751	0	0	1.36823	0	0	0	0	0	0	0
Pgl_GLEAN_10012367	0.680748	0.316428	1.1846	0.417546	0.7324	1.12278	0.38286	0.079279	0.880698	0.749412	1.01462	0.541694	0.218754	0.028594	0.533852	0.025225
Pgl_GLEAN_10012368	0	0	0.190169	0.075686	0	0.100123	0	0	0	0	0.280184	0.526845	0.279223	0.023468	0.811982	0.050524
Pgl_GLEAN_10012369	0.741577	0.564555	2.56517	0.795507	2.60976	3.15411	0.774965	0.141762	1.82151	0.953954	5.3017	1.07364	0.7454	0.330699	1.69086	0.247266
Pgl_GLEAN_10012370	0	3.15938	15.6443	0	2.55414	5.07251	2.28703	0	11.6932	8.36907	3.86838	5.43467	0.19345	0	0.974677	0
Pgl_GLEAN_10012371	28069.5	31146	79018.7	30252.9	77923.6	74039.4	29459.8	11736.4	43527.9	21462.3	40195.3	44601.4	10535.7	10388.1	25529.8	14465.8
Pgl_GLEAN_10012372	3.53773	4.62475	4.03727	3.59246	1.73819	2.42111	4.36199	2.46609	0.89418	3.72877	2.61148	2.06843	1.58074	1.56612	1.10088	2.2853
Pgl_GLEAN_10012373	72.4125	69.6792	213.693	66.1958	200.477	178.935	54.903	128.92	178.164	44.1062	187.6	201.147	113.988	119.465	108.689	93.3666
Pgl_GLEAN_10012374	83.1817	72.2602	76.537	74.0797	69.547	85.6366	84.5173	117.741	53.4912	76.8608	60.1305	74.4593	26.1542	31.4299	32.024	30.2904
Pgl_GLEAN_10012375	10.2968	12.2052	15.3627	11.04	8.57243	12.6201	15.4558	13.011	9.50686	18.804	9.82859	10.4205	9.54153	10.8231	13.6005	11.9955
Pgl_GLEAN_10012376	5.46359	6.98506	11.907	6.90674	7.70869	10.3012	8.11189	6.76968	10.4884	8.38523	10.9634	10.6287	0.098154	0.49029	1.58249	4.14296
Pgl_GLEAN_10012377	1.61446	2.30122	15.0142	1.72591	16.6375	16.5318	3.44613	1.65877	4.82537	1.60841	4.3025	6.12767	0.15118	0.457787	1.65237	1.09396
Pgl_GLEAN_10012440	2.80977	2.16033	1.71755	3.87501	2.68401	2.80401	2.66411	2.44783	3.54939	1.85027	2.30345	3.69579	0.152627	1.82987	0.121483	0.328928
Pgl_GLEAN_10012441	102.729	83.8771	79.2779	93.2816	100.46	96.7592	78.2318	22.4852	25.8303	61.6118	26.7612	33.8424	23.4673	20.4286	12.0126	14.8212
Pgl_GLEAN_10012442	0	0	1.36779	7.75803	1.39517	1.3561	0	0	0	0	0	0	0	0	0	0
Pgl_GLEAN_10012443	2.76565	3.3627	0	3.60269	0.802405	0	10.1917	0	0	13.7471	0	1.72998	0.202159	0.070449	0	0
Pgl_GLEAN_10012444	2.15399	1.81797	1.37547	1.99178	1.20505	0.702052	2.62183	2.07428	1.40034	2.10112	1.22679	0.953887	0.364379	0.949572	0.925293	2.16534
Pgl_GLEAN_10012445	0	0	0	0	0	1.28268	0	0	0	0	0	0	0.057221	0	0.085101	0
Pgl_GLEAN_10012446	0	0	0	0	0	0	0	0	0	0	0	0	0	0.130422	0.010231	0
Pgl_GLEAN_10012447	0	0	0	0	0	0	0	0	0	0	0	0	0	0	0	0
Pgl_GLEAN_10012448	0.840371	5.98647	0	3.63045	0.470808	1.46283	3.37898	2.6995	0	2.37068	0	0	2.81237	3.62882	6.06913	27.5162
Pgl_GLEAN_10012449	0	0	0	0	0	0	0	0	0	0	0	0	0	0	0	0
Pgl_GLEAN_10012450	3.0034	2.59075	3.95961	2.38208	1.69597	2.00902	4.60095	1.97603	1.66298	3.37204	1.93427	0.47302	3.62924	3.64139	1.2376	2.96446
Pgl_GLEAN_10012451	12.7312	12.0844	9.69244	10.0841	10.3993	10.3542	20.9992	16.1382	32.2821	24.054	31.5161	24.0343	36.1956	29.9205	22.062	21.7592
Pgl_GLEAN_10012452	0	0	0	0	0	0	0	0	0	0	0	0	0	0	0	0
Pgl_GLEAN_10012453	0.786041	1.19297	0.070345	0.389918	0.070742	0.074136	1.87368	0.299284	0.159439	3.34492	0.51508	0.605039	8.61533	11.6336	35.1903	5.10422
Pgl_GLEAN_10012454	0	0	0	0	0	0	0	0	0	0	0	0	0	0	0	0
Pgl_GLEAN_10012652	0.279452	0.423175	0.399334	0.236144	0.552289	0.579085	0.085555	0	0.450629	0	0.145474	0.107317	0	0	0	0
Pgl_GLEAN_10012653	0	0	0	0	0	0	0.051439	0	0	0	0	0	0.007106	0	0	0
Pgl_GLEAN_10012654	0	0	0.081118	0	0	0	0	0	0	0	0	0	0.066939	0.020098	0.080274	0.230693
Pgl_GLEAN_10012655	0	0	0	0	0	0	0	0	0	0	0	0	0	0	0	0
Pgl_GLEAN_10012656	0	0	0	0	0	0	0	0	0	0	0	0	0	0	0.101883	0
Pgl_GLEAN_10012657	0	0	0	0	0	0	0	0	0	0	0	0	0.037279	0	0	0
Pgl_GLEAN_10012658	0	0	0	0	0	0	0	0	0	0	0	0	0	0	0	0
Pgl_GLEAN_10012659	2.83345	2.9755	1.51822	1.73732	1.42857	2.22106	1.46879	1.17969	0.884079	3.01713	1.42697	1.05292	0.902395	0.257102	0.367146	0.035106
Pgl_GLEAN_10012660	0	0	0	0	0	0	0	0	0	0	0	0	0	0	0	0
Pgl_GLEAN_10012661	8.99056	6.68899	2.66856	4.563	2.19466	2.29697	7.44802	13.7908	14.4498	10.4668	17.6276	13.5676	5.64595	0.50524	16.6363	3.00853
Pgl_GLEAN_10012662	0	0	0	0	0	0	0	0	0	0	0	0	0	0	0	0
Pgl_GLEAN_10012663	0	0	0.251892	0	0	0.131904	0	0.359831	0	0	0	0	0	0.058927	0.312897	0
Pgl_GLEAN_10012664	0	0	0	0	0	0	0	0	0	0	0	0.908074	0	0	0	0
Pgl_GLEAN_10012665	0	0	0	0	0	0	0	0	0	0	0	0	0	0	0	0
Pgl_GLEAN_10012666	0	0	0	0	0	0	0	0	0	0	0	0	16.3057	13.2907	0.305842	0.79613
Pgl_GLEAN_10012667	0	0	0	0	0	0	0	0	0	0	0	0	0	0.058939	0.228594	0
Pgl_GLEAN_10012668	0	0	0	0	0	0	0	0	0	0	0	0	0	0	0.030371	0
Pgl_GLEAN_10012669	0	0	0	0	0	0	0	0	0	0	0.222746	0	0.036205	0.018127	0.026003	0
Pgl_GLEAN_10012670	0	0	0	0	0.078858	0	0.06745	0	0	0	0	0	0	0	0	0
Pgl_GLEAN_10012671	0	0	0	0	0	0	0	0	0	0	0	0	0	0	0	0.258553
Pgl_GLEAN_10012795	342.216	368.486	440.932	393.076	487.422	430.581	336.475	601.747	304.54	345.932	341.386	283.751	136.033	218.004	88.8917	171.245
Pgl_GLEAN_10012796	0	0	0	0.27435	0	0	0	0	0.392645	0	0.509203	0	0.468382	0.737318	0.489629	0.500483
Pgl_GLEAN_10012797	0	0	0	0	0	0	0	0	0	0	0	0	0	0	0	0
Pgl_GLEAN_10012798	39.7159	45.3703	36.5862	31.9038	27.2668	40.003	48.7183	76.6038	253.79	47.6899	214.839	171.023	48.291	28.6795	114.116	116.905
Pgl_GLEAN_10012799	1.74057	2.84533	5.46471	2.05041	3.47083	5.30426	5.74677	13.5632	37.0067	3.3059	34.9726	27.9851	4.70724	3.16138	27.9849	45.183
Pgl_GLEAN_10012800	0.22792	0	0.123021	0	0	0	0.532083	3.67182	1.6916	0	1.09505	0.529259	0.157792	0.15064	0.040056	0.389346
Pgl_GLEAN_10012801	0.871401	0.890078	0.314621	0.507484	0	0	0.546701	1.79123	0.363148	0.252836	0.235371	0.338445	0.181666	0.038133	0.10132	0.1096
[truncated: 36,398 more rows]
