# Supplementary material for: Gene Coexpression Analysis Identifies Genes Associated with Chlorophyll Content and Relative Water Content in Pearl Millet
Source: Plants (Basel). 2023 Mar 22;12(6):1412. doi: 10.3390/plants12061412 (PMC10057621; doi:10.3390/plants12061412)
Supplement: Supplementary file 1 [file plants-12-01412-s001.zip › Supplementary file S1.xlsx]

## Sheet: Sheet1
Supplemental Table S1. Physiological traits (Chlorophyll content and relative water content) of 16 pearl millet plants used for gene co-expression analysis
Plant	Chlorphyll content (relative greenness), SPAD readings	Relative water content
Pg1	24.8	82
Pg2	24.7	84
Pg3	24.6	83
Pg4	23.2	84
Pg5	22.7	86
Pg6	24.2	83
Pg7	23.2	42
Pg8	24.2	42
Pg9	24.7	44
Pg10	14.2	60
Pg11	14.8	58
Pg12	15	60
Pg13	37.6	86
Pg14	38.5	87
Pg15	16.18	48
Pg16	30.16	72
